# Supplementary material for: Shifting landscapes of human MTHFR missense-variant effects
Source: Am J Hum Genet. 2021 Jul 1;108(7):1283–300. doi: 10.1016/j.ajhg.2021.05.009 (PMC8322931; doi:10.1016/j.ajhg.2021.05.009)
Supplement: Table S2. Variant effect data and models of functionality, folinate response, and genetic interactions [file mmc3.xlsx]

## Sheet: folate response & interaction
					WT background								A222V double mutants								WT model						Double mutant model						Genetic interaction Model
					12ug/ml folate		25ug/ml folate		100ug/ml folate		200ug/ml folate		12ug/ml folate		25ug/ml folate		100ug/ml folate		200ug/ml folate
hgvs	type	position	wt	mut	score	se	score	se	score	se	score	se	score	se	score	se	score	se	score	se	base functionality	folate response	logL	logL null	log odds	posterior	base fitness	folate response	logL	logL null	log odds	posterior	folate independent	folate dependent	only folate independent	logL	logL onlyInd	logL null	log odds dep	log odds onlyInd	posterior dep	posterior onlyInd
p.Val2=	synonymous	2	V	V	1.142	0.0445919	1.07498	0.0979821	1.0429	0.0467583	0.992667	0.0330332	0.138889	0.067536	0.245059	0.0557115	0.20001	0.102768	0.536717	0.0514616	1.13423	-0.000730511	-4.56503	-8.26318	-0.896966	0.289674	0.150498	0.00186416	-4.7002	-18.3991	9.1038	0.999889	-0.346076	0.000408335	-0.307425	-5.08516	-5.6908	-53.5944	-3.98948	43.3085	0.018173	1
p.Val2Ala	substitution	2	V	A	0.84188	0.371772	1.17687	0.263815	1.02696	0.190424	1.12429	0.157092	0.304883	0.185128	0.436729	0.183187	0.379712	0.263193	0.518707	0.0707392	1.01965	0.000474038	-10.6954	-10.8119	-4.47863	0.0112215	0.345756	0.000859462	-6.86905	-8.09836	-3.36581	0.0333812	-0.130375	-0.000803279	-0.255352	-7.254	-7.75526	-16.6639	-4.09386	4.31356	0.0164013	0.986791
p.Val2Asn	substitution	2	V	N	1.25733	0.148358	1.21614	0.102186	1.28822	0.0964391	1.22408	0.0746763	0.417923	0.0707897	0.544788	0.0622643	0.633307	0.0683805	0.801275	0.054315	1.25067	-7.4632e-05	-7.28015	-7.29198	-4.5833	0.0101177	0.454559	0.00175056	-3.70019	-13.7895	5.49419	0.995906	-0.130172	0.000281355	-0.10274	-4.08514	-4.3388	-9.67105	-4.34147	0.737134	0.0128502	0.676369
p.Val2Asp	substitution	2	V	D	0.187663	0.130319	0.242558	0.137384	0.0853739	0.109861	0.280393	0.115961	0.110103	0.0953615	0.144127	0.0968315	0.288262	0.0740295	0.541839	0.066073	0.162512	0.000322471	-8.59563	-8.6786	-4.51215	0.0108557	0.076486	0.00229632	-4.14262	-14.809	6.0713	0.997697	0.0318729	0.00215264	0.265178	-4.52757	-13.0979	-35.1834	3.97524	17.4903	0.981571	1
p.Val2Gln	substitution	2	V	Q	1.96884	0.212283	1.89214	0.200625	1.89909	0.193015	0.73885	0.0967188	0.268361	0.107989	0.551488	0.127709	0.737367	0.105617	0.856748	0.0865602	2.18972	-0.00702202	-11.873	-54.2513	37.7832	1	0.37192	0.00260714	-6.89007	-15.1101	3.62491	0.97404	-0.714808	0.00768974	0.0790296	-6.47135	-75.5908	-76.7468	64.5243	-3.43913	1	0.0310948
p.Val2Gly	substitution	2	V	G	1.43954	0.299693	1.3225	0.208318	0.807934	0.22948	0	0.154573	0	0.175466	0	0.495941	0	0.18765	NA	NA	1.53122	-0.0076164	-10.1356	-30.65	15.9193	1	0	0	-9.07311	-9.07311	-4.59512	0.01	-0.733096	0.00371125	-0.542779	-9.45834	-10.2895	-19.8561	-3.76391	4.97148	0.0226672	0.993115
p.Val2His	substitution	2	V	H	1.48886	0.0915838	1.44548	0.129651	1.35604	0.0916726	0.7794	0.0750891	0.475993	0.0769459	0.73904	0.0681855	0.7827	0.060062	0.810906	0.0427243	1.59073	-0.00382927	-8.56734	-32.2714	19.109	1	0.622369	0.00102328	-6.44682	-11.4957	0.453711	0.611521	-0.161844	0.00301601	0.199234	-5.95934	-40.1978	-64.1935	29.6433	19.4006	1	1
p.Val2Ile	substitution	2	V	I	0.93939	0.0406587	0.912259	0.0809849	0.91912	0.0434821	0.626084	0.0342822	0.559843	0.0455474	0.738495	0.0410254	0.819668	0.0416103	0.816991	0.0318889	0.994715	-0.00170779	-7.19983	-29.2405	17.4456	1	0.659311	0.000896921	-6.75862	-14.0339	2.68018	0.935847	0.192925	0.000671125	0.262852	-6.06696	-9.87567	-100.976	-0.786407	86.5057	0.312941	1
p.Val2Leu	substitution	2	V	L	1.13491	0.0426758	1.04587	0.117004	1.01259	0.0451017	0.930892	0.0450812	0.345414	0.0327314	0.469742	0.0293632	0.485222	0.03666	0.628153	0.0215033	1.13279	-0.00104754	-4.99823	-10.2524	0.659092	0.659056	0.385174	0.00120812	-3.26405	-31.8863	24.0271	1	-0.152552	0.000498255	-0.0980682	-3.69845	-8.0463	-32.0897	-0.247271	19.4483	0.438495	1
p.Val2Lys	substitution	2	V	K	0	0.224857	0	0.136221	0	0.125106	0.504918	0.159895	0.326151	0.12381	0.549824	0.128688	0.535736	0.110361	0.770275	0.0725589	-0.124466	0.00264273	-9.8318	-12.732	-1.69488	0.155135	0.381899	0.00191673	-5.83838	-11.5123	1.07884	0.746275	0.186147	0.00115518	0.326905	-6.22333	-7.93131	-29.1799	-2.88714	16.6534	0.0527928	1
p.Val2Met	substitution	2	V	M	0.828238	0.0560949	0.923282	0.113769	0.794099	0.0665872	0.914738	0.0529249	0.370496	0.0387465	0.530555	0.0390836	0.579834	0.0478393	0.658805	0.0492914	0.820452	0.000381843	-6.39152	-6.88167	-4.10497	0.016223	0.428931	0.0012511	-5.21116	-14.1736	4.36735	0.987474	0.0651744	-0.000365392	0.0398197	-5.59611	-6.3273	-8.04712	-3.86393	-2.8753	0.0205541	0.0533881
p.Val2Phe	substitution	2	V	F	0.956884	0.0293409	0.829431	0.128037	0.755596	0.0635321	0.737501	0.0251379	0.470827	0.0245451	0.639125	0.0373191	0.607682	0.0512169	0.686945	0.0188123	0.955541	-0.00112373	-5.61162	-20.9916	10.7848	0.999979	0.505602	0.000919464	-6.32322	-25.1875	14.2692	0.999999	0.0712142	0.00021123	0.0954679	-6.36677	-7.34078	-32.7907	-3.62111	20.8548	0.0260559	1
p.Val2Pro	substitution	2	V	P	0.848059	0.161274	0.872358	0.238135	0.723175	0.186616	0.85721	0.152644	0.423437	0.0733305	0.582295	0.0692751	0.748034	0.0658038	0.875535	0.0548784	0.826815	-1.61643e-06	-9.61223	-9.61233	-4.59503	0.0100009	0.484694	0.00205836	-4.56339	-17.729	8.57052	0.99981	0.138554	0.000508094	0.190075	-4.94835	-5.70928	-23.0026	-3.83419	12.6982	0.0211613	0.999997
p.Val2Ser	substitution	2	V	S	0.645935	0.0531936	0.646556	0.124371	0.566786	0.0967796	0.771672	0.0471675	0.521379	0.0487122	0.677746	0.0399105	0.687541	0.056565	0.821485	0.0372849	0.61954	0.00069313	-6.71868	-9.2091	-2.10469	0.108641	0.586334	0.00117799	-4.26872	-14.3298	5.46597	0.99579	0.351979	-9.6513e-05	0.342889	-4.65367	-4.71692	-127.059	-4.53187	117.747	0.010646	1
p.Val2Ter	nonsense	2	V	*	1.21778	0.102292	0.996301	0.134379	0.907919	0.117181	0.52566	0.0959866	0	0.0964349	0	0.0883478	0	0.0799697	0	0.0468905	1.20564	-0.00336097	-8.07784	-20.2191	7.54612	0.999472	0	0	-3.75543	-3.75543	-4.59512	0.01	-0.599116	0.00127914	-0.431278	-4.26313	-8.58903	-87.3443	-0.269214	74.1601	0.4331	1
p.Val2Thr	substitution	2	V	T	0.49036	0.0819105	0.677736	0.130216	0.759574	0.0848784	0.770084	0.16142	0.680988	0.0663588	0.967407	0.0802673	1.06145	0.0544958	0.975903	0.0446049	0.534181	0.00169928	-8.42756	-10.6023	-2.4204	0.0816302	0.840309	0.00089557	-10.3784	-13.6271	-1.34636	0.206467	0.607567	-0.000332007	0.569276	-10.7633	-11.173	-209.125	-4.18542	193.357	0.0149878	1
p.Val2Trp	substitution	2	V	W	1.79995	0.146243	1.56218	0.174276	1.443	0.145003	0.806127	0.0980586	0.148674	0.143618	0.320884	0.117113	0.0730921	0.0950217	0.809406	0.0868698	1.82888	-0.00500509	-8.996	-30.9638	17.3727	1	0.0341858	0.00333741	-12.4479	-24.7139	7.67083	0.999534	-0.87577	0.00649666	-0.163538	-15.0345	-58.8838	-63.7601	39.2541	0.281205	1	0.569842
p.Val2Tyr	substitution	2	V	Y	1.42746	0.046651	1.32309	0.0989339	1.27169	0.0803715	0.890485	0.0481451	0.40463	0.0399666	0.577287	0.039947	0.603814	0.0513398	0.744292	0.0396859	1.46252	-0.00279099	-6.18903	-39.626	28.8418	1	0.461415	0.00143878	-5.19575	-19.7792	9.98833	0.999954	-0.244933	0.00241217	-0.0447478	-5.31935	-46.2676	-48.5373	36.3531	-2.3254	1	0.0890407
p.Val2Arg	substitution	2	V	R	NA	NA	NA	NA	NA	NA	NA	NA	0.0960918	0.369054	0.533414	0.212319	0.592306	0.191982	0.783957	0.150562	NA	NA	NA	NA	NA	NA	0.377497	0.00206332	-8.4833	-10.5036	-2.57483	0.0707761	NA	NA	NA	NA	NA	NA	NA	NA	NA	NA
p.Val2Glu	substitution	2	V	E	NA	NA	NA	NA	NA	NA	NA	NA	0.335592	0.1403	0.669535	0.123672	0.565957	0.207077	NA	NA	NA	NA	NA	NA	NA	NA	0.482285	0.00146221	-9.03232	-9.17404	-4.4534	0.0115051	NA	NA	NA	NA	NA	NA	NA	NA	NA	NA
p.Asn3=	synonymous	3	N	N	1.01398	0.0286369	0.957961	0.0948953	0.848353	0.0314738	0.799571	0.0241627	0.3164	0.0553185	0.476038	0.0557184	0.472161	0.0507121	0.635809	0.0266095	1.00469	-0.0010913	-4.73893	-21.6726	12.3386	0.999996	0.359855	0.00137044	-3.50525	-24.0713	15.971	1	-0.107855	0.000651494	-0.019188	-3.96611	-7.20083	-7.65186	-1.3604	-4.1441	0.204175	0.0156102
p.Asn3Ala	substitution	3	N	A	0.111015	0.447272	0.142682	0.186146	0	0.135061	0.274047	0.209458	0.37041	0.104816	0.518196	0.097307	0.460952	0.0870681	0.573803	0.059695	0.0297923	0.000699726	-10.7195	-10.8881	-4.42646	0.0118155	0.420623	0.000739526	-4.82946	-6.12918	-3.2954	0.0357294	0.345072	0.000563035	0.412678	-5.21441	-5.82489	-57.6966	-3.98464	47.2766	0.0182594	1
p.Asn3Arg	substitution	3	N	R	0.118171	0.142987	0	0.244333	0	0.096882	0.545338	0.0818321	0.164773	0.11008	0.130064	0.10133	0.136696	0.0759706	0.122766	0.07073	-0.117217	0.00300656	-11.0964	-20.5406	4.84902	0.992225	0.149669	-0.00013644	-4.40901	-4.44175	-4.56238	0.0103294	0.107883	-0.00295054	-0.216162	-4.87532	-18.4962	-31.4176	9.02581	8.32628	0.99988	0.999758
p.Asn3Asp	substitution	3	N	D	0	0.158164	0	0.0995772	0	0.0862962	1.18739	0.0485988	0.411071	0.125551	0.572418	0.0822385	0.671054	0.0638947	0.846529	0.0504518	-0.363546	0.00748375	-20.2366	-186.617	161.786	1	0.486206	0.00181271	-4.22033	-15.3316	6.51619	0.998523	0.285631	-0.00689093	-0.587124	-5.63097	-115.982	-262.332	105.756	141.756	1	1
p.Asn3Cys	substitution	3	N	C	0.294612	0.0823171	0.151734	0.219484	0	0.103564	0.292086	0.0873382	0.319632	0.0933048	0.55958	0.112296	0.477128	0.0615225	0.792636	0.0806817	0.213226	3.11716e-05	-10.5622	-10.76	-4.39725	0.0121615	0.331398	0.00208481	-6.22025	-12.4696	1.65425	0.839464	0.308906	0.00196161	0.502713	-6.60521	-12.1223	-89.4531	0.921951	72.7357	0.71544	1
p.Asn3Gln	substitution	3	N	Q	0	0.0924075	0	0.156054	0	0.156138	0.638143	0.122068	0	0.145677	0	0.0916608	0	0.0798081	0.0531125	0.107973	-0.083569	0.00326365	-9.5141	-18.2511	4.14188	0.984356	-0.0134785	0.000273878	-5.06304	-5.13335	-4.52482	0.0107205	-0.0374383	-0.00258294	-0.267602	-5.43818	-11.5786	-26.2203	1.54528	10.0466	0.824231	0.999957
p.Asn3Glu	substitution	3	N	E	0.899162	0.190565	1.31936	0.19842	1.34762	0.213114	1.18472	0.174795	0	0.13688	0	0.211297	0.0399745	0.0963181	0.154808	0.072427	1.11987	0.000633681	-11.1702	-11.3121	-4.45317	0.0115076	-0.0296202	0.000894445	-5.63269	-6.7656	-3.46221	0.0304069	-0.583471	-0.000794542	-0.689773	-6.01764	-6.65139	-95.67	-3.96137	84.4235	0.0186814	1
p.Asn3Gly	substitution	3	N	G	0.929878	0.144296	1.07095	0.282661	0.74263	0.188435	0.400665	0.108641	0	0.0887057	0	0.100674	0.0140288	0.0938101	0.4555	0.0928677	1.01013	-0.00301451	-9.32183	-16.4636	2.54664	0.927348	-0.0805573	0.00236306	-6.21588	-13.4355	2.62454	0.932425	-0.564722	0.00316705	-0.29657	-7.33272	-20.3457	-40.3698	8.41783	15.429	0.999779	1
p.Asn3His	substitution	3	N	H	0.110855	0.113048	0.304248	0.154835	0	0.0914048	0.190385	0.106982	0.238635	0.0948638	0.400655	0.102041	0.43906	0.0981884	0.634434	0.0562978	0.111157	5.44112e-05	-9.34065	-9.54568	-4.3901	0.0122477	0.27487	0.00179516	-4.7832	-13.0202	3.64191	0.974467	0.232849	0.00170211	0.442699	-5.16816	-11.2943	-72.6759	1.53104	56.7865	0.822159	1
p.Asn3Ile	substitution	3	N	I	0.256568	0.0802463	0.275972	0.127627	0.0586741	0.0653243	0.559181	0.0532588	0.640084	0.0635803	0.790217	0.0743687	0.739778	0.0461091	0.737545	0.0416918	0.0947999	0.00196816	-15.2436	-25.2077	5.36898	0.995363	0.706261	0.000192231	-3.70773	-3.86472	-4.43813	0.01168	0.704476	-0.00144982	0.537698	-4.49275	-13.2926	-226.351	4.20471	208.463	0.985294	1
p.Asn3Leu	substitution	3	N	L	1.00072	0.0612048	0.832979	0.2074	0.644033	0.0618953	0.908249	0.0553793	0.362104	0.0469934	0.510339	0.0700862	0.4436	0.0468767	0.669089	0.0321225	0.888797	-0.000305277	-15.0438	-15.3351	-4.30378	0.013337	0.358314	0.00149208	-4.28117	-21.0906	12.2143	0.999995	-0.00807311	-4.14441e-05	-0.0129689	-4.66612	-4.6776	-4.85258	-4.58364	-4.42015	0.0101143	0.0118894
p.Asn3Lys	substitution	3	N	K	1.04503	0.0858238	1.05623	0.11355	1.11876	0.0667335	1.13695	0.0480742	0.356152	0.0408421	0.504714	0.0510989	0.569043	0.0320463	0.518723	0.0446938	1.05349	0.000442607	-5.92677	-6.62124	-3.90066	0.0198275	0.433499	0.000725734	-6.97486	-10.1037	-1.46628	0.187508	-0.068918	-0.000944037	-0.151201	-7.35981	-12.4443	-40.528	0.489363	23.4886	0.619956	1
p.Asn3Met	substitution	3	N	M	1.68644	0.0840755	1.48001	0.125415	1.34876	0.0795105	1.02697	0.0648119	0	0.140311	0.0570308	0.0788183	0.17514	0.0848015	0.578159	0.0993914	1.67621	-0.0032578	-7.00043	-28.5086	16.913	1	-0.0466234	0.00291504	-5.33239	-14.7655	4.83795	0.992139	-0.863662	0.00445544	-0.481337	-6.18743	-28.1983	-80.5649	17.4157	47.7715	1	1
p.Asn3Phe	substitution	3	N	F	0.383248	0.061764	0.171564	0.218327	0.093273	0.0940443	0.491692	0.0714612	0.393364	0.0507853	0.556206	0.0520696	0.394249	0.0507018	0.71647	0.0349561	0.304223	0.000569078	-12.4172	-14.5839	-2.42838	0.081034	0.401528	0.00142573	-9.30389	-24.4563	10.5573	0.999974	0.349708	0.0010779	0.468596	-9.68884	-17.2753	-232.899	2.99138	211.028	0.952183	1
p.Asn3Pro	substitution	3	N	P	0	0.13702	0.0141107	0.174087	0.190595	0.237109	0.839815	0.116288	0.0228756	0.08838	0.288219	0.0867173	0.370952	0.0725691	0.626263	0.0681976	-0.0903788	0.00455247	-9.22233	-24.1512	10.3338	0.999967	0.105656	0.00263299	-5.67482	-19.7569	9.48697	0.999924	0.0875913	-0.00132511	-0.0455532	-6.59272	-10.0141	-10.705	-1.17373	-3.90421	0.236181	0.0197585
p.Asn3Ser	substitution	3	N	S	0.881769	0.104733	0.793587	0.114847	0.621037	0.0758132	0.799386	0.0920309	0.194487	0.0777258	0.298536	0.0771514	0.119005	0.0544929	0.567973	0.0686224	0.777267	-0.000313028	-9.18131	-9.46028	-4.31615	0.0131753	0.121851	0.00164594	-11.3486	-17.3659	1.42221	0.805685	-0.192197	0.000157179	-0.177353	-11.7335	-11.7862	-25.6677	-4.54247	9.28636	0.0105349	0.999907
p.Asn3Ter	nonsense	3	N	*	0	0.102167	0	0.227905	0	0.133052	0	0.153223	0	0.0894483	0	0.0992557	0	0.0642802	0	0.121862	0	0	-8.5763	-8.5763	-4.59512	0.01	0	0	-4.53332	-4.53332	-4.59512	0.01	-0.0329302	-3.6776e-05	-0.0356855	-4.91827	-4.91958	-5.26077	-4.59382	-4.25393	0.0100129	0.0140092
p.Asn3Thr	substitution	3	N	T	0.698467	0.0767374	0.694542	0.120199	0.644429	0.101528	0.579479	0.0809715	0.348602	0.10844	0.635084	0.0879364	0.63499	0.0725784	0.774888	0.0633981	0.707383	-0.00063659	-6.74263	-7.3953	-3.94245	0.0190314	0.488631	0.00145313	-5.91367	-10.8151	0.306308	0.575984	0.242429	0.000150656	0.259394	-6.29863	-6.34165	-28.3101	-4.5521	17.3733	0.010435	1
p.Asn3Trp	substitution	3	N	W	0	0.12361	0	0.099172	0	0.115896	0.116989	0.27518	0.126926	0.179047	0.264127	0.130048	0.00615095	0.0844402	0.294655	0.0592535	-0.0126668	0.000353516	-8.42741	-8.5364	-4.48614	0.0111386	0.0603227	0.00100523	-7.87534	-9.38822	-3.08224	0.0438458	0.00498731	0.000887512	0.130249	-8.26029	-9.26032	-13.6321	-3.59509	-0.223363	0.0267244	0.44439
p.Asn3Tyr	substitution	3	N	Y	0.806775	0.0711366	0.757917	0.108875	0.603822	0.0587069	0.653989	0.0546155	0.139626	0.0694187	0.242801	0.0645913	0.243483	0.073821	0.5658	0.0570716	0.756149	-0.000680434	-7.20572	-8.70255	-3.09828	0.0431781	0.13341	0.00204459	-4.57379	-17.4812	8.31233	0.999755	-0.14456	0.000658522	-0.0826048	-4.95875	-6.26461	-9.46391	-3.28925	-1.39583	0.0359418	0.198479
p.Asn3Val	substitution	3	N	V	0.868971	0.0788482	0.727663	0.193193	0.4393	0.0807556	0.60976	0.0517868	0.189356	0.0671193	0.275518	0.0763352	0.121125	0.0967725	0.506143	0.0409382	0.764377	-0.000991377	-11.9304	-14.3715	-2.15407	0.103951	0.166448	0.00161888	-6.07499	-21.5232	10.8531	0.999981	-0.0922722	0.000304582	-0.0542025	-6.45994	-6.83216	-8.44368	-4.2229	-2.9836	0.0144444	0.0481722
p.Glu4=	synonymous	4	E	E	0.982802	0.0856341	0.864043	0.111979	0.780475	0.0754397	0.713223	0.0610915	0.459585	0.0642024	0.640481	0.0577508	0.726464	0.0422498	0.875651	0.0597604	0.942966	-0.00121718	-6.66926	-9.97595	-1.28843	0.216118	0.530172	0.00181768	-4.29911	-14.702	5.80777	0.997005	0.161088	0.000367765	0.193603	-4.68406	-5.10325	-31.0157	-4.17592	21.3174	0.0151286	1
p.Glu4Ala	substitution	4	E	A	0.954157	0.0637641	0.896357	0.0948333	0.967518	0.0603916	1.034	0.0513264	0.225299	0.0685996	0.406109	0.0507977	0.454442	0.0417172	0.50923	0.0331062	0.924516	0.000526215	-5.52241	-6.56054	-3.55699	0.0277335	0.335175	0.000917915	-4.11986	-11.527	2.81198	0.94332	-0.0912617	-0.000762342	-0.183292	-4.50483	-8.0072	-43.065	-1.09275	30.4627	0.251102	1
p.Glu4Arg	substitution	4	E	R	0.969085	0.0899688	0.911967	0.0964862	0.792009	0.0638616	0.502562	0.0743387	0.295253	0.104043	0.47374	0.0692967	0.465157	0.128513	0.745935	0.0619676	1.00409	-0.00242029	-6.32579	-16.4568	5.53593	0.996073	0.36759	0.00186096	-5.368	-14.4568	4.49366	0.988944	-0.108087	0.00222476	0.122462	-5.85443	-16.9555	-21.6165	6.50592	0.0658855	0.998508	0.516465
p.Glu4Asn	substitution	4	E	N	1.45532	0.097714	1.44686	0.167313	1.4064	0.0979615	1.22186	0.0920811	0.26526	0.0984181	0.417264	0.0960239	0.437377	0.0812941	0.874354	0.102862	1.48927	-0.00124981	-7.53867	-9.31114	-2.82265	0.0561126	0.251473	0.00280074	-6.03567	-14.786	4.15521	0.98456	-0.395927	0.00169701	-0.255103	-6.42063	-9.63053	-24.5177	-1.38522	10.2921	0.200173	0.999966
p.Glu4Asp	substitution	4	E	D	0.981837	0.0680729	0.994412	0.155989	0.820006	0.0902795	0.84484	0.0476042	0.328052	0.0565661	0.391822	0.0648709	0.337826	0.106725	0.588233	0.0414655	0.971827	-0.00068769	-6.75053	-8.37692	-2.96874	0.0488584	0.321892	0.00129616	-3.84185	-13.5353	5.09835	0.99393	-0.0863932	-0.000232794	-0.112218	-4.22681	-4.48314	-12.1619	-4.33879	3.08368	0.0128841	0.956215
p.Glu4Cys	substitution	4	E	C	0.768901	0.0525042	0.727152	0.11415	0.660115	0.080223	1.02332	0.0498403	0.366184	0.0410106	0.503191	0.0393784	0.481103	0.0650486	0.687716	0.0306475	0.706282	0.00141392	-8.94549	-17.8043	4.26371	0.986125	0.402272	0.00140844	-4.14941	-24.5777	15.8331	1	0.142295	-0.00113674	0.0260506	-4.50076	-16.6721	-17.5341	7.57622	-3.7331	0.999488	0.0233598
p.Glu4Gln	substitution	4	E	Q	0	0.17907	0.332883	0.258854	0.582808	0.20091	0.259737	0.321779	0	0.0981392	0.0966574	0.181907	0.276701	0.141305	0.53484	0.0629532	0.138212	0.00209729	-12.098	-12.8166	-3.87657	0.0203012	-0.0173018	0.00277049	-5.41008	-20.306	10.3008	0.999966	-0.114923	0.00246718	0.210036	-5.79503	-15.0942	-24.7214	4.70408	5.03207	0.991023	0.993517
p.Glu4Gly	substitution	4	E	G	0.768788	0.0703783	0.716032	0.100581	0.647933	0.0574378	0.8131	0.0449737	0.268096	0.210344	0.449726	0.084419	0.379308	0.0621625	0.485825	0.0412296	0.693889	0.00046468	-7.27563	-8.08556	-3.78519	0.0222005	0.370151	0.000537758	-4.82615	-6.91988	-2.50139	0.0757607	0.0878567	-0.000894349	-0.0426285	-5.21111	-7.10393	-8.0216	-2.7023	-3.67745	0.062838	0.0246636
p.Glu4His	substitution	4	E	H	0.892368	0.229662	1.29379	0.212063	1.35531	0.287233	1.28453	0.17346	0.101958	0.286973	0.416827	0.356106	0.255019	0.142743	0.582864	0.157532	1.10524	0.00105295	-11.1259	-11.4634	-4.25755	0.0139593	0.0941396	0.0022718	-8.44382	-9.76683	-3.27211	0.0365404	-0.469148	0.000530263	-0.404436	-8.82878	-8.89635	-17.8438	-4.52755	4.35229	0.0106916	0.987286
p.Glu4Ile	substitution	4	E	I	0.755919	0.0594986	0.787852	0.0891567	0.68519	0.0667619	0.820576	0.0646931	0.577498	0.0618749	0.664952	0.0566353	0.701199	0.0486889	0.821505	0.0387877	0.737917	0.000249674	-6.50225	-6.665	-4.43238	0.0117466	0.599332	0.00110385	-2.58316	-9.63621	2.45793	0.921139	0.297442	-0.000372171	0.255703	-2.96812	-3.67799	-57.9294	-3.88525	49.6563	0.0201291	1
p.Glu4Leu	substitution	4	E	L	0.958039	0.0528378	0.979529	0.0884064	0.915085	0.0444975	0.860752	0.0401763	0.257566	0.049762	0.402036	0.0429329	0.417292	0.03523	0.511322	0.0386726	0.971384	-0.000554364	-4.57522	-6.32137	-2.84896	0.0547349	0.319048	0.000978675	-3.37547	-9.82547	1.85487	0.864698	-0.0978432	-0.000580644	-0.153537	-3.76044	-5.92678	-34.4593	-2.42878	23.9374	0.0810044	1
p.Glu4Lys	substitution	4	E	K	0.878098	0.0693783	0.94661	0.0915968	0.87644	0.12794	1.11193	0.049724	0.54376	0.0537523	0.63914	0.057447	0.695937	0.0615237	0.721778	0.0326402	0.871416	0.00116778	-6.63611	-11.9737	0.742486	0.677539	0.582597	0.000727282	-2.96685	-6.77779	-0.784176	0.313421	0.217111	-0.00182582	-0.00546265	-3.60599	-25.0834	-25.111	16.8823	-4.56749	1	0.0102773
p.Glu4Met	substitution	4	E	M	0.715199	0.0872899	0.5245	0.150651	0.645086	0.104047	0.540152	0.0677317	0.230595	0.0733473	0.527776	0.0701771	0.468182	0.0930042	0.553645	0.0592803	0.689187	-0.000727924	-7.53403	-8.41471	-3.71444	0.0237893	0.363136	0.000992675	-7.57229	-10.315	-1.85241	0.13559	0.142403	-0.000227578	0.120426	-7.95725	-8.09848	-13.8204	-4.45389	1.12683	0.0114995	0.755254
p.Glu4Phe	substitution	4	E	F	0.899758	0.0705597	0.822607	0.0969932	0.786357	0.0740024	0.656794	0.0352995	0.332414	0.0397819	0.496288	0.0381062	0.494589	0.0490022	0.653233	0.0291651	0.896936	-0.00119865	-5.43947	-13.7991	3.76453	0.977347	0.385902	0.00133229	-4.761	-24.2083	14.8522	1	-0.0145118	0.000708034	0.058733	-5.134	-10.2601	-15.2838	0.531026	0.428528	0.629722	0.605522
p.Glu4Pro	substitution	4	E	P	0.219467	0.0956249	0.375892	0.13013	0.341592	0.112386	0.75147	0.0917451	0.301711	0.0821502	0.38248	0.0766985	0.573622	0.0658251	0.7278	0.0575141	0.199278	0.00259809	-8.25233	-16.277	3.42957	0.968616	0.320709	0.00211241	-3.852	-16.1563	7.70919	0.999552	0.312915	-0.000167351	0.295312	-4.70503	-4.77783	-41.8971	-4.52233	32.5242	0.010747	1
p.Glu4Ser	substitution	4	E	S	0.904125	0.0660889	0.88284	0.0978232	0.89707	0.0644704	0.8389	0.121249	0.336395	0.0659012	0.543886	0.0597305	0.864902	0.072256	0.913801	0.0441306	0.907086	-0.000238081	-6.39111	-6.49084	-4.49539	0.0110371	0.434354	0.00255742	-8.20789	-37.0426	24.2396	1	0.0492729	0.000989101	0.156416	-8.59284	-12.7011	-27.5709	-0.486867	10.2747	0.380632	0.999966
p.Glu4Ter	nonsense	4	E	*	0	0.0630142	0	0.0969785	0	0.0945152	0	0.0569484	0.162005	0.0866312	0	0.0842729	0.251598	0.0641325	0.111528	0.047263	0	0	-5.90689	-5.90689	-4.59512	0.01	0.137562	2.65865e-07	-6.49289	-6.51165	-4.57636	0.0101874	0.104637	-3.54893e-05	0.100168	-6.87785	-6.88165	-11.7222	-4.59131	0.245396	0.0100378	0.561043
p.Glu4Thr	substitution	4	E	T	1.59067	0.0853846	1.4322	0.107761	1.33118	0.100329	1.12535	0.107893	0.132727	0.138652	0.239637	0.15648	0.313997	0.0739082	0.626187	0.0639183	1.56768	-0.00226494	-7.46506	-13.1684	1.10819	0.751791	0.0908114	0.0026161	-5.21936	-16.9642	7.14976	0.999216	-0.676207	0.00333342	-0.234914	-5.84802	-19.9397	-34.3067	9.49653	9.77194	0.999925	0.999943
p.Glu4Trp	substitution	4	E	W	0.892474	0.0750334	0.792718	0.151465	0.706577	0.143578	0.39256	0.0559634	0.815909	0.0857214	1.20533	0.0801538	1.20816	0.0807876	0.951195	0.0533531	0.917489	-0.00260885	-7.07096	-25.2672	13.6011	0.999999	1.07556	-0.000421774	-12.2437	-12.8386	-4.0002	0.0179827	0.647561	0.000115233	0.660851	-11.5088	-11.5433	-185.416	-4.56062	169.278	0.0103474	1
p.Glu4Tyr	substitution	4	E	Y	0.73094	0.0802319	0.679822	0.0951729	0.624593	0.0668007	0.66554	0.0573284	0.444143	0.0629294	0.564112	0.061349	0.643455	0.087758	0.621616	0.0392443	0.692954	-0.000218049	-6.20333	-6.33305	-4.4654	0.0113693	0.502472	0.000637578	-4.11584	-6.1166	-2.59435	0.0695027	0.248853	-0.00069558	0.167168	-4.50079	-6.80457	-24.9321	-2.29134	13.5324	0.0918425	0.999999
p.Glu4Val	substitution	4	E	V	0.809848	0.0380062	0.731969	0.146588	0.630786	0.0455847	0.736764	0.0448726	0.323768	0.0576201	0.50602	0.0598348	0.457617	0.0695507	0.668685	0.0381585	0.775236	-0.000424238	-8.45614	-9.46909	-3.58217	0.0270626	0.370381	0.00146341	-4.8675	-17.8442	8.38162	0.999771	0.0789965	4.71085e-05	0.0842772	-5.25246	-5.2645	-10.4992	-4.58308	0.639605	0.0101199	0.654664
p.Ala5=	synonymous	5	A	A	1.09715	0.0326769	1.02975	0.0879184	0.995636	0.0426734	1.06315	0.0465102	0.383193	0.036313	0.540013	0.0379017	0.647309	0.0368037	0.720675	0.0270677	1.07652	-0.000231583	-5.68566	-6.15054	-4.13024	0.0158246	0.444855	0.00146076	-5.53698	-31.5855	21.4534	1	-0.0395554	-9.47673e-05	-0.0494963	-5.92194	-6.02857	-10.3865	-4.48849	-0.237213	0.0111127	0.440973
p.Ala5Arg	substitution	5	A	R	0.540345	0.0983862	0.657204	0.105069	0.620675	0.0732138	0.723927	0.117054	0.517867	0.0750496	0.688105	0.0666849	0.776912	0.0843694	0.752324	0.0617419	0.57077	0.000683615	-7.23417	-7.69271	-4.13658	0.0157262	0.61009	0.000833695	-5.41529	-7.22327	-2.78715	0.0580227	0.392166	-0.000369397	0.358131	-5.80025	-6.1528	-57.7913	-4.24257	47.0434	0.014167	1
p.Ala5Asn	substitution	5	A	N	0	0.135048	0	0.275734	0.163799	0.152341	0.563927	0.177668	0.460215	0.28226	0.281691	0.164288	0.754678	0.176396	0.705133	0.257183	-0.0650841	0.00293864	-9.47205	-12.7728	-1.29438	0.215112	0.334044	0.00256946	-8.83635	-10.183	-3.24844	0.037383	0.165961	0.00201663	0.318717	-9.22131	-10.0365	-14.956	-3.77991	0.324363	0.0223153	0.580387
p.Ala5Asp	substitution	5	A	D	1.32995	0.0735974	1.24	0.0821384	1.22182	0.0476828	1.15155	0.0720487	0.512017	0.0456629	0.675901	0.0406673	0.772591	0.0347401	0.716318	0.0416734	1.3033	-0.000785359	-5.71314	-6.99353	-3.31473	0.0350693	0.618702	0.000763875	-8.30202	-12.2859	-0.611242	0.351776	0.0389965	-0.000558151	-0.0100439	-8.68697	-10.6416	-10.7672	-2.64045	-4.46959	0.06658	0.0113223
p.Ala5Cys	substitution	5	A	C	0.683	0.0840975	0.713505	0.112116	0.631969	0.0614931	0.944076	0.0577214	0.476009	0.0570396	0.597427	0.0537421	0.625588	0.0521689	0.70572	0.037759	0.59383	0.00152275	-8.58032	-13.9082	0.732758	0.67541	0.523705	0.000929667	-3.08289	-8.44155	0.763545	0.682123	0.33618	-0.00147379	0.174058	-3.69546	-15.8418	-41.9331	7.55123	21.4962	0.999475	1
p.Ala5Gln	substitution	5	A	Q	1.87206	0.166417	1.75675	0.149964	1.73729	0.160625	1.50691	0.164113	0.380934	0.122603	0.372294	0.105622	0.381294	0.0720416	0.800767	0.0662906	1.85437	-0.00164324	-9.0488	-10.1989	-3.44502	0.0309177	0.245619	0.00254953	-6.56178	-17.7679	6.61105	0.998656	-0.558294	0.00180809	-0.345504	-6.94673	-12.0527	-46.4563	0.51089	29.8084	0.625015	1
p.Ala5Glu	substitution	5	A	E	0.491063	0.18417	0.437315	0.203031	0.479571	0.158288	1.22518	0.186498	0.0433587	0.158128	0.125	0.0900876	0.211699	0.0761956	0.351018	0.056523	0.310179	0.00387568	-10.9286	-15.6818	0.158094	0.539441	0.0731941	0.00139088	-4.46916	-9.5045	0.440216	0.608311	0.0584095	-0.0022642	-0.232509	-5.02285	-14.2628	-31.7908	4.64486	12.9328	0.990481	0.999998
p.Ala5Gly	substitution	5	A	G	0.687744	0.0636596	0.752925	0.101929	0.829786	0.0583264	0.914662	0.0688623	0.387724	0.0467184	0.580019	0.0450309	0.621701	0.0555269	0.710224	0.0310168	0.695423	0.00115981	-5.83751	-8.86067	-1.57195	0.171938	0.466395	0.00125404	-5.43014	-19.4825	9.45724	0.999922	0.155714	-0.000273488	0.125146	-5.8151	-6.42935	-24.5584	-3.98087	13.534	0.0183273	0.999999
p.Ala5His	substitution	5	A	H	0.660713	0.113016	0.918881	0.130915	0.821835	0.139268	0.832411	0.10297	0.664504	0.085473	0.884156	0.0780378	1.03881	0.0738365	0.941002	0.0625973	0.763597	0.000398113	-8.85524	-9.01296	-4.4374	0.0116884	0.810298	0.000899153	-7.68436	-9.65548	-2.624	0.06761	0.482754	-0.000651649	0.416567	-8.06931	-9.02774	-73.2085	-3.63669	59.5856	0.0256634	1
p.Ala5Ile	substitution	5	A	I	0.69562	0.0780911	0.744954	0.142602	0.686513	0.0731273	0.797229	0.0665282	0.387572	0.0983149	0.533557	0.0860281	0.512854	0.0583197	0.904114	0.057474	0.678016	0.000516729	-6.69104	-7.19375	-4.09242	0.0164246	0.353417	0.00255224	-6.14494	-22.0332	11.2931	0.999988	0.0761822	0.00113364	0.204442	-6.52989	-9.39078	-26.8476	-1.73423	12.8617	0.150047	0.999997
p.Ala5Leu	substitution	5	A	L	1.22762	0.0404332	1.09912	0.0738709	1.10882	0.0597183	0.90906	0.0430931	0.543999	0.0423573	0.743192	0.0426036	0.812705	0.0412272	0.88345	0.0328674	1.22979	-0.00156999	-5.49804	-19.1052	9.01208	0.999878	0.628588	0.0013617	-6.62989	-22.6211	11.3961	0.999989	0.0378863	0.00115385	0.154199	-6.23832	-17.3361	-48.5124	6.50265	26.5811	0.998503	1
p.Ala5Lys	substitution	5	A	K	0	0.111607	0	0.109739	0	0.174878	0.129269	0.138129	0.207378	0.112799	0.477866	0.0950762	0.500499	0.084403	0.941218	0.0853562	-0.0176197	0.000666499	-8.1514	-8.45219	-4.29433	0.013462	0.263352	0.00322254	-6.56776	-20.509	9.34614	0.999913	0.20282	0.00308401	0.501538	-6.95272	-19.3047	-78.0202	7.7569	54.1204	0.999572	1
p.Ala5Met	substitution	5	A	M	1.6174	0.06507	1.49447	0.101159	1.41594	0.0600294	1.04823	0.0547241	0	0.0756204	0.0923884	0.0754386	0	0.0899832	0.376267	0.0991179	1.65391	-0.00293028	-6.33543	-31.903	20.9724	1	-0.0120421	0.00156788	-6.1767	-9.73941	-1.03241	0.262617	-0.808427	0.00278451	-0.618804	-7.25046	-17.9868	-128.244	6.1412	105.663	0.997852	1
p.Ala5Phe	substitution	5	A	F	0.980189	0.0561489	0.852131	0.107211	0.840129	0.049023	0.807851	0.0603813	0.627559	0.0576761	0.797364	0.0630601	0.835286	0.0435627	0.890274	0.04765	0.950534	-0.000822842	-6.03544	-7.94843	-2.68213	0.064036	0.699333	0.00105503	-4.36294	-9.09476	0.136699	0.534122	0.312763	-0.000442056	0.268854	-4.7479	-5.5424	-60.4576	-3.80062	50.3201	0.0218681	1
p.Ala5Pro	substitution	5	A	P	0.34963	0.0999838	0.693685	0.117616	0.39447	0.130489	0.260962	0.0951017	0.285091	0.126843	0.499534	0.0958626	0.679961	0.138402	0.67981	0.0594872	0.509177	-0.00118947	-10.1178	-11.8027	-2.91025	0.0516491	0.411828	0.00140253	-6.13796	-10.3867	-0.346383	0.41426	0.29778	0.000603674	0.375569	-6.52291	-7.15632	-42.8258	-3.96171	31.0744	0.0186752	1
p.Ala5Ser	substitution	5	A	S	1.03628	0.0524693	0.955323	0.0783245	0.952566	0.0461645	1.07131	0.077172	0.409726	0.0546568	0.476922	0.0615119	0.481348	0.0411621	0.745547	0.0465586	0.988434	0.000100571	-6.42149	-6.47968	-4.53693	0.0105928	0.37531	0.00167869	-4.06127	-16.3916	7.73519	0.999563	-0.079314	2.49047e-05	-0.0767536	-4.44623	-4.4488	-9.31062	-4.59254	0.266695	0.0100255	0.566281
p.Ala5Ter	nonsense	5	A	*	0	0.117318	0	0.140136	0	0.118307	0	0.180176	0	0.0823456	0	0.0741844	0	0.0558801	0	0.0531944	0	0	-8.27286	-8.27286	-4.59512	0.01	0	0	-3.19045	-3.19045	-4.59512	0.01	-0.0326777	-3.78995e-05	-0.0368163	-3.57542	-3.57918	-4.25882	-4.59135	-3.91548	0.0100374	0.0195415
p.Ala5Thr	substitution	5	A	T	0.903081	0.106735	0.845148	0.083732	0.668464	0.051364	0.944624	0.087695	0.431799	0.0635272	0.615269	0.0504653	0.718413	0.0449	0.679619	0.0393931	0.76255	0.000178048	-11.1524	-12.5885	-3.15902	0.0407374	0.561782	0.000744123	-6.64217	-10.3724	-0.864903	0.296316	0.219409	-0.000856051	0.127525	-7.02713	-10.8653	-25.3461	-0.756936	9.88572	0.319312	0.999949
p.Ala5Trp	substitution	5	A	W	0.945623	0.0705941	0.854975	0.0963463	0.860622	0.0609933	0.654579	0.0561888	0.405852	0.0784437	0.582482	0.0655702	0.659419	0.062744	0.682144	0.0429926	0.960508	-0.00144802	-6.13541	-11.9148	1.18429	0.765717	0.508995	0.00093522	-4.73961	-8.89539	-0.439348	0.391896	0.0641732	0.000509164	0.124558	-4.80345	-5.78207	-15.0143	-3.61651	4.63716	0.026173	0.990408
p.Ala5Tyr	substitution	5	A	Y	1.07127	0.118518	0.877495	0.123955	0.906957	0.0856732	0.988753	0.107109	0.572863	0.0942538	0.630458	0.104162	0.796281	0.113849	1.03863	0.143789	0.957338	-3.36774e-05	-8.1999	-8.21004	-4.58498	0.0101009	0.554819	0.00242343	-5.38833	-10.0363	0.0528202	0.513202	0.124387	0.000791586	0.175038	-5.77329	-6.22505	-11.2842	-4.14336	0.464018	0.0156216	0.613967
p.Ala5Val	substitution	5	A	V	0.966092	0.0304347	1.01135	0.123873	0.857863	0.0297803	0.912854	0.0507586	0.39934	0.109096	0.611924	0.0321807	0.659052	0.079808	0.748764	0.0353875	0.951346	-0.000490034	-6.35651	-8.43738	-2.51424	0.0748657	0.572449	0.000888079	-4.14916	-12.8929	4.14864	0.984459	0.154205	-0.000714705	0.0827736	-4.53411	-8.12344	-14.9927	-1.00579	2.27416	0.267804	0.906714
p.Arg6=	synonymous	6	R	R	1.06343	0.0367914	1.04938	0.0684497	1.03835	0.0659186	1.0125	0.035698	0.194662	0.0673654	0.256252	0.0666882	0.388975	0.0537559	0.454077	0.0404675	1.0644	-0.000261049	-4.20248	-4.70563	-4.09197	0.0164317	0.221657	0.00122198	-3.16002	-10.8563	3.10118	0.956942	-0.258977	-0.000349265	-0.300195	-3.54498	-4.07203	-67.2402	-4.06807	58.5731	0.0168226	1
p.Arg6Ala	substitution	6	R	A	0	0.0704131	0.0112992	0.114786	0	0.175866	0.564148	0.102014	0.172588	0.0771013	0.390961	0.0795723	0.417591	0.0622463	0.613305	0.06052	-0.05679	0.00291672	-8.39896	-18.9658	5.9717	0.997457	0.236841	0.0018872	-4.97824	-14.072	4.49864	0.988998	0.216778	-0.000636764	0.152508	-5.59612	-6.59488	-16.5643	-3.59635	5.37433	0.0266916	0.995387
p.Arg6Asn	substitution	6	R	N	0.134992	0.0769056	0.349672	0.122585	0.251053	0.0772277	0.545104	0.0744489	0.385225	0.0683716	0.568888	0.0823073	0.693859	0.0551642	0.65041	0.0475161	0.134346	0.00191376	-7.92	-14.2989	1.78383	0.856169	0.492136	0.00097727	-6.77323	-10.4307	-0.937683	0.281369	0.487	-0.000648148	0.414006	-8.21157	-9.62807	-106.732	-3.17862	92.5084	0.0399782	1
p.Arg6Cys	substitution	6	R	C	0.270617	0.13396	0.204285	0.116408	0.0364938	0.0622222	0.516366	0.0581786	0.374009	0.0706417	0.575284	0.0753462	0.59982	0.0573076	0.837806	0.0566013	-0.00980595	0.00227439	-14.1328	-22.7725	4.04457	0.982784	0.416801	0.00207169	-4.69684	-17.2225	7.93053	0.999641	0.403908	0.000161489	0.420228	-5.10014	-5.17418	-92.8668	-4.52107	83.0975	0.0107603	1
p.Arg6Gln	substitution	6	R	Q	0.179172	0.723903	0.250156	0.844776	0.737806	0.64819	0.831458	0.5947	0.828283	0.666317	0.927352	0.529196	1.09312	0.766248	NA	NA	0.218318	0.0034002	-14.8368	-15.1489	-4.2831	0.013612	0.833696	0.00265044	-11.8822	-11.9143	-4.56305	0.0103226	0.665497	0.00203812	0.742377	-12.2671	-12.2854	-14.3594	-4.57683	-2.52114	0.0101827	0.0743892
p.Arg6Glu	substitution	6	R	E	1.52711	1.1656	NA	NA	NA	NA	NA	NA	NA	NA	NA	NA	NA	NA	0.563641	0.245778	NA	NA	NA	NA	NA	NA	NA	NA	NA	NA	NA	NA	NA	NA	NA	NA	NA	NA	NA	NA	NA	NA
p.Arg6Gly	substitution	6	R	G	0.700565	0.0495555	0.678053	0.0806564	0.677431	0.0481995	0.67432	0.0414141	0.388651	0.0495295	0.578061	0.0545959	0.63048	0.0500691	0.72828	0.0395057	0.694018	-0.00010966	-4.52468	-4.58343	-4.53637	0.0105987	0.455078	0.00142879	-4.93054	-16.9354	7.40977	0.999395	0.197998	8.18871e-05	0.206449	-5.31551	-5.35487	-43.3463	-4.55576	33.3964	0.0103972	1
p.Arg6His	substitution	6	R	H	1.12264	0.115713	1.01229	0.106567	0.944065	0.0828467	0.193413	0.0516058	0.430602	0.107369	0.617588	0.0792496	0.668548	0.0852389	0.880697	0.102251	1.26087	-0.00516493	-10.3519	-85.924	70.9769	1	0.504871	0.00184763	-5.38581	-9.3382	-0.642733	0.344629	-0.132406	0.00454205	0.226817	-5.99681	-29.8432	-42.1709	19.2513	7.73255	1	0.999562
p.Arg6Ile	substitution	6	R	I	0.712224	0.0483989	0.691454	0.0665222	0.742499	0.0409843	0.722493	0.0332336	0.314241	0.0398859	0.429918	0.0380913	0.494504	0.0338466	0.64761	0.0596677	0.714742	6.87228e-05	-4.11104	-4.17567	-4.53048	0.0106606	0.343034	0.00154197	-2.92587	-14.3714	6.85045	0.998942	0.0663573	0.000137493	0.0757452	-3.31082	-3.39786	-10.488	-4.50808	2.49502	0.0108994	0.923792
p.Arg6Leu	substitution	6	R	L	0.590866	0.0309949	0.63947	0.0706499	0.628346	0.0426359	0.696192	0.034877	0.321597	0.0379319	0.478082	0.0361817	0.585284	0.0288097	0.724495	0.0295398	0.587991	0.000524657	-3.79247	-6.17343	-2.21415	0.0984867	0.378985	0.00180392	-4.26903	-40.3756	31.5115	1	0.157276	0.000585448	0.215207	-4.654	-8.26464	-96.4863	-0.984479	83.6265	0.272004	1
p.Arg6Lys	substitution	6	R	K	1.56222	0.0570735	1.68002	0.0895373	1.7924	0.0528779	1.32457	0.0458775	0.512597	0.0509354	0.657931	0.0530757	0.724668	0.0514043	0.792945	0.0358866	1.72214	-0.00158404	-18.879	-29.607	6.13289	0.997834	0.569349	0.00117054	-3.80869	-13.0325	4.62871	0.990327	-0.251064	0.00140349	-0.0979555	-3.8176	-16.206	-25.2993	7.79328	4.49814	0.999588	0.988993
p.Arg6Met	substitution	6	R	M	1.09121	0.050984	0.999812	0.0835733	1.05368	0.0489218	0.807712	0.0670075	0.376102	0.0640752	0.556433	0.0794191	0.649884	0.0488508	0.6849	0.0398489	1.11506	-0.00126818	-6.78033	-11.6272	0.251752	0.562608	0.46082	0.00122904	-5.1889	-12.858	3.07401	0.955808	-0.0722672	0.000697094	0.0116247	-5.07355	-7.13324	-7.23127	-2.53543	-4.49709	0.0734111	0.0110186
p.Arg6Phe	substitution	6	R	F	0.878474	0.0331173	0.846135	0.0719926	0.82476	0.0402622	0.871671	0.0303014	0.463915	0.0360469	0.657305	0.0407585	0.700793	0.0445907	0.754137	0.0269817	0.862161	-2.0773e-06	-4.108	-4.16866	-4.53446	0.0106187	0.535471	0.00114993	-6.99738	-22.5338	10.9413	0.999982	0.169391	-0.000421756	0.124024	-7.38233	-9.42367	-34.4047	-2.55378	20.386	0.0721727	1
p.Arg6Pro	substitution	6	R	P	0.965846	0.130098	0.979222	0.139299	0.968124	0.0925618	1.13587	0.0724142	0.368355	0.0723891	0.532742	0.0688099	0.690818	0.0563328	0.714531	0.0531783	0.922662	0.000990893	-7.45766	-8.8756	-3.17718	0.0400336	0.461538	0.0014485	-5.65125	-12.7539	2.50756	0.92467	0.0122003	-0.000312954	-0.0198174	-6.03621	-6.33828	-6.54854	-4.29305	-4.38486	0.0134791	0.0123112
p.Arg6Ser	substitution	6	R	S	0.939775	0.0495054	0.832781	0.0955816	0.792804	0.0491261	0.738582	0.0284604	0.418386	0.0459243	0.568804	0.0452174	0.582839	0.0392945	0.72772	0.0302922	0.917876	-0.00092402	-4.97531	-11.8911	2.32063	0.910572	0.463537	0.00131464	-3.40695	-19.8027	11.8006	0.999993	0.0504942	0.000460874	0.101724	-3.81226	-5.61887	-19.5917	-2.78851	9.37772	0.0579485	0.999915
p.Arg6Ter	nonsense	6	R	*	0.0162887	0.308333	1.66673	0.552852	2.03871	1.09731	0.270877	0.0505153	0.54513	0.290101	0.710213	0.43403	0.930793	0.239963	0.613984	0.212126	0.455667	-0.00091212	-16.1883	-121.457	100.674	1	0.718561	-0.000117988	-9.74137	-9.74431	-4.59217	0.0100292	0.584629	-0.000154801	0.566324	-10.0773	-10.0812	-19.1866	-4.59128	4.5103	0.0100381	0.989124
p.Arg6Thr	substitution	6	R	T	0.669578	0.063809	0.726875	0.0929766	0.67497	0.0599835	0.835991	0.0739171	0.300194	0.0651711	0.416092	0.0752685	0.569915	0.0607592	0.640443	0.0431644	0.653533	0.000738133	-6.35623	-7.55032	-3.40103	0.0322632	0.345454	0.00155979	-4.12851	-14.9227	6.19908	0.997973	0.0737949	0.000156242	0.0919653	-4.51347	-4.61074	-9.76801	-4.49785	0.562156	0.0110103	0.636951
p.Arg6Trp	substitution	6	R	W	0.505637	0.0570769	0.578357	0.092193	0.572343	0.0653989	0.303731	0.0508206	0.42211	0.0530055	0.5484	0.0509736	0.587784	0.042118	0.697245	0.0444646	0.577463	-0.00120211	-7.60054	-13.2822	1.08655	0.747732	0.465159	0.00118497	-3.06045	-10.1946	2.53905	0.926834	0.261953	0.00105272	0.361618	-3.36568	-8.85761	-127.222	0.896812	113.769	0.710294	1
p.Arg6Tyr	substitution	6	R	Y	1.52898	0.0517343	1.42346	0.0878586	1.34602	0.0514668	0.993018	0.0450107	0.453828	0.0543468	0.622846	0.0492525	0.700159	0.0418934	0.741427	0.0419673	1.56827	-0.00278243	-5.81974	-40.3125	29.8976	1	0.542083	0.00111775	-4.9421	-12.0498	2.51255	0.925017	-0.220052	0.00219442	-0.00528726	-4.34025	-29.8581	-29.8845	20.9227	-4.56873	1	0.0102647
p.Arg6Val	substitution	6	R	V	0.6016	0.0533678	0.599083	0.0942202	0.53293	0.0867085	0.722787	0.0372795	0.46067	0.0554685	0.648717	0.0463906	0.669079	0.0343336	0.791934	0.0311579	0.573535	0.000699352	-6.11786	-9.93024	-0.782743	0.313729	0.543678	0.00125371	-4.13136	-18.4744	9.7479	0.999942	0.33527	8.45615e-05	0.345039	-4.5163	-4.56992	-163.389	-4.5415	154.224	0.010545	1
p.Gly7=	synonymous	7	G	G	0.839242	0.0408635	0.827368	0.0753254	0.781458	0.0488766	0.912818	0.0384065	0.418532	0.0648045	0.516989	0.0556199	0.565703	0.0473687	0.649524	0.0440463	0.810046	0.000413782	-5.50819	-6.69179	-3.41153	0.0319372	0.458501	0.000980227	-2.83948	-7.46689	0.0322923	0.508072	0.108296	-0.000604222	0.0454535	-3.22443	-4.82729	-6.40003	-2.99227	-3.02238	0.0477764	0.046425
p.Gly7Ala	substitution	7	G	A	1.03797	0.116554	1.12728	0.116128	1.24053	0.0883479	1.16664	0.0703588	0.693816	0.0856782	0.84122	0.0581298	0.953686	0.0494481	0.808606	0.0496194	1.11562	0.000384607	-7.64187	-7.9262	-4.31079	0.0132451	0.845417	5.59953e-05	-7.002	-7.46871	-4.12841	0.0158531	0.312651	-0.00157007	0.147487	-7.38696	-15.7086	-29.2747	3.72655	8.97091	0.97649	0.999873
p.Gly7Arg	substitution	7	G	R	0.71925	0.0534466	0.785415	0.0863035	0.724896	0.0741467	0.74314	0.0676472	0.63712	0.0471262	0.931296	0.0866367	1.00735	0.0384074	0.941885	0.0372193	0.733735	3.22903e-05	-5.78168	-5.8054	-4.57141	0.0102375	0.762558	0.00118281	-14.3428	-22.4085	3.47059	0.969839	0.470616	-0.000264665	0.441159	-14.7278	-15.1178	-208.113	-4.20507	188.4	0.0147003	1
p.Gly7Asn	substitution	7	G	N	0.357976	0.126057	0.505375	0.108415	0.753566	0.0954731	0.859035	0.0724442	0.111233	0.12981	0.179803	0.105751	0.321086	0.138314	0.492743	0.132132	0.435109	0.00224774	-7.85591	-16.1385	3.68749	0.975577	0.116496	0.0019148	-5.8564	-8.43487	-2.01665	0.117466	0.0189787	-0.000634347	-0.0292392	-6.29256	-6.56921	-6.67963	-4.31847	-4.4847	0.0131451	0.0111544
p.Gly7Asp	substitution	7	G	D	0.818681	0.0912468	0.774835	0.145188	0.695098	0.104026	0.798812	0.113163	0.518316	0.0745173	0.741219	0.0725327	0.793648	0.0736516	0.744785	0.0475154	0.786425	-0.000152705	-7.87365	-7.89569	-4.57308	0.0102205	0.642375	0.000611486	-6.28571	-7.62392	-3.25691	0.0370795	0.328182	-0.000873116	0.22847	-6.67067	-9.21202	-35.2444	-2.05377	21.4373	0.113672	1
p.Gly7Cys	substitution	7	G	C	0.846123	0.0437048	0.789318	0.0924074	0.827694	0.0443752	0.861343	0.0426951	0.514142	0.0534376	0.71183	0.0513419	0.751481	0.0415296	0.80078	0.0394676	0.828519	0.000131336	-4.68276	-4.86334	-4.41454	0.0119554	0.610082	0.00104735	-5.44221	-12.1118	2.07444	0.888393	0.260954	-0.000512274	0.208465	-5.82716	-7.30695	-49.7071	-3.11533	37.805	0.0424795	1
p.Gly7Gln	substitution	7	G	Q	0	0.357626	0	0.358326	NA	NA	0.831748	0.355553	0.517587	0.20655	0.7307	0.145623	0.873902	0.122823	1.03154	0.226618	-0.0839562	0.00456698	-12.2285	-14.0375	-2.7861	0.05808	0.62279	0.00227551	-7.32787	-8.77722	-3.14577	0.0412581	0.394025	0.00148924	0.508002	-7.71282	-8.32883	-28.5041	-3.97911	15.5801	0.018359	1
p.Gly7Glu	substitution	7	G	E	0.873549	0.0513427	0.920791	0.0819602	0.877149	0.0815886	0.978472	0.0697454	0.306012	0.130192	0.3752	0.0798966	0.507625	0.0743674	0.58797	0.0630741	0.872595	0.000465641	-5.84223	-6.4235	-4.01385	0.0177432	0.344883	0.00127355	-4.39577	-8.07653	-0.914357	0.286109	-0.04985	-0.000380446	-0.092607	-4.78072	-5.052	-7.82991	-4.32384	-1.81721	0.0130757	0.139769
p.Gly7His	substitution	7	G	H	1.84352	0.094298	1.68709	0.113334	1.66729	0.0840475	1.25166	0.0743648	0.54403	0.11	0.61971	0.0894257	0.704753	0.113176	0.739043	0.0936478	1.86988	-0.0029391	-7.75881	-21.8152	9.46125	0.999922	0.579075	0.000868094	-5.1156	-6.02581	-3.68491	0.0244849	-0.320228	0.00231794	-0.118645	-5.39814	-11.8942	-14.7081	1.90095	-1.78128	0.869999	0.144146
p.Gly7Ile	substitution	7	G	I	0.941826	0.0577441	0.899835	0.120888	0.815259	0.0530847	0.771853	0.0497781	0.63918	0.062585	0.845889	0.0592092	0.865889	0.0527281	0.887263	0.0461499	0.931106	-0.000859458	-5.58897	-8.24637	-1.93771	0.125899	0.744552	0.000803502	-5.49869	-8.37253	-1.72129	0.151706	0.366858	-0.000698928	0.295472	-5.88365	-7.90168	-67.6941	-2.57709	55.1973	0.0706272	1
p.Gly7Leu	substitution	7	G	L	1.21413	0.0578758	1.12498	0.115939	1.09834	0.0510478	1.02782	0.0365744	0.641077	0.0501737	0.836713	0.0409137	0.828201	0.0366212	0.82909	0.0325942	1.20199	-0.000890278	-5.17758	-9.36201	-0.410694	0.398746	0.75847	0.000419084	-5.9065	-7.77152	-2.7301	0.0612207	0.234545	-0.000959733	0.133416	-6.29145	-13.567	-37.4325	2.68039	19.2704	0.93586	1
p.Gly7Lys	substitution	7	G	K	1.70931	0.149496	1.49771	0.159199	1.60009	0.15812	1.44158	0.141759	0	0.138981	0.192413	0.146648	0.257414	0.164228	0.485696	0.148086	1.64382	-0.000949815	-9.17698	-9.64998	-4.12212	0.0159516	0.0460779	0.00221061	-6.82841	-9.40921	-2.01432	0.117708	-0.686089	0.00120679	-0.588294	-7.21338	-7.9786	-39.2909	-3.8299	26.7172	0.0212504	1
p.Gly7Met	substitution	7	G	M	0.91008	0.0714298	0.822811	0.121724	0.755387	0.0836356	0.887695	0.0890886	0.359116	0.0925108	0.586207	0.0734913	0.619606	0.0675039	0.775147	0.0539423	0.863257	-0.000136762	-7.66433	-7.70936	-4.55009	0.0104558	0.463121	0.001575	-5.03329	-12.8248	3.19643	0.9607	0.101912	2.22232e-05	0.104466	-5.41824	-5.41939	-10.14	-4.59398	0.125484	0.0100113	0.53133
p.Gly7Phe	substitution	7	G	F	0.886284	0.0341056	0.808824	0.0988173	0.746128	0.0407215	0.816384	0.0288439	0.443985	0.0397449	0.585551	0.0402474	0.610282	0.0479125	0.73519	0.0304307	0.855371	-0.000290113	-6.53581	-7.41998	-3.71095	0.0238705	0.488224	0.00124496	-3.60301	-19.1196	10.9214	0.999982	0.142459	-0.000266637	0.115181	-3.98797	-4.67436	-23.0213	-3.90873	13.7518	0.0196712	0.999999
p.Gly7Pro	substitution	7	G	P	1.02655	0.113368	1.20405	0.15377	1.35692	0.161377	1.39028	0.0881899	0.398627	0.087316	0.545735	0.0911124	0.645389	0.0721536	0.797081	0.0819868	1.07923	0.00164496	-8.54631	-11.4192	-1.72224	0.151583	0.441082	0.00185195	-4.67273	-10.0866	0.818708	0.693962	-0.136491	-1.26761e-05	-0.137734	-5.05768	-5.05798	-10.6778	-4.59482	1.0247	0.010003	0.735887
p.Gly7Ser	substitution	7	G	S	0.806178	0.0608002	0.841387	0.105757	0.879865	0.0547101	0.730493	0.0480168	0.57608	0.0605082	0.725131	0.0544171	0.73488	0.0450081	0.706748	0.0449118	0.858413	-0.00050886	-6.5515	-7.52603	-3.62059	0.0260692	0.667034	0.000298479	-4.29558	-4.79703	-4.09367	0.0164044	0.320983	-0.00121236	0.199485	-4.68054	-11.2764	-43.1167	2.00073	27.2452	0.880874	1
p.Gly7Ter	nonsense	7	G	*	0.226304	0.0837235	0.0630077	0.262885	0	0.181121	0	0.121903	0.236188	0.0981261	0.268483	0.119591	0.375452	0.0969555	0.338277	0.0495023	0.217765	-0.00119925	-8.91222	-10.5473	-2.96006	0.0492633	0.264641	0.000411257	-4.65518	-5.10947	-4.14084	0.0156604	0.296309	0.000461275	0.360318	-5.04013	-5.49271	-50.1693	-4.14255	40.0815	0.0156341	1
p.Gly7Thr	substitution	7	G	T	0	0.119752	0.176736	0.130829	0	0.117822	0.66364	0.14044	0.15146	0.115981	0.3716	0.13842	0.429462	0.0810666	0.664859	0.0786238	-0.04524	0.0028188	-11.1973	-16.3474	0.555003	0.635296	0.196838	0.00234727	-5.47266	-12.8619	2.79414	0.942359	0.184026	-9.57876e-05	0.173194	-5.97729	-5.98783	-12.594	-4.58457	2.01104	0.0101049	0.881951
p.Gly7Trp	substitution	7	G	W	0.522664	0.100026	0.547869	0.161681	0.345491	0.101089	0.230405	0.056174	0.225881	0.11456	0.295151	0.0826309	0.299626	0.0911165	0.502074	0.10869	0.539087	-0.00156815	-7.04805	-13.3217	1.67854	0.842711	0.229953	0.00121024	-5.1316	-6.6442	-3.08252	0.043834	0.0469396	0.00145298	0.160872	-5.6421	-7.8253	-13.3604	-2.41192	0.939997	0.0822685	0.719099
p.Gly7Tyr	substitution	7	G	Y	1.6339	0.0598715	1.5151	0.0873694	1.46623	0.0567358	1.05306	0.0546523	0.541401	0.0749848	0.712805	0.0596972	0.757979	0.0493725	0.787767	0.0460015	1.6793	-0.00296347	-7.01079	-34.943	23.3371	1	0.644342	0.000796354	-4.36309	-7.38032	-1.57789	0.171094	-0.173837	0.00213754	0.0566305	-4.23254	-21.579	-23.7297	12.7514	-2.44442	0.999997	0.0798474
p.Gly7Val	substitution	7	G	V	0.94337	0.0373543	0.774916	0.0903907	0.701789	0.0474272	0.862347	0.0347457	0.42846	0.0583375	0.601277	0.0432413	0.567123	0.0579696	0.756554	0.0419569	0.881275	-0.000289164	-11.9382	-13.518	-3.01528	0.0467405	0.501051	0.00123091	-5.02501	-14.0088	4.38863	0.987735	0.148152	-0.000269984	0.122652	-5.40996	-5.80529	-18.5494	-4.19979	8.14898	0.0147771	0.999711
p.Asn8=	synonymous	8	N	N	1.26691	0.0479675	1.15575	0.0828247	1.0917	0.0529558	0.965629	0.0495405	0.338421	0.0672198	0.502798	0.069464	0.621969	0.0396238	0.768613	0.060022	1.25789	-0.0015013	-5.27977	-14.5388	4.66391	0.990659	0.398524	0.00199408	-4.08556	-15.8112	7.13055	0.9992	-0.208089	0.00173766	-0.0437187	-4.15102	-12.6483	-13.9318	3.90216	-3.31162	0.980202	0.0351748
p.Asn8Ala	substitution	8	N	A	0.454956	0.0999259	0.45583	0.133586	0.525996	0.0890278	0.539532	0.0820767	0.230449	0.0996608	0.372405	0.0954905	0.27829	0.154902	0.755028	0.0762572	0.457584	0.000453057	-7.04121	-7.32915	-4.30718	0.0132924	0.233121	0.00250912	-6.30574	-17.3416	6.44074	0.998407	0.0895189	0.00165448	0.255507	-6.6907	-10.9641	-24.804	-0.321731	9.24478	0.420254	0.999903
p.Asn8Arg	substitution	8	N	R	0.327573	0.130625	0.599238	0.100546	0.459578	0.0754031	0.597133	0.0697013	0.0006031	0.129052	0.111148	0.0940477	0.0555158	0.0772632	0.746259	0.0773911	0.446525	0.000668129	-8.3193	-9.17758	-3.73683	0.0232748	-0.121095	0.00387236	-10.2187	-31.8028	16.989	1	-0.265341	0.00303054	0.0553157	-10.6036	-23.2362	-24.0127	8.03745	-3.81856	0.999677	0.0214874
p.Asn8Asp	substitution	8	N	D	0.797836	0.0921189	0.931548	0.130272	0.816445	0.114791	0.95087	0.0802873	0.0930234	0.0937527	0.31586	0.0894388	0.379709	0.0748389	0.776275	0.0862971	0.816004	0.000616489	-7.60601	-8.14264	-4.05849	0.0169817	0.124104	0.00312245	-5.69629	-19.6629	9.37148	0.999915	-0.242645	0.00148347	-0.110407	-6.08124	-9.23425	-12.5962	-1.44211	-1.23317	0.191219	0.225627
p.Asn8Cys	substitution	8	N	C	1.04541	0.0873286	1.00736	0.132343	0.998461	0.0746382	0.946006	0.0707526	0.216198	0.0780918	0.36577	0.0460276	0.432955	0.0389199	0.621944	0.0467196	1.0436	-0.000483528	-6.5465	-6.95006	-4.19157	0.0148973	0.280594	0.00167313	-3.28129	-16.2209	8.34449	0.999762	-0.178362	0.000125192	-0.166176	-3.66623	-3.73305	-27.9554	-4.5283	19.6272	0.0106836	1
p.Asn8Gln	substitution	8	N	Q	0	0.280354	0	0.114547	0	0.235023	0	0.17069	0	0.102321	0.120748	0.113411	0.355431	0.102082	0.451235	0.100766	0	0	-9.57471	-9.57471	-4.59512	0.01	0.0393023	0.00226847	-5.77701	-11.2233	0.851207	0.70082	0.00647371	0.00223321	0.203085	-6.16196	-11.4245	-19.0073	0.667448	2.98767	0.660932	0.952014
p.Asn8Glu	substitution	8	N	E	0.338184	0.174101	0.483923	0.149157	0.404758	0.110797	0.584689	0.110824	0.292696	0.171852	0.262175	0.133193	0.313489	0.137735	0.775249	0.128763	0.366709	0.000967782	-8.56421	-9.21864	-3.9407	0.0190642	0.175753	0.00272741	-6.99536	-11.4109	-0.179542	0.455235	0.0507632	0.00204578	0.243626	-7.38032	-9.83351	-15.8655	-2.14192	1.43683	0.105088	0.807963
p.Asn8Gly	substitution	8	N	G	0.356667	0.0844878	0.436376	0.103247	0.543532	0.0687671	0.818309	0.0676849	0.180961	0.0840779	0.346217	0.0766102	0.509253	0.0691611	0.782368	0.0594074	0.333654	0.00236717	-6.29832	-17.4642	6.5708	0.998601	0.216925	0.00285225	-4.21089	-25.3919	16.5859	1	0.168477	0.000451186	0.215247	-4.8067	-5.30196	-23.9329	-4.09987	14.0359	0.0163046	0.999999
p.Asn8His	substitution	8	N	H	0	0.0841917	0	0.123996	0	0.0861181	0	0.137436	0	0.124501	0	0.0876978	0.19214	0.114353	0.469301	0.115429	0	0	-7.23036	-7.23036	-4.59512	0.01	-0.0553734	0.00259041	-5.29344	-11.4159	1.52729	0.821609	-0.0883982	0.00255299	0.108581	-5.6784	-11.554	-13.594	1.28045	-2.55511	0.782526	0.0720843
p.Asn8Ile	substitution	8	N	I	1.22815	0.0886443	1.21249	0.0897143	1.15873	0.0942842	1.13209	0.0581385	0.0933849	0.0993601	0.155552	0.0676488	0.313424	0.0602281	0.608171	0.0542088	1.22471	-0.000478984	-6.21379	-6.78763	-4.02128	0.0176142	0.0692651	0.00265769	-3.49957	-24.444	16.3493	1	-0.485763	0.001228	-0.351512	-3.88453	-7.89556	-65.7084	-0.58409	53.2177	0.357992	1
p.Asn8Leu	substitution	8	N	L	0.901811	0.0484396	0.87174	0.086549	0.810833	0.067867	0.903551	0.0386264	0.486575	0.0350916	0.664561	0.035691	0.702258	0.0354037	0.755583	0.0258231	0.87826	6.91208e-05	-5.56918	-5.74011	-4.42419	0.011842	0.562374	0.00102634	-6.54066	-20.6354	9.49961	0.999925	0.186086	-0.000560558	0.127261	-6.92562	-10.9377	-42.4742	-0.583079	26.9414	0.358224	1
p.Asn8Lys	substitution	8	N	K	0	0.280741	0	0.194473	0	0.121156	0.819772	0.0851642	0.172441	0.0652248	0.271418	0.0474007	0.345098	0.0676587	0.672526	0.049206	-0.328603	0.00549869	-11.4988	-37.0594	20.9655	1	0.17386	0.0024204	-3.62877	-28.4894	20.2655	1	-0.0314356	-0.00404253	-0.396294	-3.62773	-71.6565	-174.649	63.4336	98.3972	1	1
p.Asn8Met	substitution	8	N	M	0.636895	0.141828	0.768724	0.112963	0.689443	0.0879513	0.8244	0.0778933	0.415667	0.0808992	0.601899	0.0746625	0.629173	0.0739334	0.397017	0.0469167	0.673351	0.000675341	-7.59477	-8.22803	-3.96187	0.0186723	0.567298	-0.000717437	-6.94004	-8.99582	-2.53934	0.0731459	0.291131	-0.00213392	0.0369673	-7.32499	-21.8315	-22.4939	9.91138	-3.93272	0.99995	0.019214
p.Asn8Phe	substitution	8	N	F	0.793235	0.0635856	0.878584	0.085376	0.938284	0.0447715	0.918306	0.0434289	0.561529	0.0480091	0.774043	0.0511999	0.82075	0.0499862	0.944765	0.0335301	0.846776	0.000459743	-5.85763	-6.88259	-3.57016	0.0273807	0.636002	0.00158628	-5.61877	-24.8083	14.5944	1	0.259882	-4.23364e-05	0.255251	-6.00373	-6.01627	-74.5906	-4.58258	63.9792	0.0101249	1
p.Asn8Pro	substitution	8	N	P	1.03341	0.142917	1.10612	0.131672	1.06401	0.100232	1.03878	0.108309	0.285648	0.0953461	0.41785	0.077309	0.590892	0.0880792	0.623945	0.0493201	1.0767	-0.000168046	-7.80913	-7.83191	-4.57234	0.010228	0.359834	0.00139058	-4.84294	-11.2274	1.78932	0.856844	-0.131548	-0.00018459	-0.154326	-5.22789	-5.32203	-15.0549	-4.50098	5.13771	0.0109763	0.994163
p.Asn8Ser	substitution	8	N	S	1.17776	0.0584025	1.08033	0.0900527	1.16061	0.0562722	0.923283	0.0512771	0.381709	0.0930384	0.549054	0.0629117	0.655843	0.0469332	0.710358	0.0398629	1.20395	-0.00125477	-6.90924	-12.2773	0.772981	0.684165	0.500152	0.00112597	-4.23713	-12.2474	3.41513	0.968174	-0.0808953	0.000665949	0.00120652	-4.2914	-6.01777	-6.01882	-2.86876	-4.59406	0.0537198	0.0100105
p.Asn8Ter	nonsense	8	N	*	0	0.0755678	0	0.0689394	0	0.054032	0	0.089034	0	0.0804187	0.0336041	0.100078	0.144273	0.0952835	0	0.0692248	0	0	-5.63499	-5.63499	-4.59512	0.01	0.0398663	-6.48326e-05	-5.13513	-5.17691	-4.55335	0.0104221	0.0070022	-9.84216e-05	-0.00291176	-5.52008	-5.53933	-5.54176	-4.57587	-4.59269	0.0101924	0.0100241
p.Asn8Thr	substitution	8	N	T	0.97858	0.0903081	1.05635	0.0997953	1.02338	0.0809463	0.87299	0.0555051	0.52532	0.0758388	0.692332	0.0724795	0.83037	0.0781136	0.832225	0.056434	1.0477	-0.000809505	-6.64437	-8.47068	-2.76881	0.0590333	0.610463	0.00123648	-5.45674	-9.82124	-0.230613	0.442601	0.158785	-0.00027586	0.130647	-5.84169	-6.05296	-13.2398	-4.38385	2.59168	0.0123234	0.930324
p.Asn8Trp	substitution	8	N	W	0	0.199256	0.196989	0.219688	0	0.228527	0.352162	0.0997324	0.135659	0.101339	0.269243	0.074996	0.303912	0.0636223	0.61263	0.0417329	0.0159826	0.00161199	-9.85001	-12.0948	-2.35037	0.0870367	0.139657	0.00230584	-4.38834	-28.434	19.4505	1	0.0535768	0.00208634	0.329753	-4.77328	-18.605	-78.2144	9.23664	55.0143	0.999903	1
p.Asn8Tyr	substitution	8	N	Y	0.956551	0.0519594	1.05277	0.0885478	1.03187	0.0620898	0.956262	0.0471219	0.197248	0.0761721	0.268183	0.0722558	0.379397	0.0591446	0.515073	0.057189	0.995675	-0.000126381	-5.8612	-6.09016	-4.36616	0.0125406	0.210177	0.00155876	-3.36895	-10.3737	2.40963	0.917559	-0.243353	-7.4194e-05	-0.250878	-3.7539	-3.7695	-33.8393	-4.57952	25.4747	0.0101556	1
p.Asn8Val	substitution	8	N	V	0.897513	0.0557303	0.826593	0.134155	0.820552	0.079551	0.791612	0.0458328	0.276164	0.0606367	0.473013	0.0639625	0.441601	0.0679946	0.757796	0.0421392	0.890602	-0.000510943	-5.85019	-6.8121	-3.63321	0.0257506	0.307173	0.00219353	-5.47221	-29.6277	19.5603	1	-0.0536032	0.000682665	0.0219661	-5.85716	-7.94228	-8.25491	-2.51001	-4.28249	0.0751596	0.0136202
p.Ser9=	synonymous	9	S	S	0.932903	0.0317239	0.965792	0.0593841	0.936317	0.0303224	0.969131	0.0347053	0.401295	0.0442989	0.599758	0.0385267	0.662505	0.0268661	0.747904	0.0282735	0.932304	0.000153061	-3.3089	-3.54597	-4.35804	0.0126415	0.503912	0.00130519	-6.18932	-26.5281	15.7436	1	0.0821099	-0.000347389	0.044695	-6.57426	-7.77915	-11.5944	-3.39023	-0.779918	0.0326022	0.314337
p.Ser9Arg	substitution	9	S	R	1.06199	0.0736023	0.971021	0.0782749	0.963747	0.0742028	1.20185	0.0684759	0.535954	0.0502458	0.648529	0.0438657	0.723902	0.0469129	0.809706	0.0328178	0.974963	0.00092167	-7.54607	-9.44921	-2.69198	0.063448	0.582187	0.00117336	-2.74825	-14.1603	6.81696	0.998906	0.107751	-0.000574107	0.0456328	-3.1332	-5.63049	-8.02381	-2.09783	-2.2018	0.109308	0.0995888
p.Ser9Asn	substitution	9	S	N	1.20548	0.0293171	1.22102	0.063453	1.20093	0.0316502	1.16314	0.0299189	0.457094	0.0419349	0.637321	0.0391842	0.718163	0.0337806	0.785661	0.0408472	1.21503	-0.000237821	-3.08087	-3.7538	-3.92219	0.0194134	0.539739	0.00138822	-6.18995	-19.3043	8.51926	0.9998	-0.0222929	-8.9744e-05	-0.0298912	-6.57491	-6.62919	-7.83343	-4.54084	-3.39087	0.0105519	0.0325819
p.Ser9Asp	substitution	9	S	D	0.178653	0.153314	0.191423	0.160312	0.488355	0.160997	0.229165	0.134028	0.216788	0.157429	0.442752	0.111364	0.618	0.109696	0.572726	0.0720721	0.236228	0.000313863	-9.89684	-9.95277	-4.53919	0.0105691	0.390107	0.00104094	-6.64783	-8.62945	-2.6135	0.0682743	0.332325	0.000767611	0.427595	-7.03279	-7.75573	-44.0126	-3.87218	31.6617	0.0203887	1
p.Ser9Cys	substitution	9	S	C	0.902899	0.0535882	0.939399	0.0843063	0.922868	0.0469768	0.862359	0.0380717	0.443325	0.0613003	0.618386	0.0654981	0.731021	0.0470155	0.77159	0.0321893	0.929046	-0.000296304	-4.75774	-5.32188	-4.03098	0.0174472	0.534329	0.00126784	-5.15026	-17.4084	7.66297	0.99953	0.133325	-0.000316119	0.0926736	-5.53523	-6.10631	-14.3371	-4.02404	3.63566	0.0175665	0.974311
p.Ser9Gly	substitution	9	S	G	1.10322	0.124621	1.02407	0.139672	0.9217	0.132041	0.940565	0.177531	0.33503	0.0845361	0.362854	0.0804998	0.554428	0.092839	0.732433	0.0592056	1.06994	-0.00090511	-8.63942	-9.0193	-4.21524	0.0145538	0.315825	0.00210887	-3.9666	-15.2598	6.6981	0.998768	-0.144657	0.000616146	-0.0790317	-4.35156	-5.2585	-7.43071	-3.68818	-2.42291	0.024407	0.0814421
p.Ser9His	substitution	9	S	H	0.96778	0.106702	0.88669	0.13187	0.98257	0.127926	1.08246	0.094758	0.504056	0.107575	0.716508	0.100574	0.841621	0.223174	0.646793	0.0864657	0.920264	0.000779672	-7.70737	-8.39509	-3.9074	0.0196969	0.621045	0.000222817	-7.06912	-7.338	-4.32624	0.0130448	0.187707	-0.00149166	0.0457032	-7.45407	-10.3014	-10.6555	-1.74781	-4.24096	0.148323	0.0141896
p.Ser9Ile	substitution	9	S	I	0.509378	0.0577875	0.638522	0.095388	0.55139	0.0585161	0.795608	0.0627036	0.344863	0.0754929	0.358934	0.0650729	0.432272	0.0611732	0.596107	0.0690744	0.493149	0.00132923	-7.09655	-11.9115	0.219779	0.554725	0.320077	0.00132356	-3.40287	-7.44146	-0.556531	0.36435	0.187227	-0.000645055	0.131662	-3.72247	-4.68753	-12.3879	-3.63006	3.1053	0.0258297	0.957111
p.Ser9Leu	substitution	9	S	L	1.20898	0.0431336	1.15911	0.0760927	1.13462	0.0424388	1.04897	0.043632	0.26525	0.065661	0.482059	0.0500472	0.594764	0.0473293	0.752542	0.0424741	1.21118	-0.000804597	-4.32601	-7.69526	-1.22587	0.226905	0.369785	0.0019798	-5.08589	-25.9173	16.2362	1	-0.164447	0.000589307	-0.103567	-5.47085	-7.13029	-15.8824	-2.93568	4.15695	0.0504176	0.984586
p.Ser9Lys	substitution	9	S	K	0.927861	0.206101	0.927503	0.22156	0.999416	0.148063	0.806774	0.119577	0.668182	0.14476	0.942486	0.133521	0.943579	0.237285	1.20742	0.159583	0.991362	-0.000792915	-9.3605	-9.68568	-4.26995	0.0137897	0.765958	0.00222223	-7.68475	-10.0552	-2.22471	0.0975538	0.352369	0.000714904	0.403781	-8.0697	-8.31407	-21.4256	-4.35075	8.51646	0.012733	0.9998
p.Ser9Met	substitution	9	S	M	0	0.0799743	0.270668	0.126477	0.0328149	0.174306	0.556449	0.090025	0.445871	0.0856183	0.648361	0.0980748	0.737308	0.0651495	0.800394	0.052477	0.0134547	0.00260001	-9.77709	-18.9304	4.55817	0.989628	0.536958	0.00141504	-5.22301	-11.1457	1.32754	0.790434	0.534448	-0.000765776	0.442943	-6.2931	-7.74352	-90.0598	-3.14469	77.7212	0.0413009	1
p.Ser9Phe	substitution	9	S	F	0.894772	0.0354293	0.87487	0.079549	0.939057	0.0465545	0.86944	0.0316172	0.477576	0.0437256	0.647863	0.0417412	0.719932	0.033387	0.700579	0.0319831	0.905789	-0.000132344	-4.47972	-4.63923	-4.43561	0.0117091	0.578986	0.000758477	-7.21126	-12.7309	0.924556	0.71597	0.187656	-0.000835033	0.101685	-7.59621	-13.5277	-28.8911	1.33636	10.7683	0.79189	0.999979
p.Ser9Pro	substitution	9	S	P	1.45912	0.119487	1.48	0.123998	1.47238	0.123196	1.23351	0.077108	0	0.201745	0.120114	0.141404	0	0.152328	0.305712	0.187944	1.51642	-0.00133264	-7.70551	-10.3743	-1.92635	0.127155	0.0178383	0.00104967	-7.56352	-7.94671	-4.21193	0.0146014	-0.643554	-2.84076e-05	-0.645865	-7.94847	-7.94873	-38.3976	-4.59487	25.8538	0.0100025	1
p.Ser9Thr	substitution	9	S	T	0.926751	0.23145	1.10909	0.139639	1.1957	0.118658	1.00149	0.11482	0.695149	0.115291	0.964313	0.0984293	1.01911	0.0906271	0.886311	0.0781612	1.12714	-0.000392159	-9.35741	-9.52193	-4.4306	0.0117673	0.884216	0.000222107	-7.26736	-7.39765	-4.46484	0.0113757	0.390363	-0.00124033	0.260923	-7.65232	-9.80697	-25.598	-2.44047	11.1959	0.0801379	0.999986
p.Ser9Trp	substitution	9	S	W	1.25867	0.0779441	1.24475	0.11174	1.17028	0.0737445	0.917636	0.0695747	0.234267	0.0938931	0.441639	0.102493	0.432829	0.114543	0.353513	0.0435885	1.30377	-0.00183034	-6.53165	-13.1202	1.99347	0.88011	0.339753	0.000103084	-5.55235	-5.62732	-4.52015	0.0107702	-0.286296	0.000185052	-0.259783	-5.73246	-5.8197	-33.1916	-4.50788	22.7768	0.0109017	1
p.Ser9Tyr	substitution	9	S	Y	0.798184	0.0769245	0.777331	0.0976634	0.780532	0.0669552	0.471705	0.0536134	0.486556	0.079685	0.703612	0.0698768	0.757043	0.0650573	0.844381	0.0488327	0.864727	-0.00182289	-7.18255	-16.9011	5.12341	0.99408	0.592257	0.00131799	-5.11271	-11.5971	1.88929	0.868674	0.20352	0.00123819	0.342726	-5.24228	-10.1422	-69.9248	0.304796	55.1875	0.575614	1
p.Ser9Val	substitution	9	S	V	1.72553	0.048741	1.59391	0.091565	1.51283	0.0530148	1.18403	0.0341807	0.387652	0.0776687	0.550572	0.0648123	0.623403	0.0440431	0.788883	0.0442717	1.75397	-0.00281515	-5.29995	-59.1551	49.26	1	0.449536	0.00171276	-3.54632	-16.716	8.57455	0.999811	-0.405926	0.00301165	-0.0655611	-3.95412	-37.9106	-40.9829	29.3613	-1.52282	1	0.179047
p.Ser9Ter	nonsense	9	S	*	NA	NA	NA	NA	1.37625	1.02953	NA	NA	NA	NA	NA	NA	NA	NA	NA	NA	NA	NA	NA	NA	NA	NA	NA	NA	NA	NA	NA	NA	NA	NA	NA	NA	NA	NA	NA	NA	NA	NA
p.Ser10=	synonymous	10	S	S	1.31117	0.0306692	1.29545	0.0620387	1.26139	0.029864	1.01286	0.0284963	0.447516	0.0412447	0.632593	0.0414185	0.655191	0.0327127	0.670338	0.0280848	1.35967	-0.00160405	-6.00623	-35.4529	24.8515	1	0.541104	0.000729356	-6.35124	-12.3498	1.40343	0.802728	-0.11255	0.000669024	-0.0393879	-5.76991	-10.2908	-12.9073	-0.0741981	-1.97863	0.481459	0.121465
p.Ser10Ala	substitution	10	S	A	1.52711	1.1656	NA	NA	1.66265	1.53442	NA	NA	NA	NA	NA	NA	NA	NA	NA	NA	1.51061	0.00153258	-14.9727	-14.9753	-4.59246	0.0100264	NA	NA	NA	NA	NA	NA	NA	NA	NA	NA	NA	NA	NA	NA	NA	NA
p.Ser10Arg	substitution	10	S	R	0.773874	0.03992	0.76608	0.0832776	0.846326	0.0384945	0.873993	0.0408415	0.438762	0.0512864	0.590843	0.0482867	0.68187	0.0511525	0.771634	0.031617	0.773073	0.000550517	-4.2461	-6.14331	-2.69791	0.0630969	0.501226	0.00139625	-3.87437	-20.2651	11.7956	0.999992	0.168995	-0.000161174	0.150385	-4.25932	-4.45218	-29.2346	-4.40225	20.1873	0.0121015	1
p.Ser10Asn	substitution	10	S	N	0.91644	0.0484894	0.841151	0.080602	0.816428	0.050607	0.925033	0.0436671	0.32175	0.0653698	0.490249	0.0822452	0.513987	0.0559306	0.59426	0.0345706	0.869933	0.000153132	-6.15753	-6.35303	-4.39961	0.0121331	0.377277	0.00111264	-3.84018	-11.2129	2.77757	0.941452	0.000850502	-0.000484409	-0.0640189	-4.22514	-5.30797	-8.46017	-3.51229	-1.44292	0.0289647	0.191094
p.Ser10Asp	substitution	10	S	D	0.473906	0.0896464	0.549839	0.0971606	0.53686	0.101474	0.280456	0.060364	0.245151	0.142334	0.397879	0.0955134	0.443766	0.125249	0.512076	0.074302	0.555512	-0.00128006	-7.33076	-11.5485	-0.377408	0.406752	0.332918	0.000920111	-5.48259	-6.92671	-3.15101	0.0410516	0.198694	1.5276e-05	0.200364	-5.86755	-5.8678	-13.9743	-4.59487	3.51142	0.0100025	0.971011
p.Ser10Cys	substitution	10	S	C	0.589279	0.0324425	0.602045	0.0785225	0.558869	0.0377001	0.674235	0.0280752	0.308224	0.0624909	0.486362	0.047071	0.625215	0.0386393	0.774825	0.0519774	0.566158	0.000471053	-4.76045	-7.27067	-2.08491	0.110572	0.392595	0.00204695	-4.39401	-21.7746	12.7855	0.999997	0.188467	0.000900628	0.268571	-4.77897	-8.01933	-71.0378	-1.35476	58.4234	0.205093	1
p.Ser10Gly	substitution	10	S	G	0.440373	0.0509286	0.5687	0.117006	0.566315	0.0500319	0.83592	0.0411291	0.268939	0.0692019	0.521563	0.0709102	0.593548	0.0615403	0.773357	0.0590353	0.408201	0.00206782	-5.89528	-26.376	15.8856	1	0.356161	0.00216024	-5.83453	-19.0819	8.65227	0.999825	0.272524	-0.000186322	0.254727	-6.62533	-6.72136	-37.8233	-4.49909	26.5068	0.0109968	1
p.Ser10His	substitution	10	S	H	0.339975	0.108698	0.298629	0.135531	0.496745	0.12334	0.770991	0.168	0.269186	0.0977527	0.250413	0.116235	0.330417	0.0933492	0.719349	0.150067	0.280254	0.00235016	-8.24011	-11.3354	-1.4998	0.182455	0.197423	0.00212887	-6.04457	-9.49463	-1.14506	0.241392	0.0519706	0.0014963	0.155821	-6.42952	-7.94365	-12.0449	-3.08099	-0.493851	0.0438981	0.378987
p.Ser10Ile	substitution	10	S	I	0.91823	0.0325511	0.954063	0.0673774	0.91242	0.0319736	0.783508	0.0289073	0.322058	0.0403779	0.423256	0.085108	0.434726	0.0416031	0.634916	0.0350683	0.952539	-0.000772285	-4.26457	-11.1199	2.26018	0.905525	0.304068	0.00160937	-2.63193	-20.7357	13.5086	0.999999	-0.128191	0.000612758	-0.0619945	-3.20071	-5.74283	-9.85964	-2.053	-0.478313	0.113749	0.382651
p.Ser10Leu	substitution	10	S	L	0.833711	0.0369716	0.839615	0.0765983	0.853778	0.0356604	0.697055	0.0271417	0.727694	0.0302323	1.16763	0.0332979	1.30243	0.0308687	0.676927	0.0154056	0.874355	-0.000806012	-5.38348	-12.7559	2.77731	0.941437	1.06601	-0.00169817	-155.959	-286.938	126.384	1	0.681893	-0.00262352	0.326497	-151.165	-311.323	-698.229	155.563	382.311	1	1
p.Ser10Lys	substitution	10	S	K	0.824459	0.150322	1.01181	0.109964	0.914898	0.0716716	1.09147	0.0956572	0.749256	0.261433	0.988961	0.183883	0.873003	0.275307	0.980995	0.10578	0.881148	0.000860733	-8.08201	-8.80149	-3.87564	0.0203196	0.886455	0.000463734	-7.83062	-8.13126	-4.29448	0.01346	0.467427	-0.00125697	0.294996	-8.21559	-8.98973	-15.3758	-3.82097	1.79098	0.0214369	0.857047
p.Ser10Met	substitution	10	S	M	1.17794	0.0486665	1.14919	0.0873718	1.22436	0.054594	1.13126	0.0555023	0.483632	0.078435	0.701133	0.0810372	0.810666	0.0527706	0.740055	0.0373407	1.19114	-0.000179731	-5.61987	-5.74653	-4.46846	0.011335	0.640979	0.000623729	-7.48243	-10.119	-1.95855	0.123624	0.091613	-0.000867688	-0.0239079	-7.86739	-10.8	-11.1976	-1.66246	-4.19755	0.159432	0.0148098
p.Ser10Phe	substitution	10	S	F	0.586824	0.0348474	0.578718	0.0659006	0.554156	0.032494	0.717918	0.0342069	0.403937	0.0363838	0.565325	0.0344252	0.650038	0.0304359	0.73089	0.0274587	0.544876	0.000707641	-6.05616	-10.1462	-0.505071	0.37635	0.475148	0.00136396	-5.5534	-29.0124	18.8639	1	0.271858	0.000230032	0.295051	-5.93835	-6.57201	-180.901	-3.96146	169.734	0.0186796	1
p.Ser10Pro	substitution	10	S	P	0.345781	0.135489	0.541168	0.152589	0.454811	0.166531	0.850914	0.151228	0.74434	0.0756998	1.02559	0.0823625	1.15092	0.0687754	1.07645	0.0519791	0.362601	0.00223055	-9.39195	-11.9464	-2.04067	0.114999	0.90001	0.00108546	-9.04082	-12.6492	-0.986717	0.271561	0.730121	0.000255934	0.758805	-9.42578	-9.61146	-269.71	-4.40943	255.503	0.0120159	1
p.Ser10Thr	substitution	10	S	T	0.952775	0.0749081	0.934153	0.103214	0.878246	0.075627	0.938786	0.077617	0.787858	0.077196	1.09226	0.0731574	1.28204	0.0673508	1.02296	0.0447183	0.932194	-7.91873e-05	-6.4978	-6.50871	-4.58421	0.0101086	1.01855	0.000274753	-14.9149	-15.1885	-4.32154	0.0131054	0.608565	-0.00133854	0.448374	-15.2998	-21.5008	-129.577	1.6059	103.481	0.832841	1
p.Ser10Trp	substitution	10	S	W	1.03841	0.103397	0.948224	0.114539	0.966938	0.0751372	0.985591	0.0698726	0.0753584	0.0854226	0.301134	0.110088	0.342195	0.0960119	0.643965	0.095892	0.990702	-6.68583e-05	-6.74996	-6.75734	-4.58775	0.0100733	0.104391	0.00266398	-5.75299	-14.6421	4.29397	0.986533	-0.341345	0.00104425	-0.254599	-6.13795	-7.5019	-21.6583	-3.23117	9.56129	0.0380095	0.99993
p.Ser10Tyr	substitution	10	S	Y	0.967988	0.062971	0.961798	0.0902897	1.00856	0.0609803	0.883025	0.052145	0.525393	0.0641432	0.709584	0.0578276	0.872356	0.0487888	0.808583	0.0390043	0.996428	-0.00046838	-5.94543	-6.67362	-3.86693	0.0204937	0.657741	0.00094022	-8.38227	-13.7394	0.762015	0.681791	0.224878	-0.000621816	0.154188	-8.76722	-10.6724	-29.9236	-2.68997	14.6561	0.0635678	1
p.Ser10Val	substitution	10	S	V	0.78252	0.049031	0.758418	0.0717711	0.742926	0.0444172	0.758064	0.0295477	0.320804	0.0892313	0.451269	0.0516946	0.516264	0.0561954	0.684236	0.0426217	0.768178	-6.99967e-05	-4.09095	-4.12659	-4.55948	0.0103591	0.37893	0.00151646	-3.31472	-15.0222	7.11234	0.999186	0.0732002	4.41974e-05	0.078055	-3.69967	-3.7077	-7.87179	-4.58708	-0.431029	0.0100799	0.393881
p.Ser10Ter	nonsense	10	S	*	NA	NA	NA	NA	NA	NA	NA	NA	NA	NA	NA	NA	NA	NA	0.266163	0.721981	NA	NA	NA	NA	NA	NA	NA	NA	NA	NA	NA	NA	NA	NA	NA	NA	NA	NA	NA	NA	NA	NA
p.Leu11=	synonymous	11	L	L	0.804266	0.030404	0.819347	0.0583735	0.840097	0.0252133	0.908416	0.0267975	0.262882	0.0383625	0.346906	0.0330149	0.410991	0.0248584	0.588136	0.0250159	0.793838	0.000549889	-2.69816	-6.47385	-0.819436	0.305883	0.27084	0.00155744	-1.1499	-35.7296	29.9846	1	-0.077978	-3.90257e-05	-0.0820932	-1.53485	-1.55554	-17.7742	-4.57443	11.6236	0.0102069	0.999991
p.Leu11Ala	substitution	11	L	A	0	0.227154	0	0.124231	0	0.0848355	0	0.230365	0.268961	0.121034	0.707566	0.110277	0.711563	0.0969626	0.751522	0.0635064	0	0	-8.72628	-8.72628	-4.59512	0.01	0.504355	0.00133056	-8.38124	-12.096	-0.880317	0.293112	0.471963	0.00129026	0.633275	-8.76619	-11.3971	-112.62	-1.96423	96.6278	0.12301	1
p.Leu11Arg	substitution	11	L	R	1.54627	0.0662404	1.40279	0.0973718	1.4564	0.0611359	1.04574	0.0576899	0.535199	0.0658492	0.742424	0.0593347	0.877204	0.0517114	0.921507	0.0381123	1.59295	-0.00251212	-8.48475	-25.7324	12.6526	0.999997	0.650563	0.00146439	-6.17228	-18.9244	8.15701	0.999713	-0.121093	0.00236367	0.156151	-5.50501	-32.9069	-52.134	22.8068	14.6319	1	1
p.Leu11Asn	substitution	11	L	N	0	0.0814182	0	0.131186	0.0329478	0.108738	0.281009	0.0760659	0.764319	0.103279	1.00207	0.163566	1.11537	0.0923319	0.976989	0.0626725	-0.0406872	0.00152012	-7.21986	-11.1705	-0.644462	0.344238	0.897474	0.000575739	-7.61456	-8.13276	-4.07692	0.0166768	0.797992	0.00028585	0.834815	-7.99952	-8.12257	-183.404	-4.47207	170.687	0.0112946	1
p.Leu11Asp	substitution	11	L	D	1.07516	0.0974964	1.05126	0.119302	1.01752	0.142405	0.885122	0.0927994	0.525271	0.118687	0.76273	0.0841302	0.854134	0.0782384	0.879258	0.0559393	1.08712	-0.000985274	-7.4752	-8.62796	-3.44236	0.0309976	0.685258	0.00105335	-5.68537	-9.20186	-1.07864	0.253764	0.218242	-0.000415946	0.167511	-6.07033	-6.43612	-16.1899	-4.22933	5.15863	0.0143531	0.994283
p.Leu11Cys	substitution	11	L	C	0.615193	0.0551891	0.664815	0.0828282	0.61768	0.0454771	0.695612	0.0415749	0.239215	0.0610618	0.37965	0.0628688	0.416189	0.0493659	0.553461	0.0820767	0.607568	0.00038823	-4.9671	-5.64426	-3.91796	0.0194941	0.278608	0.00139719	-4.01403	-8.30687	-0.302282	0.425	0.0502046	0.000147202	0.0610949	-4.39899	-4.44674	-6.46231	-4.54737	-2.57954	0.0104839	0.0704667
p.Leu11Gln	substitution	11	L	Q	0	0.159734	0	0.209564	0	0.0754166	0	0.0819432	0.532464	0.120012	0.947973	0.114268	1.19874	0.0977268	0.914945	0.055631	0	0	-7.74573	-7.74573	-4.59512	0.01	0.848646	0.000562459	-13.3668	-14.1104	-3.85153	0.0208052	0.81596	0.000524658	0.887055	-13.7517	-14.2276	-239.997	-4.11929	221.175	0.0159961	1
p.Leu11Glu	substitution	11	L	E	0.0284505	0.154397	0.427429	0.152599	0.46049	0.231626	0.315188	0.18605	0.105874	0.293611	0	0.186688	0	0.231252	0.397363	0.151315	0.227733	0.000768906	-11.2378	-11.4991	-4.33387	0.0129468	-0.0522387	0.00209158	-8.20459	-9.83808	-2.96163	0.0491897	-0.128475	0.00175926	0.0677185	-8.58955	-9.63811	-9.87351	-3.54657	-4.35971	0.0280159	0.0126207
p.Leu11Gly	substitution	11	L	G	0.0892972	0.113879	0.0242959	0.146421	0	0.188389	0.749569	0.127696	0.322197	0.0707825	0.384277	0.0653233	0.471845	0.0621744	0.528735	0.0448576	-0.0335626	0.00355965	-10.298	-19.2725	4.37941	0.987622	0.346575	0.000950617	-3.13256	-6.99757	-0.730107	0.325171	0.339133	-0.00207294	0.106374	-4.17811	-20.6156	-27.346	11.8423	2.13536	0.999993	0.894293
p.Leu11His	substitution	11	L	H	0.641114	0.0849646	0.989252	0.0822634	0.743665	0.0835291	0.810452	0.0907833	0.570638	0.110075	0.744344	0.154239	0.870537	0.067352	0.964503	0.0677921	0.799743	-1.65235e-05	-11.0117	-11.0136	-4.59317	0.0100193	0.648179	0.00170775	-5.46106	-10.7901	0.733909	0.675662	0.320747	0.000185649	0.343188	-5.84601	-5.89549	-39.0266	-4.54564	28.536	0.0105019	1
p.Leu11Ile	substitution	11	L	I	0.954703	0.034719	0.979765	0.0698506	0.932735	0.0310667	0.958579	0.0537398	0.338908	0.0336419	0.501843	0.0398293	0.570774	0.0280893	0.707978	0.0341218	0.952825	-6.30284e-05	-4.05512	-4.1611	-4.48914	0.0111056	0.382462	0.00170759	-4.51261	-31.5826	22.4749	1	-0.0448962	7.542e-05	-0.038134	-4.89755	-4.94965	-7.59647	-4.54302	-1.9483	0.0105292	0.124739
p.Leu11Lys	substitution	11	L	K	1.2972	0.0852951	1.32446	0.119328	1.29644	0.0849514	1.00771	0.0769336	0.896743	0.108843	1.25155	0.117909	1.32808	0.108489	1.21006	0.0628458	1.36541	-0.00161047	-7.46986	-11.7337	-0.331249	0.417937	1.08913	0.000747372	-8.46578	-9.40873	-3.65217	0.0252793	0.511608	-0.000413647	0.459967	-8.85074	-9.13324	-61.4432	-4.31262	47.7149	0.0132213	1
p.Leu11Met	substitution	11	L	M	1.17099	0.064936	1.03637	0.115015	1.03602	0.0693539	1.02246	0.0618586	0.612296	0.0813827	0.771461	0.0709366	0.82737	0.0610943	0.826476	0.0595713	1.13686	-0.000648001	-6.5227	-7.55987	-3.55795	0.0277076	0.706984	0.000717363	-4.7552	-6.23721	-3.1131	0.0425699	0.208654	-0.000737275	0.134878	-5.14015	-6.52745	-14.7086	-3.20783	3.58602	0.0388723	0.973039
p.Leu11Phe	substitution	11	L	F	0.838457	0.0280039	0.796257	0.0688316	0.791185	0.0448625	0.716693	0.0257703	0.444094	0.0347949	0.622308	0.0314145	0.69611	0.0284988	0.77474	0.0331447	0.84335	-0.0006264	-3.35231	-8.59237	0.644941	0.65587	0.525379	0.0013756	-7.23384	-26.6658	14.8368	1	0.162393	0.000313624	0.189178	-7.14191	-8.14009	-79.3731	-3.59694	66.6379	0.0266765	1
p.Leu11Pro	substitution	11	L	P	1.09153	0.0367238	1.22076	0.0676694	1.15065	0.0419603	0.965214	0.0462729	0.373422	0.0735226	0.572728	0.0808799	0.747315	0.0597453	0.805778	0.0624792	1.15265	-0.000722212	-7.65023	-10.7261	-1.51926	0.17957	0.465868	0.00193565	-6.25768	-15.7409	4.88811	0.992521	-0.05231	0.000454085	-0.00804548	-6.64264	-7.13992	-7.16822	-4.09783	-4.56683	0.0163373	0.010284
p.Leu11Ser	substitution	11	L	S	1.39953	0.0746221	1.23784	0.104441	1.31991	0.0732284	0.946111	0.0827732	0.238432	0.167632	0.406333	0.0983047	0.481843	0.0775591	0.484129	0.077181	1.42112	-0.00208313	-8.37737	-15.5199	2.54739	0.927398	0.375682	0.000642678	-5.44751	-6.44118	-3.60146	0.0265593	-0.316656	0.00105215	-0.198255	-5.65279	-7.02018	-16.3193	-3.22773	4.70403	0.0381354	0.991023
p.Leu11Ter	nonsense	11	L	*	0	0.0515287	0	0.0693307	0	0.062631	0	0.0628136	0	0.116762	0.0159504	0.181632	0	0.0861448	0.168678	0.0901874	0	0	-5.05659	-5.05659	-4.59512	0.01	-0.0449477	0.000944377	-5.66105	-6.55414	-3.70203	0.0240793	-0.0778282	0.000906532	0.0218678	-6.04601	-6.84489	-6.93129	-3.79624	-4.50872	0.0219619	0.0108926
p.Leu11Thr	substitution	11	L	T	0	0.264893	0	0.174237	0.231092	0.245843	1.09713	0.202751	0.808455	0.139287	1.17838	0.162279	1.1441	0.152498	1.08464	0.0791378	-0.165529	0.00599622	-10.6108	-19.9601	4.75414	0.991458	0.97592	0.000624062	-7.61305	-7.99718	-4.21099	0.0146149	0.925053	-0.00488606	0.292846	-8.65656	-32.0084	-44.5373	18.7567	7.93381	1	0.999642
p.Leu11Trp	substitution	11	L	W	0.469185	0.11054	0.404129	0.157102	0.406297	0.112516	0.462598	0.108013	0.254815	0.0870942	0.470273	0.0779999	0.485996	0.0668043	0.692954	0.063195	0.436155	5.00205e-05	-7.89081	-7.8972	-4.58872	0.0100635	0.327419	0.00180327	-5.07455	-12.779	3.10931	0.957275	0.211591	0.00106946	0.320241	-5.45951	-8.00353	-47.5214	-2.05109	34.9227	0.113942	1
p.Leu11Tyr	substitution	11	L	Y	0.507693	0.0653876	0.537849	0.101839	0.584809	0.0721743	0.575291	0.0753732	0.419077	0.0653928	0.577613	0.0932788	0.745355	0.0521681	0.969978	0.0683748	0.51967	0.000355935	-6.14354	-6.39303	-4.34563	0.0127975	0.440064	0.00277496	-4.19216	-21.7402	12.9529	0.999998	0.266636	0.00175586	0.427338	-4.57713	-11.5758	-96.5042	2.40356	80.3333	0.917099	1
p.Leu11Val	substitution	11	L	V	1.20951	0.0512739	1.19478	0.0738416	1.16794	0.0393134	1.00718	0.0332046	0.439807	0.0683742	0.629517	0.0586751	0.710545	0.0507011	0.793564	0.0334429	1.24532	-0.00113198	-4.62845	-13.8032	4.57963	0.989846	0.537511	0.00132804	-4.44763	-17.6321	8.58932	0.999814	-0.0589877	0.000791888	0.0419111	-4.54424	-7.95832	-9.52822	-1.18104	-3.02522	0.234865	0.0462994
p.Asn12=	synonymous	12	N	N	0.799572	0.0350554	0.852531	0.0656552	0.824921	0.0339653	0.813884	0.0431855	0.528679	0.0419765	0.675521	0.0401534	0.751133	0.0329597	0.780479	0.0340678	0.813426	3.726e-05	-3.92184	-3.97456	-4.5424	0.0105356	0.603694	0.00101087	-5.023	-13.884	4.26591	0.986155	0.261136	-0.000543172	0.208688	-5.40795	-7.84012	-72.5106	-2.16294	60.0754	0.103128	1
p.Asn12Ala	substitution	12	N	A	0	0.0803722	0	0.139584	0	0.168463	0.266865	0.17487	0.192794	0.0934317	0.355486	0.154689	0.534675	0.083111	0.667764	0.0603387	-0.0276579	0.00123109	-8.426	-9.4064	-3.61471	0.0262187	0.23645	0.00224927	-5.37901	-16.102	6.12784	0.997823	0.152725	0.0020239	0.405027	-5.76397	-12.9623	-60.1903	2.60323	42.6328	0.931069	1
p.Asn12Arg	substitution	12	N	R	0.534087	0.0811149	0.598512	0.143105	0.765197	0.079201	0.688073	0.0712042	0.368066	0.0643605	0.57123	0.0564378	0.622713	0.0520153	0.707677	0.0398737	0.584454	0.000723603	-7.96343	-8.90535	-3.6532	0.0252538	0.466214	0.00126165	-4.9145	-13.8616	4.35195	0.987282	0.241361	3.34613e-05	0.245066	-5.29946	-5.30453	-51.9673	-4.59005	42.0677	0.0100503	1
p.Asn12Asp	substitution	12	N	D	1.01188	0.0632258	1.01633	0.132622	0.961748	0.0656677	0.978803	0.0546946	0.470786	0.102708	0.712126	0.0780002	0.780107	0.0634053	0.776068	0.0448621	1.00478	-0.000172517	-5.92561	-6.0212	-4.49953	0.010992	0.638606	0.000769253	-5.73091	-8.8505	-1.47553	0.186104	0.187667	-0.000838195	0.0795698	-6.11586	-8.15267	-11.3335	-2.55831	-1.41434	0.0718704	0.19555
p.Asn12Cys	substitution	12	N	C	0.538719	0.0677702	0.660351	0.0950926	0.60183	0.0644604	0.937039	0.0658936	0.279806	0.0488785	0.404276	0.0448016	0.455104	0.0372888	0.667482	0.0354434	0.507381	0.00192627	-7.72494	-16.2357	3.91561	0.980461	0.300605	0.00179398	-2.83981	-26.6372	19.2023	1	0.167504	-0.000718061	0.0940689	-3.10818	-6.72016	-17.4805	-0.983146	6.16518	0.272268	0.997903
p.Asn12Gln	substitution	12	N	Q	0	0.13151	0	0.535832	0.0846186	0.259061	0.722395	0.202473	0	0.124559	0	0.138619	0	0.100919	0.361	0.175219	-0.0735641	0.0036759	-11.0261	-15.2847	-0.336582	0.41664	-0.0671219	0.0015414	-6.71578	-8.08082	-3.23008	0.0380494	-0.251372	0.000922133	-0.182595	-7.10073	-7.50757	-11.6294	-4.18828	-0.473252	0.0149456	0.383847
p.Asn12Glu	substitution	12	N	E	0.18119	0.159315	0.46101	0.206365	0.263565	0.131101	0.849078	0.124606	0.570324	0.062684	0.756703	0.0632941	0.840962	0.0558162	0.851111	0.0451835	0.131681	0.00321526	-10.654	-16.3274	1.07827	0.746167	0.664834	0.00105254	-5.54155	-10.3894	0.252702	0.562841	0.670453	-0.00163513	0.49727	-7.3748	-18.3735	-180.949	6.4036	157.98	0.998347	1
p.Asn12Gly	substitution	12	N	G	0.767893	0.078695	0.60322	0.144716	0.63513	0.123622	0.636581	0.0990815	0.317544	0.0923316	0.342352	0.0684116	0.370344	0.0583513	0.400707	0.0557768	0.733454	-0.000564761	-7.88117	-8.40921	-4.06708	0.0168388	0.327826	0.000376537	-3.33464	-3.75471	-4.17505	0.0151417	0.074606	-0.000939474	-0.025044	-3.7196	-6.05715	-6.35385	-2.25756	-4.29842	0.094699	0.0134078
p.Asn12His	substitution	12	N	H	0.406563	0.123375	0.40643	0.1185	0.477024	0.140373	0.407916	0.134902	0.348846	0.119499	0.474657	0.0607964	0.537159	0.0545717	0.691146	0.055389	0.416068	6.79499e-05	-8.13262	-8.13687	-4.59087	0.0100421	0.410379	0.00138414	-3.73872	-9.79523	1.46138	0.811744	0.300192	0.000690475	0.373365	-4.12368	-5.38616	-75.2485	-3.33264	65.2672	0.0344682	1
p.Asn12Ile	substitution	12	N	I	0.750643	0.072121	0.888376	0.130694	0.949148	0.0636683	1.1602	0.0507265	0.482053	0.052282	0.647541	0.0538711	0.711692	0.0406295	0.808244	0.0357402	0.747774	0.00206115	-6.11046	-18.9311	8.22548	0.999732	0.547802	0.00136177	-3.96424	-16.7506	8.19121	0.999723	0.272356	-0.00179027	0.0759894	-5.16977	-25.0477	-31.1082	15.2829	1.46529	1	0.812341
p.Asn12Leu	substitution	12	N	L	0.825017	0.0552078	0.734042	0.0855636	0.824818	0.0517091	0.935521	0.053007	0.406476	0.0344137	0.533306	0.0329906	0.59264	0.026606	0.707127	0.0308174	0.777649	0.000720612	-5.62937	-7.5971	-2.62739	0.0673966	0.449816	0.0013319	-2.97174	-22.6519	15.0851	1	0.109864	-0.000247901	0.0872957	-3.3567	-4.03326	-20.1461	-3.91856	11.5177	0.0194825	0.99999
p.Asn12Lys	substitution	12	N	K	0.831292	0.0893211	0.848787	0.0905875	0.859113	0.0525713	0.951359	0.0453416	0.233481	0.0834901	0.39206	0.0560908	0.445305	0.0888458	0.596792	0.0369325	0.811691	0.000666865	-5.48371	-7.05512	-3.02371	0.0463664	0.309062	0.00144201	-3.99682	-17.4474	8.85547	0.999857	-0.0568477	-0.00019259	-0.0813148	-4.38179	-4.55342	-8.92113	-4.42349	-0.227418	0.0118502	0.443389
p.Asn12Met	substitution	12	N	M	0.823453	0.0784865	0.823924	0.110239	0.900453	0.0845409	0.899975	0.0778908	0.380502	0.0518846	0.540248	0.0431844	0.641028	0.0474345	0.773941	0.032438	0.82658	0.000426512	-6.54895	-6.85891	-4.28516	0.0135844	0.446671	0.00167617	-3.81668	-27.6075	19.1957	1	0.0835072	6.6132e-05	0.0907188	-4.20163	-4.23409	-13.7088	-4.56266	4.87956	0.0103265	0.992457
p.Asn12Phe	substitution	12	N	F	0.657328	0.0474941	0.656855	0.088686	0.612653	0.0485179	0.829565	0.0413333	0.309519	0.0502578	0.432171	0.0433699	0.476042	0.0331668	0.611055	0.0310439	0.606775	0.000962963	-6.93094	-11.853	0.326966	0.581021	0.350238	0.00130294	-2.38519	-18.0265	11.0462	0.999984	0.151694	-0.000674674	0.0774509	-2.85625	-6.52517	-15.146	-0.926209	4.02569	0.283694	0.982462
p.Asn12Pro	substitution	12	N	P	0.702937	0.163474	0.3642	0.145001	0.673552	0.133644	1.06297	0.112554	0.365329	0.107478	0.579219	0.0854188	0.678766	0.0775279	0.727709	0.0750218	0.439257	0.00298318	-9.93792	-16.1811	1.64806	0.838629	0.489829	0.00132669	-5.66952	-8.84459	-1.42005	0.194653	0.402642	-0.00186623	0.216316	-6.62201	-12.2185	-25.4999	1.00134	8.68633	0.731322	0.999831
p.Asn12Ser	substitution	12	N	S	0.78269	0.0836369	0.770639	0.105202	0.700934	0.0801652	0.84751	0.0481777	0.366715	0.0563026	0.561578	0.0440592	0.619043	0.0394542	0.741351	0.0332518	0.739417	0.000469972	-6.66917	-7.49502	-3.76927	0.0225487	0.461606	0.0014349	-4.59823	-21.8071	12.6137	0.999997	0.153691	-6.46776e-05	0.146517	-4.98319	-5.01365	-30.5321	-4.56465	20.9233	0.0103062	1
p.Asn12Ter	nonsense	12	N	*	0	0.080533	0	0.0891855	0	0.0838231	0	0.0460023	0	0.0500238	0	0.108915	0	0.0550787	0	0.0426898	0	0	-5.73492	-5.73492	-4.59512	0.01	0	0	-2.8416	-2.8416	-4.59512	0.01	-0.0326777	-3.78995e-05	-0.0368572	-3.22656	-3.23254	-4.15783	-4.58914	-3.66983	0.0100594	0.0248477
p.Asn12Thr	substitution	12	N	T	0.561972	0.135993	0.596018	0.125517	0.583595	0.138655	0.494716	0.075996	0.571672	0.0646675	0.768879	0.0609763	0.907755	0.0544906	0.884803	0.0434084	0.59762	-0.000487312	-7.6673	-8.02363	-4.23879	0.0142199	0.689539	0.00114057	-7.05413	-13.2501	1.60089	0.832143	0.50372	4.34527e-05	0.508478	-7.43909	-7.44665	-185.273	-4.58756	173.232	0.0100751	1
p.Asn12Trp	substitution	12	N	W	0	0.198408	0	0.128379	0	0.216973	1.19008	0.152658	0.0384041	0.0760564	0.11447	0.0631324	0.250955	0.0695542	0.461049	0.0473003	-0.196467	0.00643	-11.7055	-30.994	14.6934	1	0.0408993	0.00210483	-3.17295	-20.6034	12.8354	0.999997	-0.0242248	-0.00394528	-0.457851	-4.27711	-59.5699	-172.501	50.6976	108.336	1	1
p.Asn12Tyr	substitution	12	N	Y	1.2589	0.0709102	1.1933	0.0848629	1.22582	0.0556734	0.994836	0.0508871	0.379104	0.0469095	0.548248	0.0520201	0.645475	0.0350318	0.762839	0.041353	1.29247	-0.00136047	-6.47687	-12.4506	1.37863	0.798771	0.43907	0.00173842	-4.4357	-22.2247	13.1939	0.999998	-0.180994	0.00140748	-0.0460638	-4.27741	-15.5633	-17.9224	6.69074	-2.23603	0.998759	0.0965617
p.Asn12Val	substitution	12	N	V	0.776526	0.0564735	0.675747	0.123679	0.662524	0.0817233	0.82028	0.0593483	0.36347	0.0595422	0.491245	0.0678072	0.526591	0.0418925	0.75106	0.0362733	0.734205	0.000300177	-7.18416	-7.77542	-4.00385	0.0179183	0.366467	0.00188235	-3.10476	-24.4199	16.72	1	0.0788945	0.000447952	0.132306	-3.48971	-4.5308	-20.5425	-3.55403	11.4166	0.0278133	0.999989
p.Pro13=	synonymous	13	P	P	0.819788	0.0643762	0.788699	0.0797076	0.799713	0.0561009	0.916877	0.0380106	0.360595	0.0534743	0.530004	0.0528768	0.604266	0.0511313	0.726288	0.0291413	0.778447	0.000645771	-5.27292	-7.65919	-2.20885	0.0989586	0.422983	0.00154459	-3.86755	-26.147	17.6844	1	0.0822964	-3.82269e-05	0.0773981	-4.2525	-4.26312	-11.0546	-4.5845	2.19634	0.0101057	0.89992
p.Pro13Ala	substitution	13	P	A	0.859664	0.0575511	0.79891	0.0883996	0.75173	0.0557439	0.63895	0.0455006	0.156531	0.0565491	0.294024	0.0551372	0.452607	0.0472731	0.625757	0.0367315	0.860572	-0.00110875	-5.06876	-10.181	0.517102	0.62647	0.197521	0.00219711	-3.30032	-34.3109	26.4155	1	-0.181284	0.00152771	-0.0102102	-3.41984	-16.7556	-16.851	8.74067	-4.49972	0.99984	0.01099
p.Pro13Arg	substitution	13	P	R	0.92282	0.05243	0.903524	0.0834638	0.8315	0.0535074	0.72099	0.0456335	0.154296	0.0899806	0.205661	0.113658	0.221746	0.0647629	0.529991	0.0528508	0.935124	-0.00106608	-4.78605	-9.84613	0.464969	0.614192	0.0885038	0.00209434	-4.89506	-16.7427	7.25249	0.999292	-0.338502	0.00135989	-0.169871	-5.55037	-9.71679	-21.221	-0.428698	6.9091	0.394437	0.999002
p.Pro13Asn	substitution	13	P	N	1.11712	0.0949933	1.14701	0.1139	1.2568	0.116484	1.09768	0.0733675	0.876186	0.0975355	1.1156	0.105945	1.15776	0.0834302	1.13675	0.0680972	1.15723	-0.00018912	-7.58217	-7.70686	-4.47043	0.0113129	0.998073	0.000826653	-6.19774	-7.4484	-3.34446	0.034077	0.457704	-0.000722671	0.378015	-6.58269	-7.476	-47.0239	-3.7018	34.9528	0.0240846	1
p.Pro13Asp	substitution	13	P	D	0.9313	0.0695531	0.958147	0.109834	0.933727	0.0737152	0.946797	0.0800122	0.387059	0.112489	0.56249	0.112156	0.690122	0.078855	0.742149	0.0570237	0.935835	4.01759e-05	-6.24713	-6.25321	-4.58904	0.0100604	0.484452	0.00137584	-5.33769	-10.1184	0.185606	0.546269	0.0662472	-0.000257163	0.0330985	-5.72264	-5.84405	-6.18743	-4.47371	-4.25174	0.0112763	0.0140395
p.Pro13Cys	substitution	13	P	C	0.808827	0.0413567	0.796078	0.075256	0.696457	0.0436811	0.691485	0.0317685	0.409204	0.0510339	0.639652	0.049502	0.702519	0.0472994	0.806175	0.0395866	0.798564	-0.000588705	-4.52383	-7.44918	-1.66977	0.158455	0.506456	0.00158201	-6.63762	-21.7836	10.5508	0.999974	0.201285	0.00013994	0.215185	-7.02258	-7.13633	-50.5966	-4.48137	38.8652	0.0111912	1
p.Pro13Gln	substitution	13	P	Q	0.92968	0.073485	0.927855	0.108237	0.761907	0.12272	0.696119	0.0631581	0.103077	0.154706	0.409533	0.114446	0.492637	0.101708	0.814063	0.107542	0.942106	-0.00126269	-6.65051	-10.2523	-0.993344	0.270252	0.226621	0.00290586	-6.57671	-13.8688	2.69697	0.936847	-0.139622	0.00146436	0.00314038	-6.96166	-8.7	-8.70149	-2.85677	-4.59363	0.0543322	0.0100147
p.Pro13Glu	substitution	13	P	E	0.909076	0.0867477	0.969793	0.114501	1.08396	0.0842059	0.90147	0.0613471	0	0.11832	0	0.111386	0	0.117992	0.472715	0.119141	0.981013	-0.000240273	-7.93802	-8.10239	-4.43075	0.0117655	-0.0866171	0.0024319	-6.72572	-11.504	0.183117	0.545652	-0.522437	0.000827369	-0.454326	-7.11067	-7.66248	-38.0369	-4.04331	25.7793	0.0172369	1
p.Pro13Gly	substitution	13	P	G	0.560745	0.0818619	0.570276	0.13396	0.463401	0.0774932	0.597673	0.0786992	0.052099	0.131018	0.0272119	0.102651	0	0.11271	0.0627706	0.0625427	0.525551	0.00017439	-7.38307	-7.43763	-4.54056	0.0105549	0.0223311	0.00017278	-4.93168	-4.99901	-4.52779	0.010689	-0.150327	-0.000842695	-0.257731	-5.31664	-6.44478	-22.6368	-3.46698	11.5969	0.0302666	0.999991
p.Pro13His	substitution	13	P	H	0.7363	0.0817937	0.766241	0.109101	0.808352	0.0950361	0.902497	0.0379465	0.312435	0.0713731	0.415952	0.0578217	0.467951	0.0630322	0.64485	0.041332	0.730403	0.000858496	-5.89869	-9.69382	-0.799987	0.310028	0.337249	0.00152384	-3.15682	-15.0825	7.33055	0.999345	0.0176822	-2.09599e-05	0.0152152	-3.54178	-3.54354	-3.69777	-4.59336	-4.44089	0.0100174	0.0116482
p.Pro13Ile	substitution	13	P	I	0.753981	0.060162	0.685507	0.0898099	0.701469	0.0602124	0.900863	0.0589699	0.60639	0.0791991	0.754909	0.0769098	0.833485	0.0465985	0.871018	0.0424554	0.690989	0.000873555	-6.78774	-9.0362	-2.34666	0.0873314	0.694773	0.000967273	-4.17473	-8.90182	0.131969	0.532944	0.401658	-0.000504396	0.340507	-4.5597	-5.46113	-83.365	-3.69368	73.3088	0.0242762	1
p.Pro13Leu	substitution	13	P	L	1.2253	0.0348976	1.17115	0.061479	1.16734	0.0348451	1.07214	0.0280429	0.431037	0.0395134	0.594542	0.0378866	0.672334	0.0308023	0.744751	0.0347586	1.23036	-0.00077213	-3.464	-9.80256	1.74344	0.851124	0.504167	0.00132628	-5.36023	-20.6315	10.6761	0.999977	-0.0805431	0.000460097	-0.0381946	-5.26154	-7.05327	-9.40115	-2.80339	-2.24724	0.0571414	0.0955875
p.Pro13Lys	substitution	13	P	K	2.06487	0.171386	1.73181	0.170519	1.77798	0.162425	1.33801	0.131781	0.0923897	0.156211	0	0.237703	0	0.156828	0	0.21628	1.99189	-0.00314927	-9.83667	-15.212	0.780228	0.685729	0.0646977	-0.000430463	-7.49206	-7.54942	-4.53776	0.0105842	-0.89224	0.00122607	-0.79811	-7.95018	-8.37218	-46.8186	-4.17311	33.8513	0.0151705	1
p.Pro13Met	substitution	13	P	M	1.0113	0.0744055	0.915709	0.105556	0.761791	0.0754032	0.668002	0.0731769	0.106235	0.0984242	0.294324	0.10963	0.231757	0.131576	0.370294	0.0549435	0.98961	-0.00173395	-6.7073	-12.3838	1.08136	0.746752	0.162701	0.00103373	-5.39254	-8.18507	-1.8026	0.141535	-0.2987	0.000832369	-0.189569	-5.7849	-7.17724	-17.5171	-3.20278	5.74471	0.0390612	0.996811
p.Pro13Phe	substitution	13	P	F	0.603306	0.0313762	0.598487	0.0665592	0.61797	0.038307	0.757289	0.0329468	0.432312	0.0354052	0.581371	0.0383818	0.67168	0.0274328	0.805676	0.029441	0.578225	0.000821311	-4.21362	-10.5912	1.78242	0.855995	0.478796	0.00170622	-3.83964	-36.3238	27.889	1	0.294747	-7.74453e-05	0.287139	-4.74149	-4.80754	-168.017	-4.52907	158.615	0.0106755	1
p.Pro13Ser	substitution	13	P	S	0.701531	0.0456547	0.728118	0.0622014	0.742056	0.0324945	0.901899	0.0342521	0.361815	0.0885915	0.588096	0.0746436	0.663108	0.0819138	0.716853	0.0394596	0.668785	0.0010786	-4.48936	-12.7707	3.68624	0.975547	0.482642	0.00121121	-5.31109	-12.7419	2.83568	0.944574	0.245649	-0.000999028	0.109771	-5.89651	-9.39902	-16.0152	-1.09261	2.0211	0.251126	0.882995
p.Pro13Ter	nonsense	13	P	*	0	0.146547	0	0.0871924	0	0.0830451	0	0.0716057	0	0.0530491	0	0.117116	0	0.0504488	0	0.0900116	0	0	-6.74416	-6.74416	-4.59512	0.01	0	0	-3.6311	-3.6311	-4.59512	0.01	-0.0329302	-3.6776e-05	-0.0355515	-4.01606	-4.01858	-4.61551	-4.5926	-3.99819	0.010025	0.0180183
p.Pro13Thr	substitution	13	P	T	0.783539	0.0445476	0.742894	0.0951079	0.695458	0.0534639	0.944997	0.068929	0.251361	0.0542752	0.355206	0.0640846	0.389373	0.0420946	0.697164	0.0756074	0.735492	0.000641317	-8.16875	-9.40379	-3.36008	0.0335666	0.234205	0.00200649	-4.23089	-15.1617	6.33572	0.998231	-0.0806295	0.000480143	-0.0438483	-4.61584	-5.19512	-6.46624	-4.01585	-3.324	0.0177085	0.034757
p.Pro13Trp	substitution	13	P	W	0.571296	0.0489047	0.556102	0.0885646	0.574468	0.0469719	0.746072	0.0434178	0.70359	0.0758595	0.925976	0.0693714	1.0349	0.0638001	0.960213	0.0479401	0.529783	0.00097556	-5.53054	-10.2251	0.0994377	0.524839	0.847747	0.000723842	-7.32047	-9.34745	-2.56814	0.0712171	0.692808	-0.0010746	0.572645	-8.15335	-12.021	-186.206	-0.727519	169.59	0.325739	1
p.Pro13Tyr	substitution	13	P	Y	0.814466	0.0756243	0.792789	0.0960075	0.782345	0.0528193	0.849673	0.0611773	0.126565	0.0656827	0.229705	0.0622663	0.300914	0.0579121	0.713593	0.0571752	0.783946	0.000246073	-5.79535	-5.93409	-4.45639	0.0114711	0.0958618	0.00290978	-4.67708	-31.2585	21.9863	1	-0.235508	0.00136339	-0.110689	-5.06203	-10.8512	-17.5518	1.19402	2.10551	0.76746	0.891437
p.Pro13Val	substitution	13	P	V	0.829181	0.0420784	0.849205	0.0783151	0.775159	0.0401874	0.827203	0.0560547	0.44567	0.0571072	0.576962	0.0430749	0.661652	0.0356191	0.804757	0.0358539	0.819767	-0.000109898	-5.02286	-5.14533	-4.47266	0.0112881	0.499498	0.00155238	-2.673	-20.3356	13.0674	0.999998	0.157245	4.04014e-06	0.157594	-3.05795	-3.05808	-33.0062	-4.595	25.353	0.0100012	1
p.Cys14=	synonymous	14	C	C	0.993836	0.0347792	0.867707	0.0707485	0.827887	0.0280439	0.927359	0.0221657	0.506122	0.059337	0.733841	0.0464324	0.740182	0.0398448	0.751112	0.0289951	0.916733	-6.86333e-05	-10.4489	-10.5412	-4.50289	0.0109556	0.648685	0.000565574	-6.23879	-10.2973	-0.53666	0.368965	0.25113	-0.00103031	0.124294	-6.62375	-14.765	-34.5954	3.54614	15.2352	0.971972	1
p.Cys14Ala	substitution	14	C	A	1.27126	0.794102	1.63308	0.418644	1.69779	0.782739	1.67212	0.486837	NA	NA	NA	NA	NA	NA	NA	NA	1.54359	0.000740216	-14.2462	-14.2813	-4.56004	0.0103533	NA	NA	NA	NA	NA	NA	NA	NA	NA	NA	NA	NA	NA	NA	NA	NA
p.Cys14Arg	substitution	14	C	R	1.06397	0.0406016	1.0031	0.0950621	0.925816	0.0393868	0.772248	0.0284414	0.468262	0.0800402	0.607203	0.0773721	0.605639	0.0856185	0.836558	0.0938983	1.07692	-0.00152271	-3.95752	-26.3926	17.8399	1	0.496492	0.00159573	-4.99141	-8.73904	-0.847492	0.299959	-0.0143614	0.0012146	0.075527	-5.47885	-7.6055	-9.23971	-2.46847	-2.96091	0.0780985	0.0492234
p.Cys14Asn	substitution	14	C	N	0.750343	0.0432381	0.711985	0.0968007	0.692787	0.0461069	0.666154	0.0384309	0.493479	0.0931177	0.690388	0.115321	0.815831	0.0823374	0.899233	0.0603724	0.745877	-0.000417732	-4.50577	-5.51807	-3.58282	0.0270453	0.568981	0.00174969	-5.46674	-12.1861	2.12428	0.893241	0.292475	0.000362999	0.335863	-5.8517	-6.10605	-40.646	-4.34077	29.9448	0.012859	1
p.Cys14Asp	substitution	14	C	D	0.814152	0.0426601	0.762113	0.0935017	0.704999	0.0386803	0.905417	0.036108	0.206578	0.175461	0.355778	0.13254	0.294574	0.0687276	0.762275	0.129376	0.743439	0.00060749	-9.15339	-11.6271	-2.12141	0.107033	0.135054	0.00246482	-7.71102	-11.4329	-0.873229	0.294583	-0.184185	0.000937694	-0.0933217	-8.09598	-8.60476	-10.1761	-4.08633	-3.02377	0.0165231	0.0463635
p.Cys14Gln	substitution	14	C	Q	0.610676	0.174141	0.740356	0.185636	0.731372	0.104359	1.04364	0.0978797	0.628367	0.184205	0.836162	0.142879	0.853367	0.138886	0.994504	0.14137	0.575448	0.00221619	-8.61921	-12.4206	-0.793741	0.311366	0.725389	0.00135379	-6.87437	-7.83765	-3.63184	0.0257849	0.437406	-7.68727e-05	0.43019	-7.25933	-7.26259	-23.9493	-4.59186	12.0916	0.0100324	0.999994
p.Cys14Glu	substitution	14	C	E	0.444441	0.133085	0.591979	0.108943	0.499197	0.0913421	0.726767	0.083613	0.357018	0.197928	0.556733	0.1077	0.661428	0.11258	0.798897	0.161466	0.467933	0.0011496	-8.02225	-9.68646	-2.93092	0.0506463	0.477248	0.00170425	-6.57678	-8.0141	-3.1578	0.040785	0.299186	0.000725184	0.356514	-6.96173	-7.21487	-21.7678	-4.34198	9.95781	0.0128436	0.999953
p.Cys14Gly	substitution	14	C	G	0.801771	0.0409096	0.727866	0.108692	0.698414	0.0483991	0.816025	0.0325449	0.288502	0.0818699	0.374571	0.0614093	0.440749	0.0557703	0.644332	0.045707	0.763004	0.000176411	-6.41948	-7.16768	-3.84692	0.0208993	0.296576	0.00170506	-3.19095	-15.2918	7.50571	0.99945	-0.00859955	0.000229802	0.0172866	-3.57591	-3.76947	-3.95094	-4.40156	-4.41365	0.0121098	0.011966
p.Cys14His	substitution	14	C	H	1.28953	0.0488454	1.23604	0.0837187	1.19408	0.051826	1.02143	0.0387891	0.189159	0.17155	0.275951	0.0954579	0.219439	0.200841	0.562107	0.112309	1.3073	-0.00139651	-4.75917	-15.9171	6.56283	0.99859	0.202049	0.0017046	-6.5807	-9.11984	-2.05598	0.11345	-0.421747	0.00142276	-0.298546	-7.0269	-8.6734	-19.7163	-2.94863	6.44779	0.0498015	0.998418
p.Cys14Ile	substitution	14	C	I	0.985397	0.0432406	0.930715	0.0618729	0.849818	0.0307016	0.889616	0.0321195	0.424815	0.0652437	0.66664	0.0777223	0.812658	0.0689986	0.790829	0.0611678	0.937418	-0.000368015	-5.81019	-7.25114	-3.15417	0.0409271	0.530578	0.00155532	-7.98194	-14.4962	1.91909	0.872037	0.125113	-2.77716e-05	0.122442	-8.36689	-8.36903	-14.9489	-4.59298	1.9848	0.0100212	0.879192
p.Cys14Leu	substitution	14	C	L	1.2095	0.0319163	1.19769	0.0606436	1.14297	0.0290528	1.00856	0.0293701	0.649514	0.0612523	0.85902	0.0621882	0.938066	0.0514165	0.85902	0.0402715	1.23217	-0.00107467	-3.21137	-15.7373	7.93078	0.999641	0.779553	0.000554571	-7.71673	-9.35021	-2.96164	0.0491893	0.191043	-5.02402e-05	0.18535	-7.47394	-7.48619	-33.5954	-4.58288	21.5141	0.0101219	1
p.Cys14Lys	substitution	14	C	K	0.625586	0.152436	0.583136	0.166231	0.647333	0.145387	0.73642	0.116869	0	0.32337	0.091885	0.208681	0	0.283518	0.0542142	0.113825	0.590099	0.000705167	-8.51057	-8.8515	-4.25419	0.0140056	0.0521236	-5.64299e-06	-8.02553	-8.0393	-4.58135	0.0101372	-0.173551	-0.00124127	-0.350532	-8.4105	-8.99551	-16.5	-4.0101	2.90934	0.0178086	0.948306
p.Cys14Phe	substitution	14	C	F	0.931345	0.0248626	0.859726	0.063987	0.831125	0.0319105	0.777454	0.0238858	0.305797	0.0660384	0.391302	0.0433127	0.483543	0.0339582	0.580001	0.0366343	0.927865	-0.000778942	-3.22844	-12.7565	4.9329	0.992846	0.348558	0.00120061	-2.10313	-12.3683	5.67002	0.996564	-0.0710326	0.000225645	-0.0470212	-2.35482	-2.66385	-5.28902	-4.2861	-1.96994	0.0135718	0.122395
p.Cys14Pro	substitution	14	C	P	0.660958	0.0451349	0.708139	0.0810559	0.698103	0.0444746	0.710395	0.0414031	0.493047	0.0789403	0.671729	0.0743984	0.778154	0.0808985	0.972047	0.0944142	0.670975	0.00021222	-4.44867	-4.68815	-4.35564	0.0126716	0.54591	0.00220818	-5.07405	-12.3528	2.68361	0.936053	0.286846	0.000849579	0.348789	-5.459	-6.51302	-43.3813	-3.54109	32.2732	0.0281654	1
p.Cys14Ser	substitution	14	C	S	1.09508	0.0289723	1.06204	0.0827328	0.951095	0.0291019	0.941115	0.0251231	0.573791	0.0596002	0.808684	0.0550384	0.883289	0.0518847	0.799139	0.0390736	1.07846	-0.000774141	-5.09046	-13.4658	3.78021	0.977691	0.722416	0.000537778	-8.88804	-10.596	-2.88717	0.0527917	0.215534	-0.000427068	0.168572	-8.78551	-9.73257	-33.0069	-3.64806	18.6792	0.0253807	1
p.Cys14Ter	nonsense	14	C	*	0	0.0482103	0	0.0813513	0	0.058835	0	0.0606467	0	0.0736909	0	0.0767077	0	0.073269	0.0908755	0.104966	0	0	-5.05229	-5.05229	-4.59512	0.01	-0.0145879	0.000405226	-4.16357	-4.41374	-4.34496	0.012806	-0.0477853	0.000369908	-0.0222756	-4.54853	-4.73137	-4.88796	-4.41228	-4.43853	0.0119822	0.0116753
p.Cys14Thr	substitution	14	C	T	0.653353	0.0397576	0.705236	0.0725475	0.712036	0.0458372	0.830178	0.0373997	0.204539	0.0877358	0.38527	0.0952122	0.431472	0.0871492	0.162545	0.0447051	0.644496	0.000896777	-4.28352	-9.66331	0.784667	0.686685	0.348916	-0.000824383	-7.03548	-10.4187	-1.21193	0.22936	0.125027	-0.002834	-0.256843	-7.72422	-30.1006	-58.871	17.7813	24.1753	1	1
p.Cys14Trp	substitution	14	C	W	1.06602	0.0483532	1.04276	0.0824928	1.04154	0.046821	0.858721	0.0401692	0.155723	0.390818	NA	NA	0.250562	0.0717836	NA	NA	1.10017	-0.00111726	-5.32802	-12.1549	2.23172	0.903062	0.142155	0.00108153	-8.69535	-8.9209	-4.36958	0.0124984	-0.369908	0.000202979	-0.350488	-9.08031	-9.08139	-21.4032	-4.59404	7.72674	0.0100107	0.999559
p.Cys14Tyr	substitution	14	C	Y	0.808705	0.0294003	0.853606	0.0719417	0.782569	0.037003	0.827301	0.0306588	0.42526	0.0529756	0.589036	0.0409667	0.619423	0.0325438	0.666882	0.0339877	0.805342	6.59095e-05	-3.85851	-3.9667	-4.48693	0.0111299	0.520119	0.000795755	-4.07534	-9.79485	1.1244	0.754804	0.18083	-0.000753132	0.102641	-4.4603	-8.65124	-23.2007	-0.40418	9.95437	0.400309	0.999952
p.Cys14Val	substitution	14	C	V	0.909633	0.049452	0.860705	0.12797	0.706016	0.0350185	0.868832	0.0289417	0.573845	0.0701037	0.790193	0.0656906	0.75012	0.0608443	0.854698	0.050765	0.79855	0.000176687	-12.482	-12.9421	-4.13496	0.0157513	0.663789	0.000959298	-5.22161	-8.56041	-1.25632	0.221609	0.317295	-0.000623442	0.253039	-5.60656	-6.9204	-41.924	-3.28128	30.4085	0.0362192	1
p.Leu15=	synonymous	15	L	L	0.766528	0.0331497	0.879239	0.0658046	0.784839	0.0318348	0.763033	0.0316833	0.666831	0.0765174	0.860249	0.0542364	0.8756	0.0417305	0.833758	0.0341131	0.79223	-0.00012636	-4.42838	-5.13331	-3.89019	0.0200319	0.816261	0.000161117	-4.92524	-5.77124	-3.74913	0.022997	0.488821	-0.0013658	0.320333	-5.3102	-15.3347	-115.091	5.42939	95.1611	0.995633	1
p.Leu15Ala	substitution	15	L	A	0.507734	0.0497561	0.613399	0.0832813	0.574819	0.0489958	0.788113	0.0467185	0.365556	0.0702756	0.556946	0.0777967	0.679062	0.0626844	0.687078	0.0525685	0.490537	0.00138285	-5.93389	-14.1001	3.57109	0.972644	0.459561	0.00129653	-5.9567	-11.3669	0.815044	0.693183	0.329394	-0.000725433	0.252215	-6.87505	-8.47462	-39.7742	-2.99555	26.7044	0.0476272	1
p.Leu15Arg	substitution	15	L	R	0.85864	0.0734298	0.957663	0.104603	0.885498	0.0651562	0.80574	0.0615407	0.0911724	0.103364	0.125274	0.129317	0.110506	0.0930135	0.504431	0.124302	0.907651	-0.000454893	-6.26911	-6.84714	-4.01709	0.0176868	0.0256478	0.00195136	-6.44843	-9.56682	-1.47673	0.185922	-0.357423	0.000384131	-0.326227	-6.83339	-6.95269	-24.7097	-4.47582	13.1619	0.0112529	0.999998
p.Leu15Asn	substitution	15	L	N	0.775102	0.0743151	0.707817	0.102048	0.547315	0.0731454	0.873497	0.0637871	0.585811	0.0867831	0.815359	0.0709894	0.879725	0.114816	0.967683	0.100639	0.671416	0.000673492	-10.8091	-11.872	-3.53225	0.0284086	0.694999	0.0014875	-6.39391	-9.3261	-1.66293	0.15937	0.421074	7.86107e-05	0.426139	-6.77887	-6.78688	-52.7123	-4.5871	41.3303	0.0100797	1
p.Leu15Asp	substitution	15	L	D	1.01388	0.0753232	1.02594	0.120372	0.977973	0.0890808	0.856655	0.052954	0.804699	0.138685	1.02035	0.102027	1.05692	0.0902407	0.984061	0.0791292	1.03848	-0.000885954	-6.24341	-8.7039	-2.13464	0.105776	0.9681	0.000209651	-6.0651	-6.25317	-4.40706	0.0120442	0.523943	-0.00129625	0.381805	-6.45005	-8.54826	-39.9311	-2.49691	26.7877	0.0760754	1
p.Leu15Cys	substitution	15	L	C	0.833703	0.0301341	0.786901	0.0726404	0.759385	0.0317489	0.794142	0.0310089	0.297461	0.0559609	0.442043	0.0523959	0.499141	0.0473294	0.662885	0.0519428	0.814677	-0.000185639	-4.29319	-4.65275	-4.23556	0.0142653	0.340336	0.0016228	-3.57142	-14.1646	5.99806	0.997523	0.0111674	0.000115996	0.0214219	-3.95637	-4.01102	-4.35534	-4.54047	-4.2508	0.0105557	0.0140525
p.Leu15Gln	substitution	15	L	Q	0.451896	0.125769	0.521962	0.156419	0.758086	0.117851	0.926081	0.136184	0.114105	0.162502	0.2602	0.123738	0.332655	0.115365	0.595838	0.0934461	0.454851	0.00251848	-8.32718	-12.1725	-0.749776	0.32087	0.146381	0.00220597	-5.89609	-10.8383	0.347107	0.585916	-0.0774334	0.00108644	0.0430276	-6.28105	-7.31891	-7.58999	-3.55726	-4.32404	0.0277262	0.013073
p.Leu15Glu	substitution	15	L	E	0.231874	0.0992337	0.383674	0.132454	0.317918	0.148921	0.789462	0.101725	0.825867	0.092601	0.947179	0.0873905	0.948639	0.0714994	0.874241	0.0546554	0.213473	0.00271636	-8.69791	-16.2835	2.99047	0.952142	0.911049	-0.000110928	-4.52189	-4.55267	-4.56434	0.0103093	0.903156	-0.00253299	0.60621	-5.41624	-20.7004	-163.642	10.689	138.346	0.999977	1
p.Leu15Gly	substitution	15	L	G	1.46903	0.0781164	1.35182	0.154721	1.24751	0.0915025	1.13881	0.0549034	0.2703	0.0954479	0.425136	0.0982006	0.312936	0.190263	0.768256	0.0714789	1.456	-0.00162673	-6.82734	-13.4462	2.02374	0.883267	0.284869	0.00236405	-6.19244	-17.3341	6.54657	0.998567	-0.408038	0.00239337	-0.156857	-6.66664	-16.3544	-21.7282	5.09269	0.778599	0.993896	0.685378
p.Leu15His	substitution	15	L	H	0.687388	0.105684	0.657332	0.121303	0.477109	0.0788797	0.878484	0.0819081	0.361286	0.0998257	0.543075	0.103342	0.682487	0.0817849	0.863801	0.0646628	0.547919	0.00118768	-11.2814	-13.0808	-2.79566	0.0575591	0.419164	0.00228366	-4.97337	-15.5943	6.02583	0.99759	0.184799	0.0010407	0.303396	-5.35832	-7.29596	-34.1122	-2.65748	22.2211	0.0655295	1
p.Leu15Ile	substitution	15	L	I	0.833831	0.107434	0.905618	0.0956972	0.906787	0.057316	0.835662	0.0423849	0.467576	0.0710167	0.648114	0.0682587	0.695787	0.0570518	0.759157	0.051544	0.906018	-0.000309809	-6.01064	-6.29516	-4.3106	0.0132476	0.551279	0.00111592	-4.60357	-8.97846	-0.220225	0.445165	0.170686	-0.000435082	0.125624	-4.98853	-5.60765	-14.2601	-3.976	4.05732	0.0184151	0.982999
p.Leu15Lys	substitution	15	L	K	0.337356	0.115671	0.605842	0.141216	0.488075	0.134028	0.817318	0.101453	0.372222	0.187324	0.6231	0.13302	0.59343	0.107628	1.11904	0.10767	0.380688	0.00207769	-9.04528	-13.0688	-0.571616	0.360864	0.390425	0.0033651	-7.53197	-16.0926	3.9655	0.981394	0.215054	0.00249195	0.482255	-7.91693	-12.2148	-42.17	-0.297304	25.3601	0.426217	1
p.Leu15Met	substitution	15	L	M	0.628116	0.05177	0.771776	0.100721	0.706952	0.0635227	0.762918	0.0557515	NA	NA	0.299162	0.127806	NA	NA	0.553452	0.0817447	0.648088	0.000585515	-6.05254	-7.30998	-3.33769	0.0343007	0.262396	0.00145541	-7.70757	-9.41202	-2.89067	0.0526169	-0.00366029	6.917e-05	0.00651593	-8.09252	-8.09567	-8.10014	-4.59198	-4.59064	0.0100312	0.0100444
p.Leu15Phe	substitution	15	L	F	0.812917	0.0237226	0.826991	0.0554828	0.825847	0.0241433	0.809209	0.0244421	0.341428	0.0457135	0.473871	0.0464794	0.547249	0.0402293	0.641521	0.0316678	0.819455	-2.82379e-05	-2.29668	-2.3215	-4.5703	0.0102487	0.390261	0.00130339	-3.14793	-18.0545	10.3114	0.999967	0.0485681	-0.000241928	0.0221527	-3.53289	-3.9997	-4.62698	-4.12831	-3.96784	0.0158546	0.0185632
p.Leu15Pro	substitution	15	L	P	0.60468	0.0844069	0.600443	0.170687	0.52449	0.0825538	0.826805	0.076905	0.771368	0.11904	1.00562	0.0979464	1.08576	0.0881	1.10852	0.0724311	0.528605	0.00123467	-8.63819	-10.9807	-2.25263	0.0951229	0.911544	0.0010987	-5.97801	-8.17213	-2.40099	0.0830971	0.695703	-6.62412e-05	0.688591	-6.36297	-6.36982	-123.548	-4.58827	112.583	0.0100681	1
p.Leu15Ser	substitution	15	L	S	0.829507	0.0464449	0.857093	0.0827714	0.840309	0.0425321	0.909516	0.0298466	0.504254	0.0463495	0.661887	0.0460324	0.72345	0.0391574	0.82094	0.0434814	0.81865	0.000430951	-4.20146	-5.72613	-3.07046	0.0443425	0.564228	0.00136872	-4.12907	-14.752	6.02778	0.997595	0.203925	-0.00024354	0.182206	-4.51402	-4.84657	-40.0132	-4.26257	30.5715	0.0138904	1
p.Leu15Thr	substitution	15	L	T	1.15386	0.0622021	1.18571	0.102512	1.14925	0.0707243	0.999517	0.0555401	0.129545	0.145013	0.0231451	0.122838	0.186671	0.10687	0.458503	0.131295	1.19014	-0.00088218	-5.99105	-8.46626	-2.11991	0.107177	0.0139964	0.00207919	-6.14673	-8.9124	-1.82945	0.138304	-0.512381	0.000663298	-0.454687	-6.53168	-6.81162	-33.6251	-4.31518	22.2184	0.0131879	1
p.Leu15Trp	substitution	15	L	W	0.904876	0.0641581	0.923699	0.0797931	0.90482	0.0435942	0.836445	0.0410393	0.415045	0.0804735	0.553675	0.0666527	0.606793	0.0599764	0.855316	0.0949703	0.931732	-0.000440019	-4.7782	-5.69541	-3.67791	0.0246527	0.445457	0.00191558	-4.50713	-10.3041	1.20188	0.768859	0.0508853	0.000356986	0.0777198	-4.89209	-5.08955	-7.4102	-4.39766	-2.27447	0.0121565	0.0932595
p.Leu15Tyr	substitution	15	L	Y	0.802855	0.0428955	0.808666	0.073525	0.776338	0.0344466	0.799432	0.0345214	0.52203	0.0763735	0.705052	0.0661835	0.7609	0.0591534	0.907952	0.0452894	0.79417	-1.19311e-05	-3.91815	-3.93806	-4.5752	0.0101991	0.595636	0.0015819	-4.20035	-14.879	6.08353	0.997725	0.268522	6.09023e-05	0.275386	-4.5853	-4.59849	-49.0793	-4.58194	39.8857	0.0101313	1
p.Leu15Val	substitution	15	L	V	0.863896	0.0393241	0.908162	0.0729761	0.901769	0.0385357	0.829447	0.0556019	0.272413	0.1028	0.411326	0.111901	0.431224	0.0982251	0.603381	0.0451219	0.888131	-0.000149733	-4.85496	-4.94861	-4.50147	0.010971	0.30034	0.00150922	-4.55856	-12.8228	3.66908	0.975134	-0.0796617	-7.14208e-05	-0.0900088	-4.94351	-4.95521	-8.07147	-4.58342	-1.47886	0.0101165	0.1856
p.Leu15Ter	nonsense	15	L	*	NA	NA	0.806667	1.2439	0.535087	1.53438	0	0.0901146	NA	NA	NA	NA	NA	NA	0	0.128316	0.947827	-0.00473776	-13.5509	-25.9097	7.76366	0.999575	NA	NA	NA	NA	NA	NA	NA	NA	NA	NA	NA	NA	NA	NA	NA	NA
p.Glu16=	synonymous	16	E	E	0.715726	0.0662261	0.310494	0.137892	0.418395	0.14942	0.611196	0.0915537	0.750703	0.0731073	0.872368	0.0623727	0.8702	0.0580607	0.756427	0.0335685	0.633045	-0.000318643	-11.5497	-13.7398	-2.40502	0.0827907	0.849773	-0.000414421	-4.06017	-5.18063	-3.47466	0.0300419	0.681036	-0.00146627	0.486621	-4.44512	-15.2323	-208.015	6.19205	188.187	0.997959	1
p.Glu16Ala	substitution	16	E	A	0.843136	0.15174	0.894989	0.16116	0.648163	0.140851	0.325954	0.0894865	0.0717585	0.135879	0.0224987	0.121137	0.108934	0.240937	0	0.052396	0.925928	-0.00297612	-8.24033	-17.4058	4.57033	0.989752	0.0564157	-0.000275738	-5.71772	-6.16613	-4.14671	0.0155701	-0.373599	0.000556863	-0.28866	-6.07924	-6.54955	-27.5385	-4.12481	16.3939	0.0159093	1
p.Glu16Arg	substitution	16	E	R	0.0941446	0.459383	0.631411	0.281052	0.817352	0.20166	1.32653	0.153005	0.721942	0.0990553	0.997148	0.0880262	0.987929	0.0801713	1.00875	0.0613401	0.355627	0.00483932	-11.1035	-19.7192	4.02058	0.982374	0.87163	0.000759674	-6.22281	-7.65042	-3.16751	0.040407	0.838663	-0.00374792	0.418413	-7.52285	-36.1788	-93.28	24.0608	52.5061	1	1
p.Glu16Asn	substitution	16	E	N	1.65634	0.161459	1.42539	0.169039	1.30808	0.192567	1.03794	0.145265	0.325368	0.0971387	0.424182	0.0931512	0.584524	0.108012	0.74745	0.0602106	1.59934	-0.0028433	-9.39783	-13.2962	-0.696734	0.332537	0.344745	0.00204457	-4.57345	-14.2022	5.03363	0.993527	-0.2909	0.0012568	-0.144349	-4.95841	-8.17215	-14.2437	-1.38137	1.47639	0.200788	0.814027
p.Glu16Asp	substitution	16	E	D	0.809827	0.0756977	0.71998	0.157567	0.650204	0.0796781	0.862564	0.0494735	NA	NA	0.262331	0.155421	NA	NA	0.524053	0.0654445	0.733206	0.000523036	-8.27688	-9.59114	-3.28086	0.0362338	0.224861	0.00149756	-7.6808	-10.0344	-2.24152	0.0960837	-0.0753246	2.24745e-05	-0.071664	-8.06576	-8.06596	-8.77182	-4.59492	-3.88926	0.010002	0.0200502
p.Glu16Cys	substitution	16	E	C	0.0192096	0.0998024	0	0.13658	0	0.100715	0.568967	0.0740119	0.13641	0.0876632	0.353029	0.0695097	0.262444	0.0626943	0.67614	0.0606749	-0.109491	0.0031372	-9.77035	-25.7497	11.3842	0.999989	0.164698	0.00229987	-7.99356	-21.5723	8.98365	0.999875	0.125531	-0.00056993	0.0683596	-7.34909	-8.15126	-10.168	-3.79295	-2.57836	0.0220326	0.0705439
p.Glu16Gln	substitution	16	E	Q	0.327774	0.125721	0.881522	0.133373	0.772668	0.161178	1.22264	0.139687	0.30776	0.150734	0.440533	0.11612	0.408908	0.0724517	0.498206	0.0692387	0.49925	0.00357828	-12.3503	-20.1854	3.24004	0.962314	0.359849	0.000662499	-5.02995	-5.78499	-3.84008	0.0210397	0.260806	-0.00326067	-0.137354	-5.43269	-19.2199	-24.0993	9.19205	0.284336	0.999898	0.570609
p.Glu16Gly	substitution	16	E	G	1.23053	0.0499268	1.20862	0.0839394	1.13851	0.0613062	0.976045	0.0469261	0.250115	0.0504929	0.428316	0.0568477	0.383647	0.0445448	0.729203	0.055043	1.25161	-0.00134935	-4.98488	-12.9416	3.3616	0.966483	0.255965	0.00210725	-6.82886	-24.0714	12.6474	0.999997	-0.343044	0.00171785	-0.198959	-7.88334	-19.2065	-49.6017	6.72801	25.8001	0.998805	1
p.Glu16His	substitution	16	E	H	1.11502	0.198125	1.07826	0.238877	1.15169	0.216151	1.2289	0.149094	0.0291712	0.277214	0.0199333	0.290246	0	0.132196	0.501816	0.119184	1.08678	0.000700564	-9.75486	-9.95599	-4.39399	0.0122006	-0.196698	0.0032524	-8.32606	-12.804	-0.117155	0.470745	-0.726957	0.00156038	-0.519573	-8.71101	-9.57685	-30.1615	-3.72928	15.9895	0.0234471	1
p.Glu16Ile	substitution	16	E	I	0.531679	0.105249	0.69125	0.133528	0.738878	0.128377	0.738174	0.0998338	0.3532	0.0757141	0.557656	0.072201	0.657859	0.0603315	0.662668	0.0768871	0.590418	0.000846392	-8.14632	-8.86581	-3.87564	0.0203196	0.460823	0.00129114	-6.1488	-9.48056	-1.26337	0.220395	0.22171	1.5386e-05	0.222882	-6.53376	-6.53414	-26.6572	-4.59474	15.5279	0.0100038	1
p.Glu16Leu	substitution	16	E	L	0.662179	0.0817553	0.566724	0.147052	0.410643	0.0734291	0.757899	0.121288	0.262659	0.0672066	0.362511	0.0577217	0.344049	0.0679263	0.640788	0.0439656	0.562954	2.68783e-06	-11.2669	-11.5639	-4.29818	0.0134109	0.260982	0.0018136	-4.38202	-20.2035	11.2263	0.999987	0.0602433	0.000681506	0.133701	-4.76698	-6.73359	-17.9561	-2.62851	6.62741	0.0673261	0.998678
p.Glu16Lys	substitution	16	E	K	1.0856	0.0646176	1.12997	0.0997029	1.1128	0.0642021	1.15109	0.055034	0.297366	0.0595116	0.338037	0.067101	0.423547	0.0566843	0.489823	0.0340088	1.09081	0.00029187	-5.60584	-5.85152	-4.34945	0.0127493	0.30586	0.000940381	-2.49022	-8.49877	1.41344	0.804307	-0.214142	-0.000703734	-0.303257	-2.87517	-5.57349	-82.8368	-1.8968	72.6682	0.130471	1
p.Glu16Met	substitution	16	E	M	0.363188	0.19322	0.574351	0.230767	0.72257	0.215987	0.685397	0.142013	0.305181	0.094071	0.445288	0.11597	0.45992	0.0789117	0.69233	0.0600313	0.459819	0.00127703	-10.084	-10.7449	-3.9342	0.019186	0.3094	0.00187218	-4.68981	-12.4454	3.16051	0.959321	0.122827	0.000865973	0.226354	-5.07476	-6.51523	-22.5376	-3.15465	11.4273	0.0409083	0.999989
p.Glu16Phe	substitution	16	E	F	0.244358	0.0704483	0.27346	0.110747	0.110503	0.0780309	0.368026	0.0967668	0.466309	0.0672721	0.630054	0.0526622	0.64907	0.0446697	0.707483	0.0497069	0.205416	0.000357366	-8.59829	-8.84862	-4.34478	0.0128081	0.554789	0.000816177	-4.02623	-6.90946	-1.71189	0.152919	0.500149	0.000589731	0.556825	-4.41118	-5.75939	-236.353	-3.24691	225.998	0.0374382	1
p.Glu16Pro	substitution	16	E	P	0	0.230977	NA	NA	0	0.344827	NA	NA	0.666637	0.0872206	0.861465	0.0862196	0.944056	0.0698631	0.951273	0.0618596	0	0	-11.8611	-11.8611	-4.59512	0.01	0.77202	0.00103433	-5.53824	-8.11438	-2.01898	0.117225	0.738823	0.000999718	0.844931	-5.9232	-8.0935	-269.448	-2.42482	256.76	0.0812996	1
p.Glu16Ser	substitution	16	E	S	0.0543582	0.284695	0.030609	0.319203	0.304661	0.148812	0.186892	0.164914	0.412342	0.0646835	0.570143	0.0618725	0.663097	0.0523695	0.792145	0.0460716	0.155018	0.000449246	-10.5925	-10.8519	-4.33575	0.0129229	0.471229	0.00166157	-3.88252	-15.7917	7.31406	0.999334	0.450053	0.00160468	0.618345	-4.26747	-14.5602	-269.965	5.69757	250.809	0.996657	1
p.Glu16Ter	nonsense	16	E	*	0.0593809	0.0729464	0	0.135828	0.0430837	0.0546384	0	0.0979008	0	0.185775	0	0.102198	0	0.172054	NA	NA	0.0571102	-0.000228437	-6.47772	-6.59418	-4.47867	0.0112212	0	0	-7.46388	-7.46388	-4.59512	0.01	-0.0100285	5.44578e-05	-0.00808818	-7.84885	-7.84901	-7.8542	-4.59495	-4.58994	0.0100016	0.0100515
p.Glu16Thr	substitution	16	E	T	0.462661	0.172207	0.537198	0.235475	0.490212	0.16209	0.760456	0.114402	0.38448	0.108757	0.484771	0.103662	0.699209	0.134686	0.709916	0.0731885	0.425226	0.00157464	-9.26814	-10.8055	-3.05773	0.0448848	0.427873	0.00149658	-5.61477	-9.0864	-1.12349	0.245365	0.253163	0.000569109	0.315945	-5.99972	-6.48514	-27.4185	-4.10969	16.3382	0.0161478	1
p.Glu16Trp	substitution	16	E	W	0.497855	0.247753	0.31874	0.271672	0.50461	0.131334	0.717486	0.207657	0.26105	0.122396	0.495598	0.10122	0.358963	0.159504	0.602644	0.065869	0.367323	0.00159802	-10.1084	-10.6784	-4.02515	0.0175473	0.35747	0.00119584	-6.41953	-9.87091	-1.14374	0.241634	0.205632	0.000422231	0.257503	-6.80448	-7.08343	-21.477	-4.31617	9.79841	0.013175	0.999944
p.Glu16Tyr	substitution	16	E	Y	0.228112	0.129814	0.646166	0.112931	0.414658	0.102547	0.551539	0.0870132	0.502659	0.0616429	0.709716	0.0597519	0.797378	0.0458559	0.826498	0.0412841	0.422921	0.000574448	-10.4229	-10.8917	-4.12628	0.0158864	0.614416	0.00119299	-6.09514	-13.7396	3.04934	0.954754	0.487495	0.000433167	0.534734	-6.4801	-7.3529	-236.898	-3.72231	224.95	0.0236072	1
p.Glu16Val	substitution	16	E	V	1.05193	0.0626281	0.975633	0.146386	0.744504	0.0686682	0.914685	0.0477175	0.46726	0.0504029	0.656703	0.0705854	0.50715	0.0417728	0.831626	0.0418526	0.979385	-0.000528067	-10.4943	-11.3863	-3.7032	0.0240519	0.444067	0.00170655	-8.94615	-23.3097	9.76838	0.999943	0.0293845	0.000170293	0.0470097	-9.33112	-9.47262	-11.3934	-4.45362	-2.67436	0.0115025	0.0645034
p.Gly17=	synonymous	17	G	G	0.878469	0.0434219	0.943912	0.11361	0.811826	0.0696501	0.886018	0.0349567	0.245807	0.0550752	0.36423	0.0345825	0.410547	0.0233101	0.539703	0.0226406	0.874307	2.21539e-05	-5.54128	-5.55245	-4.58395	0.0101112	0.297276	0.00120201	-1.62978	-26.2315	20.0066	1	-0.0822717	-0.000400577	-0.130583	-2.01475	-3.99052	-46.2546	-2.61935	37.669	0.0679034	1
p.Gly17Ala	substitution	17	G	A	1.35358	0.0649679	1.20783	0.0995177	1.3241	0.0542386	1.08689	0.0639944	0.557851	0.114738	0.824373	0.0879494	0.903553	0.0848955	1.05551	0.0894637	1.3711	-0.00120098	-7.56666	-11.1274	-1.03435	0.262241	0.691047	0.00190944	-6.08082	-10.914	0.238062	0.559236	0.108265	0.000741693	0.176398	-6.46577	-7.16238	-14.458	-3.89851	2.70053	0.0198693	0.937058
p.Gly17Arg	substitution	17	G	R	0.787049	0.0617747	0.719545	0.0961534	0.639174	0.0571061	0.635692	0.0682582	0.335478	0.143749	0.33957	0.153155	0.327428	0.203149	NA	NA	0.760459	-0.000774479	-6.14166	-7.55502	-3.18176	0.039858	0.338997	-0.000102061	-7.77844	-7.7793	-4.59426	0.0100085	0.064678	-0.00147065	0.0130021	-8.1634	-8.30775	-8.31749	-4.45078	-4.58538	0.0115349	0.0100969
p.Gly17Asn	substitution	17	G	N	1.70558	0.121172	1.53954	0.121379	1.61467	0.0836487	1.06296	0.0814625	0	0.184052	0	0.296947	0	0.297247	NA	NA	1.77793	-0.0032409	-10.0841	-23.291	8.61181	0.999818	0	0	-9.06797	-9.06797	-4.59512	0.01	-0.839503	0.00108731	-0.803127	-9.45304	-9.49126	-26.3192	-4.5569	12.2328	0.0103856	0.999995
p.Gly17Asp	substitution	17	G	D	1.27919	0.0954103	1.46238	0.124221	1.28101	0.0961631	0.983599	0.0249807	0	0.161815	0.487047	0.0273769	0	0.370016	0.396093	0.168923	1.40767	-0.00210581	-7.10866	-64.8158	53.1121	1	0.481784	-0.000428816	-11.1271	-54.858	39.1358	1	-0.194473	-3.89698e-05	-0.195626	-11.4465	-11.4474	-38.5187	-4.5942	22.4762	0.0100091	1
p.Gly17Cys	substitution	17	G	C	1.03481	0.0407735	0.94603	0.111753	0.859953	0.0434703	0.78834	0.0567284	0.153793	0.114967	0.326455	0.0975946	0.31675	0.0906313	0.75746	0.0664173	1.02867	-0.0013438	-5.51576	-12.5749	2.46403	0.921581	0.148949	0.00290577	-6.11778	-22.5276	11.8147	0.999993	-0.335211	0.00239208	-0.0591866	-6.74684	-16.2527	-17.1794	4.91075	-3.66842	0.992687	0.0248819
p.Gly17Gln	substitution	17	G	Q	2.30633	0.152502	2.20068	0.149023	2.18691	0.134704	1.58137	0.0889903	0.0700483	0.37177	0.208123	0.168897	0.319561	0.172228	0.509946	0.102443	2.38879	-0.0038593	-9.25143	-25.0117	11.1651	0.999986	0.138791	0.00185272	-7.34109	-10.1571	-1.77915	0.144408	-1.02344	0.00460263	-0.39472	-7.75351	-18.1148	-31.4587	5.76619	8.7488	0.996878	0.999841
p.Gly17Glu	substitution	17	G	E	1.13099	0.131328	0.959213	0.144702	1.12231	0.141217	0.789928	0.0973891	0	0.382973	0.24179	0.293934	0.0376751	0.228476	NA	NA	1.12231	-0.00151197	-8.99587	-11.2246	-2.36643	0.0857684	0.165466	-0.00118788	-9.67116	-9.7143	-4.55198	0.0104363	-0.301491	-0.00255537	-0.456951	-10.0561	-10.257	-14.1772	-4.39421	-0.674909	0.012198	0.337399
p.Gly17His	substitution	17	G	H	0.539608	0.118512	0.370427	0.217478	0.333221	0.101397	0.254517	0.102535	0.558951	0.577746	NA	NA	0.828539	1.06636	NA	NA	0.502394	-0.00133203	-8.28741	-9.74244	-3.14009	0.0414834	0.520327	0.00305942	-11.7846	-11.8198	-4.55992	0.0103545	0.434847	0.00231151	0.507731	-12.1695	-12.1841	-12.6836	-4.58059	-4.09561	0.0101449	0.016373
p.Gly17Ile	substitution	17	G	I	1.05713	0.0845174	1.01729	0.164772	0.922699	0.0852267	0.510522	0.0638332	0.209184	0.106194	0.444155	0.118846	0.437833	0.0843905	0.481566	0.063838	1.13091	-0.00298503	-7.4984	-25.9944	13.9009	0.999999	0.310452	0.000915127	-5.61188	-7.2021	-3.00491	0.0472048	-0.248757	0.0018184	-0.0288341	-5.7815	-11.2222	-11.4488	0.845556	-4.36845	0.699634	0.0125123
p.Gly17Leu	substitution	17	G	L	0.942756	0.0630145	0.786097	0.152489	0.877641	0.102609	0.95765	0.0606169	0.704188	0.17473	0.685851	0.0984796	0.668938	0.115159	1.05646	0.0865047	0.909751	0.00019143	-7.11488	-7.69006	-4.01994	0.0176374	0.600675	0.00209879	-6.4339	-11.5773	0.548304	0.633742	0.210462	0.000515767	0.266271	-6.81885	-7.10602	-19.333	-4.30795	7.6319	0.0132823	0.999515
p.Gly17Lys	substitution	17	G	K	0.99657	0.212812	1.00841	0.169074	0.55301	0.215684	0.667718	0.169345	NA	NA	NA	NA	NA	NA	NA	NA	0.9917	-0.00194929	-10.3927	-11.7331	-3.25471	0.0371578	NA	NA	NA	NA	NA	NA	NA	NA	NA	NA	NA	NA	NA	NA	NA	NA
p.Gly17Met	substitution	17	G	M	0.0046064	0.105062	0.127976	0.183834	0	0.0876527	0.149722	0.0838559	0.558241	0.141012	0.889351	0.101873	0.911312	0.0941708	0.74286	0.0566799	-0.0113871	0.000690333	-7.84649	-8.38464	-4.05697	0.0170071	0.826384	-0.000310972	-7.45981	-7.64837	-4.40656	0.0120501	0.75253	-0.000494399	0.686372	-7.84477	-8.25755	-142.684	-4.18235	129.831	0.0150332	1
p.Gly17Phe	substitution	17	G	F	0.940971	0.0600167	0.815628	0.13096	0.682247	0.0835313	0.691651	0.0778254	0.244843	0.0864015	0.381869	0.0810296	0.310695	0.0742934	0.541254	0.0599464	0.91634	-0.00133683	-7.58182	-11.2649	-0.912078	0.286575	0.262811	0.00128623	-5.03398	-9.19761	-0.43149	0.393771	-0.0774872	-0.000116081	-0.0898475	-5.41893	-5.45067	-8.46056	-4.56338	-1.58523	0.0103192	0.170057
p.Gly17Pro	substitution	17	G	P	1.75145	0.0773749	1.61789	0.106557	1.659	0.0814857	1.25906	0.0637583	NA	NA	NA	NA	NA	NA	NA	NA	1.78667	-0.00247987	-7.88873	-21.5644	9.08058	0.999886	NA	NA	NA	NA	NA	NA	NA	NA	NA	NA	NA	NA	NA	NA	NA	NA
p.Gly17Ser	substitution	17	G	S	0.635613	0.0641999	0.756695	0.0929005	0.638985	0.0705252	0.751238	0.0455361	0.340914	0.0610859	0.474763	0.083048	0.514667	0.0522169	0.525086	0.0472428	0.648302	0.000467554	-6.28603	-7.08731	-3.79383	0.0220136	0.395349	0.000742052	-4.07566	-6.16546	-2.50532	0.0754858	0.139171	-0.000609106	0.0731314	-4.46062	-5.80744	-9.09067	-3.2483	-1.31189	0.0373879	0.212171
p.Gly17Ter	nonsense	17	G	*	0	0.0786914	0	0.0957117	0	0.0644264	0	0.176612	0.0909204	0.228113	0.0791291	0.212805	0.10011	0.218019	0.269149	0.215328	0	0	-6.86449	-6.86449	-4.59512	0.01	0.0524274	0.000974483	-8.06093	-8.2828	-4.37325	0.0124531	0.0201787	0.000929075	0.0999565	-8.44588	-8.65126	-9.07042	-4.38974	-4.17596	0.012252	0.0151281
p.Gly17Thr	substitution	17	G	T	1.61587	0.127027	1.43351	0.13963	1.38554	0.126036	0.953873	0.0975503	0.0316046	0.241461	0	0.311392	0	0.290852	0.586028	0.274523	1.62018	-0.00322746	-8.39034	-18.4012	5.41577	0.995574	-0.0766055	0.00287325	-9.35196	-10.6206	-3.32648	0.034674	-0.860124	0.00431565	-0.506713	-9.85847	-12.7187	-19.4656	-1.73493	2.15183	0.149957	0.89584
p.Gly17Trp	substitution	17	G	W	1.28209	0.0752905	1.17319	0.110532	1.11145	0.0828587	1.09498	0.0615937	0.144559	0.097979	0.218201	0.106667	0.34892	0.0803468	0.600809	0.0939794	1.24653	-0.000831373	-6.68348	-8.23158	-3.04702	0.0453464	0.13007	0.00232116	-4.72486	-11.1887	1.86874	0.866312	-0.416542	0.000969029	-0.329009	-5.10981	-6.23761	-31.1445	-3.46732	20.3117	0.0302564	1
p.Gly17Tyr	substitution	17	G	Y	0.479007	0.0624181	0.413055	0.0931042	0.360492	0.0645095	0.573402	0.0536563	0	0.115509	0	0.143553	0	0.320776	NA	NA	0.409992	0.000632298	-7.67272	-9.07009	-3.19775	0.0392505	0	0	-7.95142	-7.95142	-4.59512	0.01	-0.124779	-0.000742202	-0.142291	-8.33639	-8.35463	-9.703	-4.57688	-3.24675	0.0101822	0.0374438
p.Gly17Val	substitution	17	G	V	1.31566	0.0406211	1.11989	0.0879802	1.03007	0.05071	0.982855	0.043155	0.30705	0.0712104	0.423565	0.0509168	0.376461	0.0634009	0.828345	0.0671568	1.28182	-0.00165187	-8.00464	-22.8226	10.2228	0.999964	0.299589	0.00228673	-7.35998	-21.4026	9.44754	0.999921	-0.315761	0.00217169	-0.148178	-8.51221	-21.1563	-32.7213	8.04898	6.96988	0.999681	0.999061
p.Ser18=	synonymous	18	S	S	0	0.0638842	0	0.0966269	0	0.075408	1.09948	0.087105	0.23832	0.257806	0.41417	0.133833	0.514197	0.180783	0.585104	0.123262	-0.179107	0.00530901	-21.842	-70.873	44.4359	1	0.357898	0.00118377	-7.11574	-8.05339	-3.65747	0.025149	0.297495	-0.00384476	-0.111815	-7.67394	-15.6613	-16.7071	3.39224	-3.54932	0.967461	0.0279409
p.Ser18Ala	substitution	18	S	A	0.288938	0.0945084	0.436444	0.126798	0.622984	0.0883934	0.678456	0.0935206	0	0.31728	0	0.271956	NA	NA	NA	NA	0.343404	0.00191484	-8.03648	-12.3692	-0.262398	0.434774	0	0	-9.81887	-9.81887	-4.59512	0.01	-0.150535	-0.00081845	-0.166183	-10.2038	-10.2041	-10.528	-4.59486	-4.27125	0.0100026	0.013772
p.Ser18Arg	substitution	18	S	R	1.35759	0.0683976	1.28495	0.098274	1.26101	0.0711121	0.93509	0.0545535	0.146194	0.0381492	0.208406	0.0373599	0.262154	0.0375346	0.248372	0.042588	1.39852	-0.00220769	-6.63931	-21.2337	9.9993	0.999955	0.178704	0.000466718	-2.36481	-3.85531	-3.10462	0.042917	-0.495164	0.00089286	-0.425586	-2.05118	-7.45516	-248.777	0.808867	236.726	0.691868	1
p.Ser18Asn	substitution	18	S	N	1.23455	0.0477031	1.19873	0.0869703	1.15793	0.0699198	1.01984	0.0419008	0.452505	0.0800355	0.694126	0.0454153	0.852132	0.0706961	0.741853	0.0338935	1.24758	-0.00112196	-4.99516	-11.5557	1.96545	0.877122	0.64602	0.000566712	-8.23467	-10.8887	-1.94113	0.125523	0.0504748	1.8998e-05	0.052836	-8.09711	-8.09909	-10.4881	-4.59315	-2.20614	0.0100195	0.0992009
p.Ser18Asp	substitution	18	S	D	0.952642	0.0974312	0.984325	0.117785	0.951953	0.115557	0.948977	0.0755015	0	0.22914	0	0.223983	0	0.162861	0.52628	0.722004	0.96538	-8.29001e-05	-7.04423	-7.05655	-4.58279	0.0101228	-0.0399462	0.000843989	-9.1974	-9.80978	-3.98275	0.0182935	-0.469875	-0.000782625	-0.518266	-9.58235	-9.63266	-20.1885	-4.54482	5.9607	0.0105104	0.997429
p.Ser18Cys	substitution	18	S	C	0.790103	0.0559184	0.751322	0.104357	0.747056	0.0509876	0.731307	0.0443919	0.251605	0.131629	0.382234	0.125969	0.339082	0.149162	0.688184	0.0455599	0.781799	-0.000267077	-5.05625	-5.34648	-4.30489	0.0133224	0.250707	0.00216308	-5.59653	-23.8944	13.7028	0.999999	-0.0542121	0.000700578	0.0573963	-5.98149	-6.8064	-7.87285	-3.77021	-3.52867	0.022528	0.0285074
p.Ser18Gly	substitution	18	S	G	1.68172	0.0662046	1.63884	0.0880119	1.65163	0.0523899	0.927232	0.0400131	0.166056	0.307248	0.238332	0.204509	0.298278	0.206604	0.385581	0.107743	1.86459	-0.00438699	-18.1265	-110.881	88.1598	1	0.197258	0.000945621	-7.54837	-8.17086	-3.97263	0.018476	-0.721626	0.00366904	-0.205056	-7.94783	-13.5886	-16.6177	1.0457	-1.56611	0.739948	0.172772
p.Ser18His	substitution	18	S	H	0.556086	0.118112	0.528674	0.122766	0.591168	0.0902076	1.02859	0.0907936	0	0.256418	0	0.234039	0.196521	0.179298	0.129145	0.27489	0.438308	0.0026835	-8.46486	-16.4069	3.34693	0.966004	0.0227473	0.000942301	-8.45489	-8.61559	-4.43442	0.0117228	-0.0687743	-0.00193327	-0.228001	-8.93596	-9.5511	-11.5734	-3.97997	-2.57278	0.0183434	0.0709111
p.Ser18Ile	substitution	18	S	I	1.15805	0.0349874	1.13105	0.0670959	1.05981	0.034178	1.07153	0.0422379	0.17914	0.0827595	0.281807	0.0701345	0.341231	0.0540681	0.483611	0.0464635	1.14412	-0.000490299	-4.50933	-6.04819	-3.05626	0.0449479	0.208061	0.00137698	-3.28252	-10.7667	2.88905	0.947302	-0.308548	-0.000125674	-0.3231	-3.66748	-3.71862	-63.9842	-4.54398	55.6704	0.0105192	1
p.Ser18Leu	substitution	18	S	L	0.803921	0.0434645	0.769984	0.0825628	0.771154	0.0427617	0.785869	0.0383362	0.135156	0.212824	0.17697	0.0909132	0.302523	0.11759	0.365946	0.0863457	0.791478	-5.70451e-05	-4.33071	-4.35643	-4.56941	0.0102578	0.15545	0.00109955	-5.64204	-7.08412	-3.15304	0.0409716	-0.16472	-0.000404291	-0.207627	-6.027	-6.20435	-13.738	-4.41778	2.93851	0.0119173	0.949718
p.Ser18Lys	substitution	18	S	K	1.34032	0.129226	1.19631	0.138535	1.1053	0.124842	0.758039	0.108954	NA	NA	NA	NA	NA	NA	NA	NA	1.34203	-0.0028477	-8.16788	-14.8059	2.04291	0.885229	NA	NA	NA	NA	NA	NA	NA	NA	NA	NA	NA	NA	NA	NA	NA	NA
p.Ser18Met	substitution	18	S	M	0.795138	0.0741763	0.842734	0.103441	0.811293	0.0696557	0.662438	0.0630204	0.561554	0.177928	0.591523	0.125886	0.709386	0.1232	0.878757	0.106776	0.843427	-0.000809201	-6.37511	-7.94732	-3.02291	0.0464014	0.546149	0.00165787	-5.97819	-8.15681	-2.4165	0.081923	0.219214	0.000196414	0.240055	-6.36315	-6.39136	-13.5452	-4.56691	2.55871	0.0102832	0.928156
p.Ser18Phe	substitution	18	S	F	0.930757	0.0382345	0.887272	0.0705374	0.851932	0.0379825	0.567219	0.0299219	0.570364	0.130165	0.830693	0.10535	0.953026	0.0988463	0.859999	0.0650151	0.979552	-0.00196489	-5.79142	-42.5468	32.1603	1	0.759704	0.000640514	-6.99847	-7.92878	-3.66481	0.0249696	0.298086	0.000641439	0.377567	-7.00758	-7.63802	-42.4253	-3.96468	30.1921	0.0186208	1
p.Ser18Pro	substitution	18	S	P	1.5979	0.101753	1.51673	0.125336	1.61083	0.134755	1.40618	0.0893541	0.0172496	0.180042	0.221726	0.239801	0.203624	0.306597	0.576117	0.213843	1.60062	-0.00088025	-7.85947	-8.83302	-3.62157	0.0260441	0.0329563	0.00264669	-8.45413	-10.2622	-2.78708	0.0580265	-0.685558	0.00158062	-0.563236	-8.83908	-9.47916	-22.2869	-3.95503	8.21261	0.0187979	0.999729
p.Ser18Thr	substitution	18	S	T	0.274145	0.0798403	0.241408	0.11244	0.243046	0.0772065	0.217317	0.0884395	0.709741	0.149309	1.16718	0.129624	1.33912	0.102401	1.00318	0.0480547	0.268113	-0.000257663	-6.55223	-6.64654	-4.50081	0.0109782	1.10661	-0.000375036	-12.0975	-12.3255	-4.36714	0.0125285	1.06798	-0.000624052	0.971214	-12.4825	-13.0861	-311.522	-3.99149	293.841	0.0181371	1
p.Ser18Trp	substitution	18	S	W	0.829182	0.0849905	0.711538	0.142585	0.710553	0.0751563	0.747097	0.0780319	NA	NA	NA	NA	NA	NA	NA	NA	0.782636	-0.00029273	-7.15649	-7.28681	-4.4648	0.0113761	NA	NA	NA	NA	NA	NA	NA	NA	NA	NA	NA	NA	NA	NA	NA	NA
p.Ser18Tyr	substitution	18	S	Y	0.815352	0.0694832	0.955264	0.0987222	0.858341	0.0792661	0.834802	0.0816907	0.0629298	0.184249	0.309833	0.128137	0.4612	0.101918	0.408078	0.0826381	0.862647	-0.000103236	-6.89865	-6.95888	-4.53489	0.0106142	0.270648	0.000853543	-6.90703	-8.27668	-3.22547	0.0382186	-0.100277	-0.000737704	-0.19082	-7.29198	-7.7996	-13.8635	-4.0875	1.46875	0.0165041	0.812867
p.Ser18Val	substitution	18	S	V	1.20292	0.0597787	1.12777	0.0911757	1.11473	0.0577887	0.675087	0.0776419	0.675971	0.119975	1.08675	0.11631	1.18988	0.0933709	0.929572	0.0536053	1.26307	-0.00251912	-8.24393	-21.8885	9.04942	0.999883	0.978223	-6.75766e-05	-11.0937	-11.1021	-4.58677	0.010083	0.358611	0.000574404	0.438063	-10.5624	-11.1463	-69.3014	-4.01125	53.56	0.0177886	1
p.Ser18Ter	nonsense	18	S	*	NA	NA	NA	NA	NA	NA	NA	NA	0	0.0493311	0	0.0751325	0	0.0388912	0	0.0354667	NA	NA	NA	NA	NA	NA	0	0	-1.92299	-1.92299	-4.59512	0.01	NA	NA	NA	NA	NA	NA	NA	NA	NA	NA
p.Ala19=	synonymous	19	A	A	0.992982	0.0333796	1.01951	0.064541	0.987121	0.0332513	0.998657	0.0390122	0.333999	0.0363374	0.466247	0.0328634	0.538912	0.0264993	0.63645	0.0330569	0.995036	-2.60513e-06	-3.5476	-3.57888	-4.56384	0.0103145	0.387914	0.00132508	-3.49591	-21.1127	13.0217	0.999998	-0.0654553	-0.000310213	-0.0929956	-3.88087	-4.82664	-22.2201	-3.64935	12.7984	0.0253488	0.999997
p.Ala19Arg	substitution	19	A	R	0	0.294618	0	0.340704	0	0.11692	0	0.346924	0	0.77555	0	0.68347	0	0.659877	NA	NA	0	0	-10.7254	-10.7254	-4.59512	0.01	0	0	-12.1374	-12.1374	-4.59512	0.01	-0.0315202	-3.61519e-05	-0.0346549	-12.5224	-12.5224	-12.5261	-4.59512	-4.59146	0.01	0.0100363
p.Ala19Asn	substitution	19	A	N	1.81422	0.0950901	1.64015	0.141071	1.61669	0.0899519	1.32054	0.106695	0.817795	0.180499	1.20748	0.164101	1.36421	0.144729	1.05379	0.160531	1.8158	-0.0023731	-7.76029	-13.3045	0.94912	0.720938	1.10194	0.000425338	-9.77345	-9.91229	-4.45629	0.0114722	0.229774	0.00135873	0.35159	-9.79248	-10.5499	-20.0914	-3.83769	4.94633	0.0210889	0.992941
p.Ala19Asp	substitution	19	A	D	0.802046	0.0470935	0.821624	0.079568	0.76312	0.0495529	0.915791	0.0442635	0.275561	0.0561076	0.391319	0.0710222	0.451029	0.0322755	0.624011	0.0374569	0.773092	0.000589229	-5.84241	-7.51678	-2.92075	0.0511373	0.286275	0.00168322	-2.41485	-18.9017	11.8917	0.999993	-0.0509931	0.000108535	-0.038656	-2.79981	-2.86119	-4.4964	-4.53374	-2.95991	0.0106263	0.0492702
p.Ala19Cys	substitution	19	A	C	0.89539	0.0976855	0.802262	0.108304	0.79128	0.0688477	0.741595	0.100292	0.470587	0.131423	0.689147	0.119966	0.74241	0.10289	0.780305	0.0659623	0.862578	-0.000649064	-6.88223	-7.35456	-4.12279	0.015941	0.588426	0.00101793	-5.79507	-7.76054	-2.62965	0.0672544	0.244734	-0.000479561	0.183316	-6.18003	-6.4971	-14.0863	-4.27805	2.99404	0.0136799	0.952304
p.Ala19Gln	substitution	19	A	Q	0.161953	0.104986	0.315892	0.159384	0	0.101093	0	0.0498905	0	0.247404	0.00179	0.186304	0	0.21853	NA	NA	0.18545	-0.000971503	-7.72393	-11.2555	-1.06359	0.256625	0.00154643	-2.12966e-05	-8.58998	-8.58998	-4.59512	0.01	0.00130653	-1.86325e-05	0.000501696	-8.97493	-8.97496	-8.97497	-4.59509	-4.59511	0.0100003	0.0100001
p.Ala19Glu	substitution	19	A	E	1.54944	0.200881	1.53495	0.203192	1.12011	0.209973	1.14347	0.132729	0	0.148829	0	0.0762962	0	0.069411	NA	NA	1.5299	-0.00210858	-9.99974	-12.0805	-2.51437	0.0748567	0	0	-6.04209	-6.04209	-4.59512	0.01	-0.626266	-0.000928508	-0.682199	-6.42705	-6.70394	-105.483	-4.31824	94.1839	0.0131482	1
p.Ala19Gly	substitution	19	A	G	0.511634	0.0852625	0.534067	0.102628	0.281382	0.0672815	0.066508	0.0625679	0.0563969	0.0374083	0.0926694	0.0439618	0.205967	0.0290046	0.173133	0.0271197	0.550211	-0.00245918	-6.18977	-20.1344	9.34954	0.999913	0.0940166	0.000516476	-3.84603	-7.39025	-1.0509	0.259052	-0.107446	0.0014975	0.0558162	-2.25531	-26.6268	-32.5156	19.7764	1.29367	1	0.784768
p.Ala19His	substitution	19	A	H	0	0.0761066	0	0.128934	0	0.0971079	0	0.179138	0.252773	0.269159	0.089163	0.174093	0.403021	0.190662	0.819099	0.204538	0	0	-7.55355	-7.55355	-4.59512	0.01	0.0536083	0.00373894	-8.0336	-11.6292	-0.999569	0.269026	0.0215581	0.00369389	0.341716	-8.41856	-11.9354	-17.6694	-1.07824	1.13883	0.253839	0.757465
p.Ala19Ile	substitution	19	A	I	0.530841	0.102947	0.524417	0.147084	0.500348	0.0742252	0.60771	0.0602231	0.405576	0.102049	0.679222	0.104569	0.679798	0.0737612	0.923324	0.0676519	0.490803	0.000520942	-6.87878	-7.40483	-4.06906	0.0168061	0.483222	0.00217969	-5.74325	-14.5834	4.24503	0.985867	0.316542	0.00121029	0.450893	-6.1282	-8.60118	-68.5528	-2.12215	55.3565	0.106963	1
p.Ala19Leu	substitution	19	A	L	0.390079	0.0529232	0.495684	0.0883999	0.535015	0.0557064	0.547232	0.052863	0.169387	0.0950565	0.320087	0.0596257	0.44846	0.0521347	0.538689	0.0526217	0.420544	0.000728076	-5.86221	-7.73585	-2.72147	0.0617181	0.26385	0.00146962	-4.11065	-11.929	3.22325	0.9617	0.122194	0.000661416	0.191358	-4.49561	-5.80817	-26.3325	-3.28255	15.9292	0.0361746	1
p.Ala19Lys	substitution	19	A	K	0.491679	0.150244	0.618161	0.233092	0.588243	0.130619	0.799109	0.205318	NA	NA	0.195048	1.12548	NA	NA	NA	NA	0.48687	0.0013759	-9.40283	-10.0491	-3.94881	0.018913	NA	NA	NA	NA	NA	NA	NA	NA	NA	NA	NA	NA	NA	NA	NA	NA
p.Ala19Met	substitution	19	A	M	1.17164	0.111892	1.05162	0.143837	1.05052	0.110124	0.714873	0.077797	0.0939106	0.372712	0.441341	0.466316	0	0.256818	0.79465	0.221247	1.19682	-0.00231736	-7.85351	-15.3281	2.87951	0.946824	-0.0619143	0.00376835	-10.7779	-12.7411	-2.63191	0.0671128	-0.650895	0.00417922	-0.138911	-11.308	-13.5908	-14.048	-2.31231	-4.13791	0.0901082	0.0157055
p.Ala19Phe	substitution	19	A	F	0.621647	0.0579634	0.629201	0.0938006	0.583457	0.0616521	0.700287	0.0598284	0.356573	0.073029	0.517147	0.0720847	0.581225	0.0538488	0.699287	0.0616283	0.598886	0.000389461	-5.95099	-6.38636	-4.15975	0.0153715	0.416043	0.00148455	-4.17862	-10.0157	1.24192	0.775898	0.195668	0.000263301	0.220694	-4.56358	-4.74261	-28.806	-4.41609	19.4682	0.0119372	1
p.Ala19Pro	substitution	19	A	P	0	0.111836	0	0.134532	0	0.0978861	NA	NA	0	0.178571	0	0.225318	0	0.295953	0.26714	0.108702	0	0	-8.78959	-8.78959	-4.59512	0.01	-0.0387181	0.00149536	-7.53596	-9.29507	-2.83601	0.0554089	-0.0714316	0.00145827	0.116138	-7.92091	-9.06626	-10.0583	-3.44977	-3.60305	0.0307757	0.0265182
p.Ala19Ser	substitution	19	A	S	0.955687	0.0369174	0.984291	0.0702682	0.955733	0.0357537	0.845837	0.042885	0.108217	0.046857	0.165207	0.127819	0.139249	0.0753102	0.586323	0.0651738	0.98384	-0.00058598	-4.46241	-6.52976	-2.52777	0.0739344	0.0542243	0.00239418	-6.33294	-22.8639	11.9359	0.999993	-0.367622	0.000843708	-0.30251	-6.71789	-8.76639	-51.2468	-2.54663	37.8853	0.0726535	1
p.Ala19Ter	nonsense	19	A	*	0.0792197	0.109269	0.0935917	0.137003	0.0301847	0.0946215	0	0.06869	0	0.330344	0	0.153837	0	0.12882	0	0.088525	0.0870323	-0.000447714	-7.00889	-7.37081	-4.2332	0.0142985	0	0	-6.65355	-6.65355	-4.59512	0.01	-0.00602326	4.82764e-05	0.000316287	-7.03851	-7.0399	-7.03992	-4.59373	-4.59511	0.0100138	0.0100001
p.Ala19Thr	substitution	19	A	T	1.03554	0.0552476	1.19369	0.080499	1.09883	0.0500469	0.893395	0.0401506	0.497499	0.0467322	0.645838	0.053506	0.700708	0.0466178	0.707189	0.0440274	1.13421	-0.00108551	-7.62739	-14.6581	2.43563	0.919504	0.560906	0.00085873	-4.71062	-8.59724	-0.708504	0.32993	0.0219454	0.000169114	0.0374688	-4.66496	-4.81659	-6.06833	-4.44349	-3.34338	0.0116183	0.0341127
p.Ala19Trp	substitution	19	A	W	0.503725	0.118146	0.35786	0.124862	0.416202	0.108726	0.445383	0.104235	0	0.126052	0	0.292121	0	0.141596	0.495504	0.166832	0.43103	1.87044e-05	-7.91176	-7.91267	-4.5942	0.0100091	-0.088983	0.00242919	-7.94275	-10.4961	-2.04174	0.11489	-0.201791	0.00170165	-0.0617096	-8.3277	-9.58045	-9.88597	-3.34237	-4.2896	0.034146	0.013525
p.Ala19Tyr	substitution	19	A	Y	0.380873	0.0758862	0.319172	0.117881	0.613117	0.0853941	0.549571	0.06811	0.501887	0.0800846	0.586613	0.0756681	0.731765	0.0917157	0.88345	0.0582203	0.386681	0.000993857	-7.94521	-10.0112	-2.52911	0.0738422	0.516229	0.001868	-3.97759	-13.3641	4.79137	0.991767	0.386148	0.00114118	0.504455	-4.36255	-7.71435	-102.439	-1.24332	90.1295	0.223858	1
p.Ala19Val	substitution	19	A	V	1.09538	0.02494	1.18125	0.0634447	1.1224	0.0243352	1.0479	0.0326197	0.291128	0.155907	0.489369	0.0433741	0.550125	0.0459926	0.727858	0.0420186	1.12225	-0.000256569	-4.43978	-5.46764	-3.56726	0.0274578	0.427636	0.00146341	-3.66846	-17.2335	8.9699	0.999873	-0.0906333	-0.000100686	-0.101518	-4.0534	-4.09749	-12.4031	-4.55103	3.71047	0.0104461	0.976118
p.Ser20=	synonymous	20	S	S	1.07273	0.0234431	1.11142	0.0527898	1.08504	0.0282971	0.985093	0.0230446	0.390454	0.0448929	0.554828	0.0306853	0.669121	0.0264594	0.787609	0.026287	1.0975	-0.000502063	-3.67001	-8.77291	0.507773	0.624284	0.480898	0.00160566	-4.53776	-40.9967	31.8638	1	-0.0347899	0.000427815	0.0100098	-4.59766	-6.80735	-7.02948	-2.38543	-4.373	0.0842909	0.0124563
p.Ser20Arg	substitution	20	S	R	0.764832	0.040296	0.80245	0.0749168	0.757321	0.0456211	0.915958	0.0469076	0.395241	0.0427475	0.51962	0.0369613	0.628328	0.0309073	0.691571	0.0323982	0.7431	0.000724634	-5.47533	-8.13145	-1.939	0.125758	0.458411	0.00128146	-3.91787	-19.5681	11.0551	0.999984	0.133679	-0.000274509	0.106838	-4.30282	-4.9755	-23.6881	-3.92244	14.1175	0.0194087	0.999999
p.Ser20Asn	substitution	20	S	N	0.968794	0.0398798	1.0698	0.115737	0.964899	0.0398981	1.00018	0.0374484	0.296088	0.0856209	0.481954	0.0363841	0.617232	0.0295213	0.71006	0.0280265	0.969211	0.000123507	-4.80182	-5.25388	-4.14307	0.0156261	0.443964	0.00140098	-3.84908	-31.8251	23.3809	1	-0.00676241	-0.000277313	-0.0393633	-4.23403	-4.88532	-7.45151	-3.94382	-2.02894	0.0190058	0.116198
p.Ser20Asp	substitution	20	S	D	1.42183	0.0815972	1.32381	0.106423	1.31635	0.064152	1.07537	0.055957	0	0.124434	0	0.127693	0	0.0899407	0.382878	0.113505	1.44383	-0.00176284	-6.43764	-14.4394	3.40663	0.967911	-0.0938901	0.00199918	-6.52168	-9.72358	-1.39322	0.198894	-0.787897	0.0021188	-0.592515	-7.23717	-10.8272	-68.2542	-1.00507	52.8319	0.267945	1
p.Ser20Cys	substitution	20	S	C	1.02784	0.0352607	0.992234	0.0636392	0.951515	0.028339	0.852239	0.0262736	0.136052	0.0530418	0.225057	0.0387297	0.341686	0.0282411	0.334937	0.0252061	1.03715	-0.000913912	-3.01207	-12.9711	5.36394	0.995339	0.216575	0.000694743	-4.37508	-12.4985	3.52833	0.971483	-0.270667	-0.000161612	-0.290073	-3.93719	-4.20561	-166.174	-4.3267	157.373	0.0130388	1
p.Ser20Gly	substitution	20	S	G	1.11261	0.0311005	1.11092	0.0552957	1.03172	0.0342507	0.971278	0.0292604	0.0305253	0.133347	0.108463	0.095075	0.237547	0.0766599	0.563261	0.0560168	1.11971	-0.000761299	-3.04582	-9.57877	1.93783	0.874114	0.00158562	0.00276197	-4.51958	-23.5245	14.4098	0.999999	-0.529625	0.00182003	-0.295803	-4.97245	-11.1328	-39.8202	1.56521	24.0923	0.8271	1
p.Ser20His	substitution	20	S	H	0	0.109458	0	0.264872	0	0.133663	0	0.309975	0	0.111874	0	0.144817	0.033821	0.117011	0.528188	0.102341	0	0	-9.50474	-9.50474	-4.59512	0.01	-0.0960601	0.00285013	-6.74598	-14.4093	3.06816	0.95556	-0.128503	0.00280791	0.142292	-7.13093	-14.3883	-17.3858	2.66223	-1.59759	0.934761	0.168319
p.Ser20Ile	substitution	20	S	I	1.18967	0.101047	1.14843	0.128105	1.06364	0.111334	1.09646	0.0958125	0.401943	0.0540502	0.572789	0.0581541	0.660825	0.0403223	0.76318	0.0553137	1.16626	-0.000450221	-7.53961	-7.75916	-4.37557	0.0124246	0.465038	0.00164777	-4.52595	-14.5559	5.43479	0.995657	-0.0616929	0.000168503	-0.0470234	-4.91091	-5.01424	-6.76096	-4.49178	-2.84841	0.0110766	0.0547637
p.Ser20Leu	substitution	20	S	L	1.20119	0.0468499	1.13891	0.0770342	1.13591	0.0427058	1.00318	0.0426226	0.453351	0.049182	0.67547	0.0441109	0.816332	0.0394196	0.831736	0.0378194	1.2115	-0.000991987	-4.6689	-9.64985	0.385823	0.595277	0.579118	0.00147163	-9.8464	-24.9569	10.5154	0.999973	0.0010307	0.000775302	0.0768625	-9.3499	-13.272	-19.9776	-0.672995	2.11041	0.337827	0.891911
p.Ser20Lys	substitution	20	S	K	1.48248	0.0736581	1.44899	0.100895	1.38757	0.0857639	0.839832	0.0574442	0.355227	0.108705	0.596648	0.120001	0.621784	0.0884022	0.777449	0.0590273	1.57159	-0.0034885	-8.30387	-42.0027	29.1037	1	0.434967	0.00173697	-5.43998	-12.0395	2.00435	0.881254	-0.337081	0.00343597	0.103309	-5.74282	-26.1835	-29.2201	15.8456	-1.55856	1	0.173854
p.Ser20Met	substitution	20	S	M	0.708897	0.0699352	0.801357	0.095592	0.907581	0.0752898	0.668933	0.052986	0.42985	0.0803897	0.603135	0.0738488	0.685713	0.064372	0.838656	0.0567418	0.795326	-0.00044732	-8.80183	-9.65779	-3.73916	0.023222	0.493488	0.00176835	-4.35745	-13.3125	4.35997	0.987382	0.177768	0.000287017	0.207727	-4.7424	-4.95976	-24.1622	-4.37776	14.6074	0.0123978	1
p.Ser20Phe	substitution	20	S	F	0.813798	0.0505787	0.839571	0.0937981	0.888651	0.0561227	0.885533	0.0554175	0.494068	0.0489958	0.67338	0.0462178	0.796019	0.039097	0.765832	0.03458	0.823273	0.000376886	-5.29595	-5.77892	-4.11214	0.0161089	0.605301	0.000981443	-8.34351	-15.9547	3.01608	0.953295	0.24499	-0.000623324	0.179602	-8.72846	-11.476	-49.7841	-1.84758	33.713	0.136157	1
p.Ser20Pro	substitution	20	S	P	0.789069	0.180863	1.02003	0.173122	0.778501	0.20247	1.39962	0.173653	0.409136	0.151405	0.3795	0.162608	0.60435	0.131126	0.795596	0.206563	0.799321	0.00257714	-10.9166	-13.3579	-2.15386	0.103971	0.362841	0.00223853	-6.84301	-8.55928	-2.87885	0.0532092	-0.0594943	0.000404585	-0.0295638	-7.22796	-7.28224	-7.35349	-4.54084	-4.52387	0.0105519	0.0107306
p.Ser20Thr	substitution	20	S	T	0.0631381	0.106331	0.0664779	0.148051	0.389289	0.133633	0.842359	0.116561	0.322837	0.136505	0.356261	0.150511	0.585607	0.112499	0.786468	0.0848946	-0.00892606	0.00420995	-7.97431	-22.3667	9.79729	0.999944	0.308903	0.00243075	-5.63055	-12.4852	2.25952	0.905469	0.31722	-0.00110285	0.186366	-6.25604	-7.43491	-12.9153	-3.41624	0.885226	0.0317916	0.707904
p.Ser20Trp	substitution	20	S	W	0.830799	0.0486837	0.872416	0.069404	0.903891	0.0371681	0.856663	0.0331594	0.354089	0.0705355	0.440294	0.0608984	0.546622	0.0505598	0.503936	0.043661	0.865832	2.21761e-05	-4.65592	-4.66546	-4.58558	0.0100949	0.424065	0.000522375	-4.25229	-5.65793	-3.18948	0.0395634	0.0526703	-0.00106475	-0.0650637	-4.63725	-9.27456	-12.2091	0.0421946	-1.66058	0.510547	0.159684
p.Ser20Tyr	substitution	20	S	Y	0.605663	0.0909729	0.509437	0.131515	0.491122	0.0764922	0.398548	0.100775	0.087677	0.0745603	0.252906	0.097955	0.404946	0.0645251	0.621836	0.0539925	0.590971	-0.000979902	-7.07512	-8.12663	-3.54362	0.0280963	0.11667	0.00258313	-4.24942	-23.6747	14.8301	1	-0.0406659	0.00158099	0.136735	-4.63439	-11.2383	-19.3461	2.00874	3.51276	0.881712	0.971049
p.Ser20Val	substitution	20	S	V	0.988948	0.0519548	1.03578	0.0780038	1.04004	0.0441449	0.753256	0.0409254	0.489964	0.0467021	0.662142	0.0470355	0.766755	0.0382895	0.70827	0.0311179	1.07902	-0.00142167	-8.64131	-19.1351	5.89865	0.997264	0.599703	0.000700285	-8.63193	-13.1329	-0.0941794	0.476473	0.0857139	0.000268785	0.115612	-7.67365	-8.25501	-25.8001	-4.01376	12.9499	0.0177448	0.999998
p.Ser20Ter	nonsense	20	S	*	NA	NA	1.16994	0.48211	1.09276	1.53442	0.723116	0.421811	0.521078	1.04212	NA	NA	0.828539	1.06636	NA	NA	1.24256	-0.00258937	-14.1483	-14.4214	-4.32199	0.0130995	0.474856	0.00350779	-12.3745	-12.3957	-4.57386	0.0102127	0.0126795	0.00238849	0.144558	-12.7594	-12.7695	-12.7883	-4.58502	-4.57631	0.0101005	0.0101879
p.Ser20Ala	substitution	20	S	A	NA	NA	NA	NA	1.65043	1.53438	NA	NA	NA	NA	NA	NA	0.766898	0.56939	NA	NA	NA	NA	NA	NA	NA	NA	NA	NA	NA	NA	NA	NA	NA	NA	NA	NA	NA	NA	NA	NA	NA	NA
p.Ser21=	synonymous	21	S	S	0.823443	0.0629359	0.790369	0.0852983	0.729937	0.0560261	0.816263	0.0540887	0.504886	0.0712551	0.683045	0.0675382	0.771548	0.0580764	0.895871	0.0508772	0.785797	2.60432e-05	-6.03335	-6.03659	-4.59188	0.0100321	0.576057	0.00166487	-4.39065	-14.2439	5.25813	0.994822	0.253475	0.000150104	0.269119	-4.77561	-4.85044	-44.6477	-4.52028	35.2022	0.0107687	1
p.Ser21Ala	substitution	21	S	A	0.501978	0.0597978	0.571745	0.0810775	0.584951	0.0489813	0.673933	0.0534289	0.290613	0.0991736	0.472381	0.109294	0.581881	0.0862739	0.652608	0.0649438	0.509016	0.000814933	-5.13739	-7.32971	-2.4028	0.0829595	0.367296	0.00151821	-5.34872	-9.88476	-0.0590702	0.485237	0.179909	0.000459595	0.232789	-5.73366	-6.10483	-21.1926	-4.22395	10.4926	0.0144295	0.999972
p.Ser21Arg	substitution	21	S	R	0.531338	0.0406968	0.660884	0.0828907	0.698306	0.040778	0.716242	0.0372955	0.404914	0.067191	0.62012	0.0593035	0.776718	0.064365	0.78646	0.0479348	0.563527	0.00086345	-5.86201	-10.579	0.121895	0.530436	0.522242	0.00147468	-6.93612	-15.6552	4.12399	0.984078	0.346024	-0.000311694	0.314227	-7.70334	-8.07657	-66.4523	-4.22189	53.7806	0.0144588	1
p.Ser21Asn	substitution	21	S	N	1.15537	0.0527054	1.17879	0.0852843	1.21544	0.0396894	1.0321	0.0396407	0.187615	0.105941	0.380333	0.0857158	0.40479	0.0843902	0.544931	0.0378921	1.22302	-0.000790261	-6.98367	-10.1061	-1.47268	0.186535	0.272208	0.00136662	-4.48786	-14.8838	5.80086	0.996984	-0.264727	-1.07523e-05	-0.266397	-4.87281	-4.87306	-42.5598	-4.59487	33.0916	0.0100025	1
p.Ser21Asp	substitution	21	S	D	0.206691	0.0608629	0.373974	0.0989737	0.433727	0.0517262	0.412542	0.0448896	0.479952	0.162128	0.808384	0.191029	0.771089	0.180654	0.831114	0.150899	0.278554	0.000806834	-7.46126	-9.98632	-2.07007	0.112041	0.601105	0.0012618	-7.84668	-8.54523	-3.89657	0.0199072	0.512767	0.000812586	0.587981	-8.23164	-8.52584	-32.7272	-4.30092	19.6062	0.0133747	1
p.Ser21Cys	substitution	21	S	C	0.988917	0.0498531	0.991666	0.0872777	0.978129	0.0435138	0.901392	0.0463186	0.202016	0.034118	0.287204	0.0362621	0.373707	0.0254683	0.368116	0.0249594	1.00701	-0.000477865	-4.73431	-5.73539	-3.59404	0.0267518	0.254792	0.000683349	-4.14709	-11.2909	2.54867	0.927484	-0.183921	-0.000876594	-0.276672	-4.53204	-14.8292	-197.261	5.70202	177.837	0.996672	1
p.Ser21Gly	substitution	21	S	G	1.13618	0.0472151	1.12056	0.0668543	1.1316	0.0333427	0.877037	0.037011	0.436746	0.100238	0.553398	0.0968106	0.603786	0.107707	0.954574	0.0727302	1.20583	-0.00144569	-7.45651	-20.1925	8.1409	0.999709	0.428981	0.00255235	-5.1447	-16.5677	6.82792	0.998918	-0.148535	0.00222277	0.083591	-5.6509	-13.6965	-15.3787	3.45051	-2.91299	0.969246	0.0515153
p.Ser21His	substitution	21	S	H	1.5458	0.0668011	1.48768	0.0972054	1.46929	0.0800359	1.01832	0.0623525	0.30836	0.416985	0.716879	0.148955	0.784458	0.152361	0.792377	0.107061	1.60749	-0.00275822	-7.77977	-27.0392	14.6643	1	0.673839	0.000650983	-7.67957	-8.9123	-3.36239	0.0334917	-0.112355	0.00179775	0.115653	-7.99482	-9.67839	-10.8899	-2.91155	-3.38366	0.0515857	0.0328101
p.Ser21Ile	substitution	21	S	I	0.87941	0.0366595	0.870917	0.0732858	0.937045	0.036607	0.931238	0.0489725	0.255769	0.0660297	0.501999	0.0625083	0.515559	0.132785	NA	NA	0.882336	0.000331044	-4.27609	-4.86754	-4.00367	0.0179215	0.327973	0.00259917	-8.57476	-9.94666	-3.22322	0.0383012	-0.064245	0.000968429	-0.0378619	-8.95971	-9.12539	-9.51389	-4.42944	-4.20663	0.0117807	0.0146779
p.Ser21Leu	substitution	21	S	L	0.803865	0.028141	0.7768	0.0611564	0.750556	0.0273885	0.753093	0.0328898	0.373382	0.0695165	0.513859	0.0636123	0.664674	0.0619265	0.819355	0.0644295	0.794972	-0.000269619	-3.23256	-3.96541	-3.86227	0.0205875	0.418912	0.0021067	-4.11452	-15.7686	7.05898	0.999141	0.103361	0.000628025	0.157903	-4.49948	-5.52771	-17.4424	-3.56688	7.31955	0.027468	0.999338
p.Ser21Lys	substitution	21	S	K	0.225042	0.104376	0.400165	0.130451	0.402366	0.0868347	0.79322	0.0866402	NA	NA	NA	NA	NA	NA	0.0357498	0.374615	0.205486	0.00277188	-8.0152	-17.3587	4.74842	0.991409	NA	NA	NA	NA	NA	NA	NA	NA	NA	NA	NA	NA	NA	NA	NA	NA
p.Ser21Met	substitution	21	S	M	1.24068	0.0598373	1.21209	0.082856	1.2319	0.0495152	0.946835	0.0481095	0.637989	0.174201	1.01888	0.164154	1.08058	0.140022	0.947968	0.0780935	1.30309	-0.00159236	-7.22469	-16.7933	4.97345	0.993128	0.885607	0.000432957	-8.0027	-8.24065	-4.35717	0.0126525	0.258388	0.00032971	0.303461	-8.19644	-8.28807	-21.4126	-4.50349	8.52941	0.0109491	0.999802
p.Ser21Phe	substitution	21	S	F	0.818865	0.0317168	0.863742	0.0664778	0.857341	0.0364225	0.814217	0.0295399	0.386279	0.0918809	0.600327	0.0533413	0.678744	0.0450094	0.74728	0.041877	0.836738	-6.80159e-05	-3.79924	-3.9693	-4.42506	0.0118318	0.536928	0.00111933	-4.60205	-12.6341	3.43695	0.96884	0.183082	-0.000446467	0.132504	-4.987	-5.81463	-19.279	-3.7675	8.86924	0.0225878	0.999859
p.Ser21Pro	substitution	21	S	P	0.163391	0.144322	0.256059	0.154696	0.307074	0.0954879	0.675546	0.0864054	0.723295	0.137049	1.11377	0.105951	1.30668	0.0908587	1.0698	0.0591942	0.108424	0.00270451	-8.1044	-15.8352	3.13572	0.958342	1.05932	0.000275271	-11.0258	-11.6366	-3.98436	0.0182645	1.06624	-0.00200942	0.802437	-12.5238	-19.0557	-195.759	1.93679	172.108	0.873999	1
p.Ser21Thr	substitution	21	S	T	0.548292	0.0517404	0.618998	0.0907683	0.619866	0.0587315	0.743386	0.0510804	0.0604699	0.393589	0.316523	0.400834	NA	NA	0.700638	0.721931	0.543466	0.000969075	-5.29555	-8.7731	-1.11757	0.246462	0.127805	0.00297312	-11.0908	-11.421	-4.26499	0.0138573	-0.0854676	0.00179391	-0.00969615	-11.4758	-11.5683	-11.569	-4.50265	-4.59443	0.0109581	0.0100068
p.Ser21Trp	substitution	21	S	W	0.768627	0.0484456	0.797295	0.0791236	0.751962	0.0402458	0.814881	0.0402713	0.701008	0.100153	0.962796	0.085239	1.05265	0.0694976	0.98238	0.0638834	0.756571	0.000229999	-4.63836	-4.91198	-4.3215	0.0131059	0.88252	0.000707264	-7.23032	-8.62269	-3.20275	0.0390623	0.568052	-0.000800877	0.48152	-7.61528	-8.88843	-88.8114	-3.32197	75.3278	0.034825	1
p.Ser21Tyr	substitution	21	S	Y	0.851215	0.0621533	0.832194	0.0813179	0.927065	0.0472497	0.911338	0.0619362	0.19565	0.138436	0.448795	0.103072	0.610752	0.0941459	0.6853	0.078278	0.856436	0.000394147	-5.50121	-6.00533	-4.091	0.0164474	0.351801	0.00180412	-6.30716	-11.3551	0.452848	0.611316	-0.0255176	0.000189724	-0.00438637	-6.69212	-6.73627	-6.74034	-4.55097	-4.59106	0.0104467	0.0100403
p.Ser21Val	substitution	21	S	V	1.00145	0.0379522	1.0241	0.0723844	1.00111	0.0438041	0.99243	0.0341396	0	0.234082	0	0.152022	0	0.0902307	0.67313	0.107062	1.00745	-7.19067e-05	-3.86863	-3.93494	-4.52881	0.0106783	-0.262611	0.00418857	-9.00059	-19.8593	6.26361	0.998099	-0.719196	0.00256341	-0.426524	-9.38555	-13.3456	-38.0497	-0.635033	20.1089	0.34637	1
p.Ser21Ter	nonsense	21	S	*	NA	NA	NA	NA	NA	NA	1.96559	1.04055	0	0.307556	0	0.116406	0	0.259635	NA	NA	NA	NA	NA	NA	NA	NA	0	0	-8.50965	-8.50965	-4.59512	0.01	NA	NA	NA	NA	NA	NA	NA	NA	NA	NA
p.Gly22=	synonymous	22	G	G	1.05357	0.0229385	1.10746	0.0518139	1.08416	0.0224051	0.870215	0.0276645	0.243959	0.0909792	0.417561	0.0389127	0.473094	0.0406214	0.64403	0.0337123	1.10788	-0.000936065	-10.4983	-23.3277	8.23432	0.999735	0.346785	0.00146338	-3.26217	-22.2774	14.4201	0.999999	-0.179535	0.000654253	-0.106051	-3.76037	-6.57344	-19.3224	-1.78205	8.15387	0.144051	0.999712
p.Gly22Ala	substitution	22	G	A	1.37751	0.133229	1.22522	0.147728	1.26997	0.130016	0.90374	0.0720195	0.358095	0.111035	0.574268	0.0769558	0.804566	0.0747757	0.945771	0.057164	1.38967	-0.0023559	-8.31096	-16.8977	3.99163	0.981865	0.482169	0.00243142	-5.565	-21.8191	11.659	0.999991	-0.193992	0.00302982	0.153608	-5.49675	-26.0686	-34.738	15.9767	4.07428	1	0.98328
p.Gly22Arg	substitution	22	G	R	0.499156	0.105529	0.908136	0.126157	0.838992	0.104969	1.15175	0.107245	0.563699	0.0882358	0.846486	0.0987582	1.09021	0.070295	0.733575	0.104853	0.602566	0.00272069	-10.0862	-17.0186	2.33735	0.911924	0.773036	0.000967773	-15.0978	-16.6621	-3.03086	0.0460508	0.590591	-0.00236573	0.398774	-17.3223	-23.7423	-65.43	1.82487	37.0925	0.86115	1
p.Gly22Asn	substitution	22	G	N	0.138266	0.132549	0.160831	0.145027	0.112529	0.199454	0	0.0939118	0.417705	0.114369	0.578353	0.0960404	0.772443	0.07323	0.862983	0.0574512	0.16598	-0.000812374	-8.32499	-9.01682	-3.9033	0.0197763	0.513964	0.00185194	-5.24884	-14.2692	4.42524	0.98817	0.5158	0.0018651	0.74496	-5.63379	-12.3642	-199.475	2.1353	182.516	0.894287	1
p.Gly22Asp	substitution	22	G	D	0.63845	0.052468	0.765526	0.0864689	0.653113	0.0431255	0.813556	0.0376183	0.312589	0.0934445	0.460881	0.0684988	0.537032	0.0699462	0.708757	0.0355814	0.624482	0.000852056	-6.35465	-10.0717	-0.878029	0.293586	0.371468	0.00168839	-3.65676	-21.9134	13.6615	0.999999	0.108188	0.000316734	0.152495	-4.04172	-4.44058	-19.811	-4.19627	10.7753	0.0148284	0.999979
p.Gly22Cys	substitution	22	G	C	1.0187	0.0366326	0.986715	0.110631	0.955829	0.0675998	1.06525	0.0455873	0.339414	0.0680858	0.458349	0.067749	0.423348	0.0894982	0.695981	0.0866685	1.00257	0.000238152	-5.62279	-6.11826	-4.09965	0.0163082	0.354839	0.00155324	-4.98194	-9.34747	-0.229592	0.442853	-0.10277	-8.32621e-05	-0.108356	-5.3669	-5.37872	-9.43855	-4.5833	-0.535288	0.0101177	0.369284
p.Gly22Gln	substitution	22	G	Q	0.567047	0.222832	0.512899	0.175047	0.372681	0.316241	1.05396	0.136462	0.202554	0.174612	0.459059	0.102186	0.624183	0.0821922	0.782044	0.067342	0.439114	0.00291913	-10.5969	-15.3142	0.122141	0.530497	0.370805	0.00212702	-5.70329	-15.2641	4.96568	0.993075	0.290181	-0.00107026	0.157437	-6.44183	-7.99853	-14.1592	-3.03842	1.56558	0.04572	0.827152
p.Gly22Glu	substitution	22	G	E	0	0.166231	0	0.198692	0.112786	0.281397	0	0.171573	0.517519	0.0796472	0.68349	0.0822687	0.773466	0.0828504	0.783347	0.079057	0.0105104	2.85608e-05	-9.85866	-9.87119	-4.58259	0.0101248	0.592644	0.0011186	-5.39436	-7.60266	-2.38682	0.0841834	0.553326	0.00106778	0.644566	-5.77932	-7.77816	-134.718	-2.59628	122.345	0.0693781	1
p.Gly22His	substitution	22	G	H	0.475675	0.169264	0.548859	0.139254	0.614589	0.13139	0.812809	0.349734	0.377078	0.107139	0.349861	0.116958	0.509752	0.0888784	0.832789	0.0860271	0.484411	0.00145204	-9.44604	-9.99959	-4.04157	0.0172665	0.299522	0.00256336	-5.11919	-13.462	3.74765	0.97697	0.0994578	0.00148366	0.249193	-5.50414	-8.19088	-21.2915	-1.90838	8.50545	0.129163	0.999798
p.Gly22Ile	substitution	22	G	I	0.662903	0.125755	0.727502	0.181396	0.590108	0.11895	1.0079	0.125805	0.310645	0.141183	0.523002	0.0916637	0.623468	0.11183	0.845723	0.0697885	0.58758	0.00168565	-9.68066	-11.4962	-2.77957	0.0584382	0.409449	0.00218666	-5.50599	-14.4101	4.30894	0.986731	0.137023	0.000795741	0.229289	-5.89093	-6.83841	-18.7849	-3.64764	7.35137	0.0253911	0.999359
p.Gly22Leu	substitution	22	G	L	1.33969	0.0561952	1.33806	0.0910993	1.37789	0.0538711	1.20577	0.0483666	0.179991	0.0545755	0.293982	0.0599377	0.345977	0.0438484	0.583658	0.0566891	1.38139	-0.0007465	-6.23104	-8.36949	-2.45667	0.0789519	0.182635	0.00191538	-3.31468	-16.1768	8.26699	0.999743	-0.434033	0.000657992	-0.377025	-3.69963	-5.21621	-107.945	-3.07854	98.1335	0.0440012	1
p.Gly22Lys	substitution	22	G	K	0.623884	0.197541	0.950524	0.172189	0.579111	0.153018	0.812279	0.114531	0.679409	0.124108	0.882121	0.134404	1.00676	0.103882	0.906726	0.0918401	0.730451	0.000213306	-10.4295	-10.4723	-4.55226	0.0104333	0.808735	0.000726163	-6.92508	-7.49776	-4.02244	0.0175941	0.518435	-0.000720782	0.442285	-7.31003	-7.82429	-40.2481	-4.08086	27.8287	0.0166123	1
p.Gly22Met	substitution	22	G	M	0	0.0799439	0	0.0961103	0	0.0866519	0	0.0717502	0.752555	0.117849	1.05656	0.142456	1.18417	0.0975635	0.92789	0.0631249	0	0	-6.28004	-6.28004	-4.59512	0.01	0.972149	-5.4659e-06	-9.44825	-9.4683	-4.57508	0.0102004	0.939029	-4.3321e-05	0.93348	-9.8332	-9.83574	-217.788	-4.59257	203.358	0.0100252	1
p.Gly22Phe	substitution	22	G	F	0.803707	0.0644453	0.850162	0.124203	0.867706	0.0990356	1.05711	0.0564104	0.413139	0.0561203	0.622273	0.0614787	0.727239	0.0457367	0.792128	0.0461167	0.784869	0.00132414	-6.38256	-11.4575	0.479785	0.617697	0.504482	0.00160181	-6.20398	-17.7972	6.99807	0.999087	0.197041	-0.00098372	0.0991606	-7.2992	-11.4927	-19.0165	-0.40158	2.92864	0.400933	0.949244
p.Gly22Pro	substitution	22	G	P	0.400013	0.202491	0.53978	0.150167	0.546316	0.189443	0.684357	0.206948	0.0029527	0.118677	0.061827	0.0988242	0.321578	0.135146	0.215665	0.0789181	0.460986	0.00108986	-9.63105	-9.98003	-4.24614	0.0141172	0.048306	0.000975881	-6.14905	-7.43788	-3.30629	0.035356	-0.118121	3.9673e-05	-0.113884	-6.53401	-6.53584	-9.05655	-4.59329	-2.07441	0.0100181	0.111609
p.Gly22Ser	substitution	22	G	S	1.12129	0.094333	1.0947	0.109911	1.06754	0.104521	1.00674	0.0649812	0.460393	0.0560538	0.632192	0.0630135	0.671834	0.0512751	0.746398	0.0366403	1.12097	-0.000569135	-6.67756	-7.33609	-3.9366	0.019141	0.524568	0.00115664	-4.15695	-12.2583	3.50621	0.970864	0.0245368	-0.000345269	-0.0156896	-4.54191	-5.19031	-5.39898	-3.94672	-4.38646	0.0189519	0.0122918
p.Gly22Ter	nonsense	22	G	*	0	0.0791826	0	0.136409	0	0.0543605	0	0.0683096	0	0.0580302	0	0.0837561	0	0.0565782	0	0.0898883	0	0	-6.10524	-6.10524	-4.59512	0.01	0	0	-3.49888	-3.49888	-4.59512	0.01	-0.0330273	-3.54448e-05	-0.0354749	-3.88384	-3.88629	-4.43728	-4.59268	-4.04412	0.0100242	0.0172232
p.Gly22Thr	substitution	22	G	T	0	0.0779487	0	0.139245	0.144177	0.173916	0.279307	0.116511	0.398905	0.102877	0.607301	0.0893452	0.63048	0.0841474	0.89562	0.0843135	-0.0214994	0.00151308	-7.81831	-10.1506	-2.26284	0.0942478	0.458887	0.00211729	-5.51062	-11.9499	1.84412	0.863435	0.361738	0.00184648	0.532793	-5.89558	-10.7026	-81.905	0.211943	66.6072	0.552788	1
p.Gly22Trp	substitution	22	G	W	0.550108	0.104777	0.606675	0.128044	0.772656	0.12557	0.354632	0.0871452	0.0566897	0.116553	0.0864196	0.0784404	0.242798	0.100982	0.467803	0.0823672	0.648007	-0.00119286	-9.80965	-11.8335	-2.57127	0.0710105	0.0304156	0.0021776	-4.6245	-11.6488	2.42918	0.919025	-0.167606	0.00102988	-0.0730245	-5.00945	-6.56367	-7.84776	-3.0409	-3.31103	0.0456121	0.0351946
p.Gly22Tyr	substitution	22	G	Y	0.503527	0.077465	0.496954	0.114675	0.644354	0.0711067	0.673659	0.0992629	0.387642	0.0767939	0.514978	0.072901	0.599793	0.0724976	0.865708	0.0541672	0.502892	0.0010237	-6.81081	-8.15743	-3.2485	0.0373807	0.400923	0.00229397	-3.92016	-20.2515	11.7362	0.999992	0.214648	0.00125375	0.347235	-4.3051	-8.82007	-62.4032	-0.0801519	48.988	0.479973	1
p.Gly22Val	substitution	22	G	V	1.00246	0.0612128	0.917296	0.0826146	0.955694	0.0431658	0.732336	0.0495581	0.457157	0.0591421	0.639764	0.0635462	0.69013	0.039465	0.810961	0.0535737	1.03546	-0.00135393	-6.39638	-12.792	1.80048	0.858207	0.521446	0.00153281	-4.26044	-12.7356	3.88005	0.979768	0.0320925	0.00101095	0.127279	-4.4202	-8.00843	-20.3529	-1.00689	7.74937	0.267589	0.999569
p.Ser23=	synonymous	23	S	S	1.31843	0.0868834	1.33413	0.115276	1.40404	0.0766016	0.909952	0.0506778	0.156377	0.0707057	0.300624	0.0862621	0.418199	0.0919613	0.593108	0.0545432	1.45566	-0.00252632	-10.7208	-30.4526	15.1366	1	0.181666	0.00209004	-4.31689	-17.1901	8.27809	0.999746	-0.519984	0.00285938	-0.212523	-4.5633	-27.5185	-45.3321	18.3601	13.2184	1	0.999998
p.Ser23Ala	substitution	23	S	A	1.6708	0.0943818	1.61984	0.115092	1.63501	0.0872408	1.23538	0.0755423	0	0.082639	0	0.103042	0.0328617	0.109106	0.452606	0.305564	1.7387	-0.00230437	-8.1303	-16.6137	3.88826	0.97993	-0.0337734	0.00129172	-6.40719	-8.62858	-2.37373	0.0851978	-0.858295	0.00189718	-0.775493	-6.97711	-8.25823	-109.089	-3.314	96.236	0.0350939	1
p.Ser23Arg	substitution	23	S	R	0.220991	0.0682413	0.237365	0.116491	0.205068	0.0609935	0.566822	0.0631234	0.273004	0.130122	0.433415	0.115557	0.567756	0.0722723	0.66937	0.0697208	0.137303	0.00185795	-8.63888	-16.6675	3.43351	0.968736	0.361996	0.00163318	-5.21283	-10.1649	0.356921	0.588295	0.361345	2.58603e-05	0.364198	-5.86088	-5.86179	-41.0856	-4.5942	30.6287	0.0100091	1
p.Ser23Asn	substitution	23	S	N	1.14008	0.0413995	1.15245	0.0792665	1.14084	0.039975	1.05385	0.0435366	0.552441	0.0573562	0.7007	0.0474464	0.76185	0.0453089	0.631621	0.0318984	1.16142	-0.000465598	-4.49525	-5.65984	-3.43053	0.0313549	0.674711	-9.88603e-05	-6.62898	-6.70056	-4.52354	0.0107341	0.149292	-0.00158481	-0.0364561	-7.01393	-24.639	-26.1129	13.0299	-3.12114	0.999998	0.0422437
p.Ser23Asp	substitution	23	S	D	2.15836	0.18635	2.19609	0.151642	2.12758	0.144711	1.36373	0.0804911	0.0365326	0.105138	0.298832	0.145819	0.33421	0.0899682	0.665536	0.0693848	2.36574	-0.00483644	-10.1148	-38.1963	23.4864	1	0.0601613	0.00300236	-5.68788	-20.3088	10.0258	0.999956	-1.09455	0.00648534	-0.317682	-6.35253	-66.4476	-90.1015	55.4999	19.0588	1	1
p.Ser23Cys	substitution	23	S	C	0.978332	0.0365165	0.986458	0.0689242	0.935507	0.0371109	0.8866	0.0342541	0.542561	0.0452511	0.729742	0.0491353	0.793009	0.0420251	0.754924	0.0397126	0.987003	-0.000503536	-3.59499	-5.7035	-2.48661	0.0768021	0.638499	0.000761991	-7.52467	-11.1546	-0.965136	0.275851	0.210901	-0.000801132	0.134864	-7.90962	-11.9	-31.0237	-0.604729	14.5286	0.353263	1
p.Ser23Gly	substitution	23	S	G	1.26722	0.120742	1.29621	0.0753391	1.2852	0.04259	1.03959	0.0379597	0.29213	0.172783	0.501198	0.193243	0.366534	0.125263	0.826428	0.0783914	1.39572	-0.00167818	-6.8472	-18.3082	6.86587	0.998958	0.242298	0.00278842	-7.38625	-16.1759	4.1945	0.985146	-0.430758	0.00284541	-0.034225	-7.98544	-14.4213	-14.5892	1.84074	-4.42719	0.863036	0.011807
p.Ser23His	substitution	23	S	H	0	0.241173	0	0.104073	0	0.0722083	0	0.0879918	0.756598	0.094311	0.978724	0.0900344	1.02313	0.0803717	0.925265	0.120052	0	0	-7.48554	-7.48554	-4.59512	0.01	0.883951	0.00064409	-6.80308	-7.23043	-4.16777	0.0152506	0.851147	0.000607085	0.895789	-7.18804	-7.54618	-192.1	-4.23698	179.959	0.0142453	1
p.Ser23Ile	substitution	23	S	I	0.834317	0.046529	0.820496	0.0796397	0.857308	0.0441813	0.939743	0.0403632	0.334428	0.0477339	0.520423	0.0411636	0.661193	0.0428149	0.736036	0.0356507	0.81457	0.00059247	-4.42856	-6.45099	-2.57268	0.0709173	0.425477	0.00167735	-6.43595	-27.7968	16.7657	1	0.063812	5.79333e-05	0.0695921	-6.82091	-6.84556	-12.5637	-4.57047	1.123	0.010247	0.754544
p.Ser23Leu	substitution	23	S	L	0.726595	0.0588659	0.701912	0.0917757	0.801616	0.105089	0.997006	0.0513485	0.538004	0.052301	0.775436	0.0516844	0.874899	0.0358124	0.879218	0.0309759	0.691378	0.00150341	-5.94965	-14.23	3.68519	0.975522	0.67958	0.00114716	-9.64048	-22.1024	7.86679	0.999617	0.435699	-0.00146094	0.264496	-11.6012	-27.1697	-116.78	10.9733	85.0157	0.999983	1
p.Ser23Met	substitution	23	S	M	0.0526601	0.182966	0	0.128356	0.0757336	0.114619	0.681257	0.103484	0.447037	0.147869	0.584782	0.142554	0.887861	0.111474	0.919524	0.073035	-0.136601	0.00378138	-9.62952	-20.938	6.71333	0.998787	0.544809	0.00201624	-6.66056	-12.7986	1.54292	0.823888	0.50036	-0.00154897	0.298218	-7.7218	-10.3333	-26.4699	-1.98359	11.5414	0.120937	0.99999
p.Ser23Phe	substitution	23	S	F	0.683512	0.0355039	0.710226	0.0672792	0.735013	0.034344	0.77252	0.0368037	0.436868	0.0445228	0.603326	0.0414327	0.701344	0.0305841	0.744986	0.0295439	0.68463	0.00045376	-3.57182	-5.09935	-3.06759	0.0444641	0.529039	0.00120161	-6.03194	-21.6236	10.9965	0.999983	0.253278	-0.000210055	0.230561	-6.41689	-6.82155	-94.5796	-4.19046	83.163	0.0149135	1
p.Ser23Pro	substitution	23	S	P	0.796261	0.386015	0.887886	0.191628	0.724529	0.251204	0.924569	0.186263	0.0466134	0.127193	0.0892997	0.128367	0.197803	0.171259	0.70778	0.0847236	0.825624	0.000341199	-10.7645	-10.8219	-4.5377	0.0105848	-0.0186691	0.00355431	-6.132	-22.0692	11.3421	0.999988	-0.368548	0.00199065	-0.142836	-6.51695	-10.8086	-13.8272	-0.303437	-1.57657	0.424717	0.171282
p.Ser23Thr	substitution	23	S	T	0.615838	0.0912893	0.643257	0.114593	0.878119	0.0688104	1.06066	0.0768419	0.478966	0.0590973	0.738291	0.0555683	0.860278	0.0469607	0.847492	0.0497988	0.606435	0.00237048	-6.62772	-15.8088	4.586	0.989909	0.62555	0.00138413	-9.84194	-17.9486	3.51157	0.971015	0.439307	-0.00172719	0.277434	-12.0599	-24.0028	-80.4549	7.34783	51.857	0.999356	1
p.Ser23Trp	substitution	23	S	W	0.720914	0.125507	0.697393	0.179379	0.667347	0.105272	0.989026	0.111071	0.548643	0.101128	0.826299	0.0926795	0.940921	0.107869	0.951861	0.0813311	0.630742	0.00150198	-8.88308	-10.5692	-2.909	0.0517106	0.689752	0.00147366	-7.05574	-10.2618	-1.38908	0.199555	0.401488	1.7751e-05	0.403334	-7.4407	-7.44115	-44.1513	-4.59467	32.115	0.0100045	1
p.Ser23Tyr	substitution	23	S	Y	0.408028	0.0782416	0.459535	0.142162	0.530103	0.136672	0.489467	0.0496857	0.675879	0.056862	0.872334	0.0672082	0.967224	0.0451228	0.910658	0.0398135	0.423628	0.000351765	-6.92868	-7.22828	-4.29551	0.0134463	0.790441	0.000787523	-7.82287	-11.2256	-1.19242	0.232827	0.658177	8.14897e-06	0.659066	-8.20782	-8.20806	-367.145	-4.59488	354.341	0.0100024	1
p.Ser23Val	substitution	23	S	V	0.670532	0.0670477	0.514334	0.0986994	0.509947	0.0584622	0.73194	0.0772439	0.368565	0.0704478	0.57882	0.0621402	0.659753	0.0560526	0.882137	0.0504826	0.569273	0.000395615	-9.07809	-9.38584	-4.28737	0.0135548	0.439591	0.00222808	-4.67726	-23.0075	13.7351	0.999999	0.234931	0.00107563	0.344493	-5.06221	-9.06912	-78.5617	-0.588213	64.8975	0.357045	1
p.Ser23Lys	substitution	23	S	K	NA	NA	1.16994	0.48211	NA	NA	NA	NA	0.43768	0.1494	0.586064	0.147456	0.794305	0.167206	0.579832	0.0863815	NA	NA	NA	NA	NA	NA	0.551892	0.000275447	-7.25552	-7.34921	-4.50144	0.0109713	NA	NA	NA	NA	NA	NA	NA	NA	NA	NA
p.Glu24=	synonymous	24	E	E	1.15455	0.0664026	1.18998	0.0850625	1.22506	0.052787	1.09994	0.0502854	NA	NA	0.353567	0.0510697	NA	NA	0.546975	0.0588272	1.20621	-0.000405238	-6.13051	-6.67148	-4.05415	0.0170543	0.325777	0.00110566	-6.46125	-9.60518	-1.45118	0.189819	-0.222072	-0.000344766	-0.256586	-6.8462	-7.14808	-29.2818	-4.29324	17.5386	0.0134765	1
p.Glu24Ala	substitution	24	E	A	0.432198	0.0822036	0.509201	0.176599	0.681254	0.102023	0.689823	0.0818573	0.454051	0.0679674	0.705154	0.0685319	0.771435	0.053839	0.835399	0.0455842	0.453769	0.00132643	-7.81918	-10.3051	-2.1092	0.108206	0.573206	0.0014207	-6.38549	-14.9344	3.95379	0.981179	0.390205	0.000436533	0.438484	-6.77044	-7.48616	-128.195	-3.87941	116.114	0.0202448	1
p.Glu24Arg	substitution	24	E	R	0.367313	0.19697	0.505678	0.126634	0.728177	0.121825	0.64453	0.0819717	0.440249	0.11477	0.608231	0.0976036	0.713387	0.0881968	0.709105	0.0878456	0.504941	0.000840483	-8.93861	-9.96466	-3.56908	0.0274094	0.543038	0.001006	-5.73245	-7.08426	-3.24331	0.0375681	0.365702	-1.38687e-05	0.364361	-6.1174	-6.11756	-35.2602	-4.59496	24.5475	0.0100016	1
p.Glu24Asn	substitution	24	E	N	1.31358	0.166478	1.4139	0.153639	1.18035	0.134342	1.25714	0.187215	0.436117	0.197275	0.579137	0.101251	0.5962	0.194667	0.683972	0.07466	1.34666	-0.000796516	-9.32865	-9.56522	-4.35855	0.0126352	0.529346	0.000774149	-6.14393	-7.30159	-3.43746	0.031145	-0.0759494	-0.000530319	-0.142514	-6.52889	-6.8527	-10.1941	-4.27131	-1.25376	0.0137711	0.22205
p.Glu24Asp	substitution	24	E	D	1.06373	0.0489406	1.27784	0.0758028	1.2443	0.0564712	1.13616	0.0591263	0.279344	0.0867202	0.446333	0.0876773	0.484971	0.0928173	0.806086	0.0847229	1.14366	0.000198235	-9.13934	-9.52049	-4.21397	0.014572	0.299915	0.00244206	-5.24659	-14.3313	4.48958	0.988899	-0.251703	0.000816383	-0.181969	-5.63156	-6.65437	-15.238	-3.57231	3.98851	0.0273235	0.98181
p.Glu24Cys	substitution	24	E	C	0.953779	0.0650233	0.918039	0.100954	0.944448	0.0702391	1.10487	0.0639291	0.479191	0.062294	0.700645	0.0631137	0.844484	0.0492255	0.835588	0.0412334	0.912907	0.000853609	-6.26981	-8.0995	-2.76543	0.0592209	0.607351	0.00132193	-8.15314	-17.2962	4.54795	0.989522	0.174626	-0.000398595	0.130099	-8.5381	-9.26398	-22.0394	-3.86924	8.18035	0.0204474	0.99972
p.Glu24Gln	substitution	24	E	Q	1.53765	0.0925206	1.54679	0.103684	1.55823	0.0719825	1.20842	0.0635385	0.631222	0.119726	0.860216	0.166775	0.971823	0.126746	0.548479	0.721996	1.63398	-0.00191997	-8.09805	-15.7425	3.0493	0.954752	0.672646	0.00265888	-8.70025	-10.0568	-3.23853	0.0377413	-0.0995039	0.00282303	0.0394227	-9.00208	-10.2823	-10.4144	-3.31485	-4.46311	0.0350651	0.0113951
p.Glu24Gly	substitution	24	E	G	0.722099	0.157526	0.788861	0.129112	0.728684	0.135679	0.797351	0.0611065	0.205622	0.150495	0.441695	0.0625027	0.455365	0.061017	0.601183	0.0505565	0.743491	0.000253629	-7.64418	-7.81521	-4.4241	0.0118431	0.365917	0.00114725	-4.70438	-10.8845	1.58504	0.829917	0.064634	-0.000326252	0.0266307	-5.08933	-5.37657	-5.71697	-4.30788	-4.25472	0.0132832	0.0139984
p.Glu24His	substitution	24	E	H	1.40221	0.181451	1.57885	0.167995	1.46507	0.165179	1.23592	0.191704	0.618742	0.0816564	0.809981	0.0767178	0.875809	0.0672252	0.987657	0.0530187	1.53626	-0.00129012	-9.6844	-10.2352	-4.04427	0.0172207	0.699368	0.0014937	-4.68204	-11.6694	2.39226	0.916236	0.0340838	0.000447593	0.0835772	-5.06701	-5.62916	-8.76167	-4.03297	-1.46261	0.0174131	0.188068
p.Glu24Ile	substitution	24	E	I	1.00443	0.0666548	1.2714	0.109807	1.258	0.0742501	0.686825	0.0359451	0.371363	0.077263	0.587286	0.0588559	0.682125	0.0497413	0.865027	0.0436173	1.20418	-0.00242047	-17.7092	-63.8492	41.5449	1	0.469604	0.00201056	-4.52897	-23.8375	14.7134	1	-0.121616	0.00249944	0.157395	-4.72657	-29.6956	-46.8634	20.3739	12.5727	1	0.999997
p.Glu24Leu	substitution	24	E	L	0.712699	0.0539127	0.80062	0.077204	0.840326	0.0567706	0.924647	0.0459016	0.616563	0.0470332	0.808071	0.046143	0.940203	0.036364	0.927656	0.0332815	0.727815	0.00100873	-5.14164	-9.47932	-0.257441	0.435993	0.730874	0.00117325	-9.36884	-21.0697	7.10578	0.99918	0.403984	-0.000396208	0.361957	-9.75379	-10.9389	-179.995	-3.41001	164.461	0.031984	1
p.Glu24Lys	substitution	24	E	K	1.72825	0.0678757	1.77029	0.0954134	1.75878	0.0580549	1.50042	0.0542794	0.321749	0.0561612	0.350725	0.0626835	0.424744	0.0560524	0.618557	0.0475224	1.80667	-0.00135273	-7.19873	-12.7284	0.934568	0.718001	0.298058	0.00155551	-2.70993	-13.0925	5.78744	0.996944	-0.55944	0.00166431	-0.396466	-3.29371	-14.8015	-119.536	6.9127	100.14	0.999006	1
p.Glu24Met	substitution	24	E	M	0.0874131	0.100238	0.0606485	0.119426	0	0.0791615	0.260761	0.0832271	0.391039	0.0833925	0.566484	0.0765113	0.671065	0.0703123	0.469135	0.0426801	0.00470068	0.00101172	-8.16486	-9.50104	-3.25894	0.0370069	0.541567	-0.000227144	-7.43743	-7.68772	-4.34483	0.0128075	0.463852	-0.000414279	0.410929	-7.82239	-8.40489	-98.397	-4.01262	85.397	0.0177646	1
p.Glu24Phe	substitution	24	E	F	0.748264	0.040299	0.783713	0.0740395	0.769321	0.0490044	0.869821	0.0408386	0.618503	0.0411332	0.863929	0.0407513	0.963059	0.0340419	0.911821	0.0287009	0.738402	0.00061167	-4.5	-6.7122	-2.38292	0.0844846	0.763346	0.000933027	-15.5451	-25.1727	5.03252	0.99352	0.447334	-0.000594482	0.383492	-15.93	-19.4454	-259.906	-1.0797	235.865	0.253562	1
p.Glu24Pro	substitution	24	E	P	0	0.0759283	0	0.109329	0	0.0876819	0	0.0658239	0.159664	0.139642	0.378905	0.125348	0.518788	0.0861171	0.341121	0.0572732	0	0	-6.28298	-6.28298	-4.59512	0.01	0.37229	-2.6951e-06	-7.50513	-7.64248	-4.45776	0.0114555	0.339931	-4.31563e-05	0.333976	-7.89008	-7.89261	-38.824	-4.5926	26.3363	0.010025	1
p.Glu24Ser	substitution	24	E	S	0.895203	0.0751834	0.906047	0.110707	0.930744	0.0802007	0.975576	0.0660082	0.450874	0.0677806	0.63643	0.0699741	0.752477	0.0581255	0.905052	0.0525751	0.891363	0.000418064	-6.20062	-6.57895	-4.21679	0.0145316	0.514146	0.00203435	-4.54908	-18.5585	9.41434	0.999918	0.109975	0.000373916	0.147907	-4.93404	-5.38785	-17.1974	-4.14131	7.21446	0.0156531	0.999265
p.Glu24Ter	nonsense	24	E	*	0	0.135435	0	0.126998	0	0.142713	0	0.118379	NA	NA	NA	NA	NA	NA	NA	NA	0	0	-8.08552	-8.08552	-4.59512	0.01	NA	NA	NA	NA	NA	NA	NA	NA	NA	NA	NA	NA	NA	NA	NA	NA
p.Glu24Thr	substitution	24	E	T	1.30525	0.15318	1.31577	0.143099	1.24735	0.100631	1.1661	0.0981506	0.401728	0.130195	0.59686	0.142507	0.501472	0.122523	1.03453	0.10172	1.32589	-0.000795954	-7.79628	-8.36787	-4.02353	0.0175753	0.373519	0.00304861	-7.43925	-15.7024	3.66804	0.975109	-0.216922	0.00174605	-0.0374131	-7.8242	-10.406	-10.596	-2.01336	-4.40511	0.117807	0.0120674
p.Glu24Trp	substitution	24	E	W	0.712338	0.0925933	0.701711	0.126081	0.843119	0.0889014	0.565263	0.0892725	0.750731	0.0901866	1.05611	0.0833849	1.19368	0.0726205	1.02205	0.104302	0.774794	-0.000723644	-8.72191	-9.37763	-3.9394	0.0190884	0.943827	0.00110846	-10.2449	-11.8762	-2.96389	0.0490843	0.662788	-0.000274112	0.641423	-10.6299	-10.7193	-123.513	-4.50575	108.199	0.0109246	1
p.Glu24Tyr	substitution	24	E	Y	0.506947	0.0832426	0.668034	0.112054	0.616647	0.0723131	0.847073	0.0619476	0.515407	0.0666897	0.694399	0.0576343	0.865532	0.0555623	0.892176	0.047985	0.510057	0.00160456	-7.04667	-12.5847	0.942937	0.719693	0.616979	0.00154901	-6.14751	-16.1054	5.36281	0.995334	0.478379	-0.000706523	0.407056	-7.34251	-9.28127	-115.667	-2.65635	101.79	0.0655984	1
p.Glu24Val	substitution	24	E	V	0.860828	0.038503	0.846979	0.0724602	0.842519	0.0413085	0.85847	0.0473711	0.658866	0.0492851	0.867303	0.0437451	0.98722	0.0349039	0.849828	0.03278	0.854384	-1.3479e-05	-4.17313	-4.17492	-4.59333	0.0100178	0.824461	0.000388542	-15.0235	-17.0276	-2.59104	0.069717	0.461166	-0.0011853	0.334884	-15.4085	-26.1869	-176.785	6.1833	146.003	0.997941	1
p.Ser25=	synonymous	25	S	S	0.934607	0.0447056	0.87236	0.119361	0.778514	0.0480328	0.770604	0.0574594	0.334235	0.0580341	0.507613	0.0545318	0.446728	0.0534724	0.710843	0.0403633	0.919601	-0.000913213	-6.0011	-8.93045	-1.66576	0.15899	0.367431	0.00162426	-5.60612	-20.4506	10.2494	0.999965	0.000170688	0.000136171	0.0146065	-5.99107	-6.08744	-6.25777	-4.49875	-4.42479	0.0110005	0.011835
p.Ser25Arg	substitution	25	S	R	0.815284	0.0678431	0.700495	0.100929	0.632494	0.0542881	0.894189	0.068449	0.413773	0.0513672	0.548998	0.044269	0.60115	0.0370896	0.727183	0.0494785	0.702755	0.000505953	-10.2393	-10.8411	-3.99328	0.0181052	0.464193	0.00134663	-3.23731	-11.817	3.98455	0.981739	0.168923	-0.000124817	0.158341	-3.62226	-3.69655	-29.0779	-4.52083	20.7862	0.0107628	1
p.Ser25Asn	substitution	25	S	N	0.662212	0.0499617	0.858291	0.0857437	0.866388	0.0874043	0.922545	0.0565572	0.54497	0.0533414	0.81518	0.049228	1.17243	0.0426459	0.919522	0.0413586	0.697958	0.00119082	-7.31554	-12.5106	0.599958	0.645647	0.767444	0.00135655	-35.9792	-47.3252	6.75089	0.998832	0.513987	-0.000988659	0.416909	-38.9246	-44.2541	-209.252	0.734443	160.403	0.675779	1
p.Ser25Asp	substitution	25	S	D	0	0.0911273	0	0.124382	0	0.0859823	0	0.0808747	0.327978	0.132456	0.524824	0.104461	0.549803	0.0938906	0.744611	0.107193	0	0	-6.78079	-6.78079	-4.59512	0.01	0.403785	0.00167057	-5.80451	-8.36571	-2.03392	0.115687	0.370959	0.0016324	0.51943	-6.18947	-8.58045	-55.6761	-2.20414	42.5006	0.0993794	1
p.Ser25Cys	substitution	25	S	C	0.637746	0.077945	0.651269	0.266196	0.497447	0.117126	0.775383	0.101663	0.471468	0.0705579	0.641898	0.065255	0.65299	0.0599679	0.907075	0.0538644	0.595961	0.000617775	-9.11918	-9.55084	-4.16346	0.0153154	0.50733	0.00192869	-4.55973	-16.8198	7.6649	0.999531	0.283786	0.000702747	0.353507	-4.94468	-6.50076	-72.6362	-3.03905	61.5403	0.0456926	1
p.Ser25Gly	substitution	25	S	G	1.25307	0.119086	1.33097	0.0775671	1.20486	0.0476235	0.839726	0.0383663	0.325252	0.122219	0.575224	0.0855763	0.646548	0.0640602	0.628373	0.0325109	1.42999	-0.00286061	-6.94953	-42.8028	31.2582	1	0.52198	0.00057489	-5.44662	-9.70383	-0.337909	0.416317	-0.185847	0.00168557	0.0776267	-5.23328	-14.2097	-18.4077	4.38134	-0.397202	0.987646	0.401985
p.Ser25His	substitution	25	S	H	0	0.126008	0	0.104858	0	0.123191	0	0.076201	0.108972	0.170301	0.177537	0.108543	0.47699	0.108354	0.71989	0.121651	0	0	-7.23419	-7.23419	-4.59512	0.01	0.108619	0.00319702	-5.94475	-13.1513	2.6114	0.931592	0.076334	0.00315364	0.361125	-6.32971	-13.2791	-31.0219	2.35426	13.1477	0.913272	0.999998
p.Ser25Ile	substitution	25	S	I	1.22654	0.0422711	1.20789	0.0753221	1.24909	0.0360524	1.15916	0.0397882	0.527013	0.0484537	0.711228	0.04598	0.752775	0.0384221	0.834971	0.0479449	1.24753	-0.000342706	-4.71543	-5.40952	-3.90104	0.0198202	0.606374	0.00124876	-5.13558	-12.8848	3.15411	0.95907	0.0382562	-0.000168991	0.0238438	-5.52054	-5.66242	-6.23418	-4.45323	-4.02336	0.0115069	0.0175782
p.Ser25Leu	substitution	25	S	L	0.68847	0.0597437	0.670175	0.090285	0.668315	0.0545981	0.787105	0.0549305	0.406812	0.0485948	0.537789	0.0585767	0.539822	0.0373241	0.613315	0.0434573	0.655099	0.000557992	-5.67016	-6.6628	-3.60248	0.0265329	0.446698	0.000866248	-3.08574	-6.95293	-0.727927	0.32565	0.185707	-0.000499285	0.137339	-3.47069	-4.73801	-23.244	-3.3278	13.9109	0.0346297	0.999999
p.Ser25Lys	substitution	25	S	K	0	0.142599	0	0.262098	0	0.151375	0.52663	0.317547	0.268789	0.159853	0.0892823	0.194839	0.0984647	0.159238	0.423536	0.150535	-0.0694175	0.00182771	-10.5106	-11.6114	-3.49433	0.029474	0.132288	0.00113219	-7.78846	-8.38374	-3.99984	0.0179891	-0.016005	0.000648458	0.0445752	-8.17341	-8.35781	-8.50588	-4.41073	-4.44705	0.0120006	0.0115775
p.Ser25Met	substitution	25	S	M	0.415171	0.0791824	0.44301	0.104218	0.338366	0.0989271	0.62805	0.0644571	0.53978	0.0991827	0.79531	0.0964817	0.880261	0.110067	0.884038	0.0525913	0.37343	0.00113127	-7.73734	-10.7836	-1.54888	0.175248	0.667013	0.00114806	-6.2778	-9.75079	-1.12213	0.245617	0.540725	0.000454704	0.599382	-6.66276	-7.12044	-124.45	-4.13743	112.735	0.0157129	1
p.Ser25Phe	substitution	25	S	F	0.533723	0.0410257	0.501933	0.0705223	0.468409	0.0353298	0.561806	0.0415139	0.457241	0.0458242	0.64752	0.0417326	0.692291	0.0355676	0.7948	0.0375775	0.498195	0.000167161	-5.32333	-5.49027	-4.42818	0.0117954	0.539897	0.00134241	-5.3227	-18.3023	8.38448	0.999772	0.384213	0.000404804	0.422376	-5.70764	-6.84827	-234.226	-3.4545	222.783	0.030635	1
p.Ser25Pro	substitution	25	S	P	0	0.155104	0.148677	0.223184	0	0.166487	0.824557	0.197491	0.269229	0.153889	0.424972	0.155052	0.500375	0.13907	0.554609	0.0993844	-0.102048	0.00377231	-11.5093	-16.1701	0.0656363	0.516403	0.339378	0.00113891	-6.3713	-7.48884	-3.47758	0.0299571	0.307313	-0.00223912	0.052197	-6.97012	-10.7985	-11.1211	-0.766698	-4.27258	0.317194	0.013754
p.Ser25Thr	substitution	25	S	T	0.620673	0.0767593	0.773801	0.108713	0.84088	0.0807767	0.836625	0.0690155	0.913737	0.225207	1.12004	0.178119	1.43604	0.184769	0.968453	0.0856873	0.677504	0.000927338	-7.32689	-8.99827	-2.92374	0.0509922	1.1651	-0.000807392	-9.22627	-10.042	-3.77939	0.0223267	0.869708	-0.00228165	0.541364	-9.61123	-12.9349	-44.6932	-1.2714	27.1632	0.219018	1
p.Ser25Trp	substitution	25	S	W	0.987277	0.106291	1.20198	0.123868	1.27336	0.0930902	0.981813	0.102546	0.198777	0.128548	0.110816	0.105918	0	0.111259	0.449656	0.0715726	1.14735	-0.000352964	-10.3833	-10.509	-4.46948	0.0113236	0.0452029	0.00180748	-7.76453	-13.3034	0.943785	0.719864	-0.47475	0.000304678	-0.438816	-8.14948	-8.27957	-49.2609	-4.46503	36.3862	0.0113735	1
p.Ser25Tyr	substitution	25	S	Y	0.628662	0.105321	0.610243	0.115882	0.649109	0.0607946	0.729589	0.0715038	0.510127	0.0793817	0.704131	0.07885	0.746124	0.0520062	0.936137	0.0488634	0.599506	0.000611018	-6.43116	-7.04408	-3.9822	0.0183033	0.566883	0.00184766	-4.22478	-16.226	7.40612	0.999393	0.336646	0.00059182	0.404378	-4.60974	-5.68348	-96.2823	-3.52138	86.0037	0.0287099	1
p.Ser25Val	substitution	25	S	V	1.057	0.0619894	1.01341	0.107953	0.948881	0.0570282	0.966023	0.0539538	0.399984	0.0650754	0.620545	0.0629991	0.653735	0.0521002	0.672248	0.0611147	1.03324	-0.000425259	-5.87418	-6.43383	-4.03547	0.0173703	0.51066	0.000981011	-6.08157	-8.92927	-1.74742	0.148373	0.0541563	-0.00058041	0.00267423	-6.46652	-7.43856	-7.44258	-3.62309	-4.5911	0.0260058	0.0100399
p.Ser26=	synonymous	26	S	S	1.14928	0.0358986	1.14782	0.0669863	1.14534	0.0361728	1.01249	0.0288202	0.395765	0.0517581	0.514157	0.041011	0.617542	0.0343974	0.742292	0.039353	1.17838	-0.000765521	-4.32298	-10.5043	1.5862	0.830081	0.44429	0.00155431	-2.66251	-18.6233	11.3657	0.999988	-0.116112	0.000643246	-0.055178	-2.86163	-5.46323	-9.20619	-1.99353	-0.852154	0.119884	0.298981
p.Ser26Ala	substitution	26	S	A	1.03821	0.0572102	0.979483	0.0956448	0.927932	0.0521557	0.995822	0.0498009	0.502104	0.092529	0.649577	0.0729544	0.752391	0.0621635	0.789102	0.0529191	0.998395	-0.000135381	-6.05999	-6.12467	-4.53044	0.010661	0.593688	0.00106902	-4.51585	-8.3601	-0.750874	0.320631	0.146491	-0.00053578	0.0862674	-4.9008	-5.67805	-9.10346	-3.81787	-1.16971	0.021502	0.236908
p.Ser26Arg	substitution	26	S	R	1.03086	0.0876781	0.952043	0.108724	0.972313	0.086049	0.794522	0.0708263	0.517297	0.0909667	0.74754	0.0944274	0.858949	0.0720353	0.789993	0.0556421	1.03739	-0.00114578	-6.79935	-9.17041	-2.22407	0.09761	0.662183	0.000808052	-6.99235	-8.79742	-2.79005	0.0578641	0.233119	-0.000651996	0.156264	-7.37731	-8.34334	-17.4844	-3.6291	4.54592	0.025854	0.989501
p.Ser26Asn	substitution	26	S	N	1.1873	0.0645984	1.17775	0.104403	1.2689	0.079682	0.993805	0.0576991	0.500282	0.0789489	0.733431	0.0710842	0.882542	0.0610117	0.797849	0.0504346	1.23649	-0.00104905	-7.70418	-10.9622	-1.33708	0.207991	0.662306	0.000894641	-8.43674	-11.4525	-1.57934	0.170888	0.11905	-0.000462688	0.0682164	-8.8217	-9.48575	-11.8593	-3.93107	-2.22157	0.0192451	0.0978306
p.Ser26Asp	substitution	26	S	D	0.055079	0.0665091	0.232287	0.104342	0.21952	0.060711	0.440276	0.0682179	0.646878	0.102674	0.863078	0.0811786	1.05551	0.0805239	0.91031	0.0676672	0.0632086	0.00182507	-6.68253	-13.9944	2.71677	0.938009	0.818502	0.000734039	-8.09786	-9.31963	-3.37335	0.0331389	0.81163	-0.000769145	0.732279	-9.19177	-10.3078	-176.332	-3.47907	161.429	0.0299137	1
p.Ser26Cys	substitution	26	S	C	1.04353	0.0390546	1.03104	0.0726223	1.06901	0.0396501	0.872903	0.033685	0.33534	0.0685847	0.443949	0.0491407	0.55946	0.0458023	0.724168	0.0520546	1.08609	-0.000938899	-6.32164	-13.2494	2.33268	0.911547	0.372072	0.00179547	-2.91074	-15.3736	7.86774	0.999617	-0.140915	0.000959391	-0.0534581	-3.23149	-6.71018	-8.81411	-1.11643	-2.49119	0.246673	0.076478
p.Ser26Gln	substitution	26	S	Q	2.22133	0.161197	2.05794	0.195751	2.05322	0.159926	1.2047	0.106836	0.00873446	0.154339	0	0.162754	0	0.17523	0.408494	0.243599	2.3353	-0.0053999	-10.4272	-32.0724	17.0501	1	-0.05482	0.00177466	-7.65229	-8.62274	-3.62467	0.0259657	-1.18488	0.00547442	-0.842499	-8.39094	-16.2419	-62.0781	3.25587	41.241	0.962884	1
p.Ser26Glu	substitution	26	S	E	0	0.087521	0.202326	0.119387	0.348273	0.0815045	0.400996	0.0729676	0.439143	0.12532	0.715201	0.151496	0.814604	0.110581	0.912202	0.0785395	0.0756718	0.0018078	-8.15254	-13.6967	0.949086	0.720931	0.54514	0.0019341	-6.51895	-11.2628	0.148731	0.537114	0.538916	0.000437079	0.591829	-7.11537	-7.32353	-68.8184	-4.38697	56.8998	0.0122856	1
p.Ser26Gly	substitution	26	S	G	0.174727	0.0897468	0.295334	0.113034	0.322247	0.0789835	0.183567	0.063966	0.275705	0.11166	0.360461	0.152017	0.469926	0.0813463	0.786334	0.0879946	0.26098	-0.000251038	-7.53349	-7.68822	-4.44039	0.0116539	0.237926	0.00265447	-5.26528	-13.2647	3.40431	0.967839	0.198744	0.00240911	0.45512	-5.65022	-11.8536	-53.6685	1.60825	37.2198	0.833169	1
p.Ser26His	substitution	26	S	H	1.5376	0.0848307	1.45347	0.111688	1.47244	0.0760868	1.13669	0.0754293	0.673824	0.0835099	0.91283	0.0842385	0.947061	0.0662684	1.02024	0.0653909	1.58146	-0.0020215	-7.56972	-14.3863	2.22146	0.90216	0.780011	0.00130451	-5.68288	-9.47448	-0.803528	0.309271	0.0194558	0.00176809	0.196828	-5.78528	-12.4071	-26.8555	2.02668	9.8533	0.883569	0.999947
p.Ser26Ile	substitution	26	S	I	0.491541	0.0719925	0.607932	0.0881203	0.533178	0.0536994	0.632871	0.076333	0.427528	0.0582636	0.572727	0.0515182	0.717577	0.0416375	0.838963	0.0455064	0.511	0.000499996	-6.36873	-6.89394	-4.06991	0.0167921	0.490048	0.00186843	-3.96156	-20.8682	12.3115	0.999996	0.310024	0.000836894	0.390777	-4.34651	-7.56969	-139.742	-1.37194	127.577	0.202306	1
p.Ser26Leu	substitution	26	S	L	0.983627	0.0326043	0.984967	0.0623081	1.00722	0.0373127	0.962395	0.0295981	0.472972	0.044062	0.662946	0.0448084	0.740122	0.0399539	0.795558	0.0351786	0.99378	-0.000120427	-3.52528	-3.68682	-4.43358	0.0117326	0.55725	0.00130307	-6.28087	-19.3217	8.44575	0.999785	0.111119	-0.000311072	0.0802261	-6.66582	-7.38227	-15.259	-3.87867	3.28166	0.0202594	0.963794
p.Ser26Lys	substitution	26	S	K	1.2453	0.0977884	1.32444	0.116495	1.34246	0.0874964	1.22434	0.0771855	0.593259	0.200523	0.905927	0.144444	1.14185	0.130779	0.670024	0.0732674	1.30772	-0.000296572	-7.2787	-7.4176	-4.45622	0.011473	0.955871	-0.00120718	-10.3672	-11.949	-3.01329	0.046829	0.35303	-0.0025902	-0.0107786	-10.7521	-16.8236	-16.842	1.47636	-4.57667	0.814022	0.0101843
p.Ser26Met	substitution	26	S	M	0.845433	0.114041	0.882373	0.110946	0.83441	0.0746543	1.13753	0.0775033	0.386783	0.0952143	0.485686	0.0860289	0.528309	0.0795158	0.606438	0.062536	0.773798	0.00158309	-8.04788	-11.5208	-1.12224	0.245597	0.425887	0.000923728	-4.23851	-6.20085	-2.63277	0.0670588	0.0414951	-0.000806889	-0.0461305	-4.62346	-5.96875	-6.67023	-3.24983	-3.89363	0.037333	0.0199645
p.Ser26Phe	substitution	26	S	F	0.951654	0.0274133	0.963006	0.0534651	0.956231	0.0308747	0.810644	0.025788	0.492904	0.0318445	0.680096	0.0341721	0.774021	0.0256183	0.773789	0.0312775	0.982404	-0.000774694	-4.4672	-13.2649	4.20258	0.985264	0.586207	0.00119497	-12.5285	-28.6333	11.5096	0.99999	0.135423	0.000190448	0.152407	-11.6748	-12.0778	-63.0438	-4.19211	46.3709	0.0148893	1
p.Ser26Pro	substitution	26	S	P	0.849568	0.0630027	1.08885	0.129255	0.91863	0.0582837	0.974016	0.0725799	0.307838	0.173	0.563326	0.0863505	0.636868	0.0627336	0.647019	0.0500521	0.882251	0.00044759	-7.28914	-8.19253	-3.69173	0.0243226	0.530752	0.000645569	-5.29881	-8.63262	-1.26132	0.220747	0.11338	-0.00107365	-0.0291981	-5.68377	-8.05659	-8.40647	-2.2223	-4.24525	0.0977662	0.0141297
p.Ser26Ter	nonsense	26	S	*	0	0.0539833	0	0.0876065	0	0.052844	0	0.0409589	0	0.0827184	0	0.149801	0.0897905	0.0692717	0.177568	0.0632456	0	0	-4.73958	-4.73958	-4.59512	0.01	-0.0110621	0.000951916	-4.29298	-6.29912	-2.58897	0.0698514	-0.0439019	0.000917831	0.060223	-4.67793	-6.25585	-7.43295	-3.0172	-3.41803	0.046655	0.0317368
p.Ser26Thr	substitution	26	S	T	0.417119	0.0828798	0.48723	0.104878	0.714281	0.0771591	0.723081	0.0845185	0.595576	0.119972	0.861111	0.0923281	0.855216	0.0887419	0.752687	0.0873366	0.453749	0.00162319	-7.7068	-11.6722	-0.629729	0.347572	0.783595	2.40811e-05	-6.71054	-6.79914	-4.50651	0.0109164	0.597523	-0.000970568	0.504223	-7.09549	-8.2731	-64.825	-3.41751	51.9568	0.0317527	1
p.Ser26Trp	substitution	26	S	W	0.632688	0.0951826	0.774543	0.0961681	0.768517	0.0698722	0.812904	0.0554658	0.235411	0.172798	0.241883	0.135451	0.244569	0.157719	0.733792	0.135032	0.695434	0.000611803	-6.49213	-7.49533	-3.59192	0.0268071	0.143631	0.00267362	-7.23043	-11.2231	-0.602455	0.353782	-0.143528	0.00122138	-0.031664	-7.61538	-8.44075	-8.53251	-3.76974	-4.50336	0.0225383	0.0109505
p.Ser26Tyr	substitution	26	S	Y	1.02927	0.0390589	1.02976	0.0782735	0.982843	0.0339358	0.858254	0.0399161	0.324825	0.0596044	0.395301	0.0518338	0.470889	0.0377393	0.641903	0.0416176	1.05403	-0.000914035	-4.12738	-9.34931	0.626808	0.651765	0.327383	0.00154647	-2.1443	-14.9075	8.16812	0.999717	-0.168399	0.00068335	-0.0982241	-2.62681	-4.97738	-14.3029	-2.24454	4.73039	0.0958213	0.991254
p.Ser26Val	substitution	26	S	V	0.914777	0.0389065	0.875332	0.0706877	0.869948	0.0384748	0.873969	0.036841	0.518775	0.0535052	0.708709	0.0461128	0.773956	0.0391557	0.909735	0.035595	0.902308	-0.000174793	-3.98634	-4.19946	-4.382	0.012346	0.600217	0.00158993	-4.50163	-23.0009	13.9041	0.999999	0.214791	9.47231e-06	0.215783	-4.88658	-4.88731	-57.5282	-4.5944	48.0457	0.0100072	1
p.Lys27=	synonymous	27	K	K	0.674594	0.107162	0.604284	0.187147	0.782635	0.102441	NA	NA	0.169069	0.173298	0.336691	0.131002	0.581277	0.089265	NA	NA	0.638021	0.00141516	-9.20784	-9.66165	-4.14131	0.0156531	0.19225	0.00392108	-7.13195	-10.6352	-1.09187	0.251265	-0.0594072	0.0026051	0.113139	-7.51692	-8.66398	-10.0533	-3.44806	-3.20585	0.0308268	0.0389461
p.Lys27Ala	substitution	27	K	A	0.766756	0.129752	0.410739	0.148747	0.74232	0.168764	0.525782	0.122597	0.206483	0.117319	0.389729	0.0813351	0.514714	0.0712593	0.589429	0.125566	0.654048	-0.000521057	-10.3873	-10.5749	-4.40751	0.0120388	0.310237	0.00168781	-5.63573	-8.21639	-2.01446	0.117693	0.0927424	0.000468384	0.128432	-6.02069	-6.21712	-10.2103	-4.39868	-0.601977	0.0121442	0.353891
p.Lys27Arg	substitution	27	K	R	0	0.124381	0	0.115341	0.0473217	0.178324	0.30035	0.0878645	0.543601	0.0710045	0.851335	0.0650678	0.978613	0.065889	0.873848	0.0574821	-0.0409929	0.00166142	-7.94366	-11.3318	-1.20699	0.230233	0.729793	0.0010101	-11.1734	-14.2584	-1.51008	0.180926	0.626338	0.000703038	0.693164	-11.5583	-13.0133	-245.45	-3.14019	227.842	0.0414796	1
p.Lys27Asn	substitution	27	K	N	1.41589	0.185936	1.53664	0.18176	1.4138	0.171727	0.763378	0.0839282	0.449237	0.0572849	0.651859	0.0945059	0.779217	0.0568718	0.698791	0.122594	1.61814	-0.00415385	-9.74164	-29.254	14.9172	1	0.504686	0.00192411	-7.66407	-12.642	0.382777	0.594543	-0.280196	0.00390345	-0.0306234	-6.61997	-26.6077	-26.9793	15.3926	-4.22356	1	0.014435
p.Lys27Asp	substitution	27	K	D	0.595026	0.0902204	0.563851	0.126786	0.354584	0.0851693	0.596324	0.0791423	0.118449	0.123793	0.287553	0.0851026	0.420081	0.0781452	0.661849	0.112063	0.51558	6.93599e-05	-9.50662	-9.51894	-4.5828	0.0101227	0.179307	0.00243054	-5.23692	-10.94	1.10797	0.751751	0.0169398	0.00145767	0.136263	-5.62188	-7.66795	-11.8152	-2.54905	-0.447913	0.0724906	0.389857
p.Lys27Cys	substitution	27	K	C	0.942822	0.075812	0.975866	0.104627	0.915097	0.0721093	0.81826	0.0590446	0.405705	0.0744213	0.607633	0.0917828	0.743711	0.0693147	0.852364	0.0541035	0.972489	-0.00074359	-6.02478	-7.47903	-3.14087	0.0414526	0.474662	0.00199765	-5.30427	-16.8471	6.94766	0.99904	0.0648644	0.000464002	0.116514	-5.68923	-6.26634	-12.0293	-4.01801	1.16783	0.0176708	0.762752
p.Lys27Gln	substitution	27	K	Q	0.0579558	0.32846	0.262872	0.200623	0.310163	0.150874	0.526062	0.178239	0.0279794	0.269934	0	0.123922	0	0.118404	0.182353	0.155152	0.149008	0.00183073	-10.0228	-11.0423	-3.57562	0.0272354	-0.0420965	0.00092663	-6.87065	-7.25472	-4.21105	0.0146141	-0.132884	0.000632981	-0.0761779	-7.2556	-7.43054	-7.98681	-4.42018	-4.03886	0.011889	0.0173126
p.Lys27Glu	substitution	27	K	E	1.51061	0.121756	1.56285	0.129105	1.61099	0.0994928	1.40784	0.102857	0.469898	0.555946	0.12137	0.168053	0.247046	0.161795	0.384686	0.157347	1.58576	-0.000663289	-8.16791	-8.56487	-4.19816	0.0148009	0.118904	0.00131357	-8.26407	-8.90266	-3.95652	0.0187705	-0.593599	0.00022084	-0.569643	-8.64902	-8.66443	-27.6855	-4.57971	14.4259	0.0101537	0.999999
p.Lys27Gly	substitution	27	K	G	0	0.123615	0	0.114094	0	0.0689288	0.378667	0.0868351	0.344797	0.0756438	0.513786	0.0683913	0.642005	0.0577822	0.696055	0.0481081	-0.118698	0.00214333	-8.5706	-13.7783	0.612592	0.648532	0.435834	0.0014134	-4.90896	-12.6931	3.18898	0.960417	0.382405	-0.000692485	0.30596	-6.04093	-7.6506	-60.08	-2.98546	47.8343	0.0480873	1
p.Lys27His	substitution	27	K	H	0	0.254047	0.176355	0.176238	0	0.273289	0	0.137199	0.363476	0.15957	0.666079	0.152342	0.842261	0.140399	0.769343	0.0791927	0.119776	-0.000615842	-10.0437	-10.2008	-4.43801	0.0116813	0.550571	0.00122741	-7.62657	-9.40957	-2.81212	0.0566728	0.562896	0.00131401	0.735722	-8.01152	-9.60434	-88.7795	-3.00231	74.58	0.0473218	1
p.Lys27Ile	substitution	27	K	I	2.64068	0.0750304	2.3136	0.101921	2.33732	0.0930935	1.36127	0.0523556	0.234103	0.0611068	0.358758	0.0783235	0.422465	0.0533453	0.647198	0.0476216	2.70308	-0.00651757	-13.511	-146.428	128.322	1	0.237659	0.00202488	-3.35762	-19.2963	11.3436	0.999988	-1.08855	0.00714589	-0.325427	-5.01267	-192.448	-257.217	182.841	60.1738	1	1
p.Lys27Leu	substitution	27	K	L	1.22955	0.0511838	1.26969	0.110057	1.25633	0.0587483	1.02752	0.0451827	0.470501	0.0459382	0.653908	0.0514738	0.755988	0.0504768	0.819399	0.0350648	1.28249	-0.00115145	-6.71744	-13.0261	1.71353	0.847294	0.539686	0.00148752	-5.66168	-21.484	11.2272	0.999987	-0.071588	0.000982868	0.0321857	-5.5321	-12.2327	-13.2982	2.10548	-3.52963	0.891435	0.0284807
p.Lys27Met	substitution	27	K	M	0.887525	0.0752143	0.955364	0.11315	1.01149	0.0901381	0.89744	0.0672747	0.0516159	0.086313	0.0332347	0.0904787	0.215921	0.0676351	0.444572	0.0552873	0.930574	-5.10978e-05	-7.05642	-7.10801	-4.54353	0.0105239	0.0011381	0.00220497	-3.74123	-17.3192	8.98288	0.999874	-0.414726	0.000575532	-0.348782	-4.12618	-4.92176	-53.7113	-3.79954	44.1945	0.021891	1
p.Lys27Phe	substitution	27	K	F	1.15177	0.0639106	1.16029	0.0894908	1.10423	0.0552124	0.794521	0.0621573	0.47551	0.047428	0.688533	0.0557752	0.776532	0.0377258	0.710522	0.0402029	1.22168	-0.00191794	-6.82334	-16.3768	4.95832	0.993024	0.595345	0.000845288	-10.4508	-14.8337	-0.212154	0.44716	0.00312889	0.000911094	0.0935668	-8.99116	-13.7422	-22.8793	0.155951	4.54197	0.538909	0.98946
p.Lys27Pro	substitution	27	K	P	2.28085	0.164002	2.30996	0.157822	2.29622	0.150466	1.19795	0.126453	0.1697	0.175651	0.543404	0.214412	0.675181	0.106931	0.832853	0.0911784	2.52487	-0.00602797	-12.7956	-34.4033	17.0126	1	0.336754	0.00261794	-7.35466	-13.8704	1.92067	0.872213	-0.922762	0.00731298	0.0195625	-7.27863	-43.6121	-43.6622	31.7383	-4.54501	1	0.0105085
p.Lys27Ser	substitution	27	K	S	0.718801	0.0735806	0.74493	0.122554	0.736184	0.0718334	0.847744	0.0693703	0.448893	0.0716143	0.61045	0.0647438	0.658046	0.0551083	0.675816	0.0440835	0.702164	0.00066142	-6.36712	-7.2297	-3.73255	0.0233725	0.538959	0.000757074	-4.36528	-7.04044	-1.91996	0.127866	0.242947	-0.000714737	0.162339	-4.75023	-6.74614	-23.5784	-2.59921	12.2371	0.0691891	0.999995
p.Lys27Ter	nonsense	27	K	*	0	0.102943	0	0.128579	0	0.0682246	0	0.0496214	0.00634805	0.118201	0	0.140051	0	0.067887	0	0.0569471	0	0	-6.21608	-6.21608	-4.59512	0.01	0.00295584	-1.60383e-05	-4.45101	-4.45171	-4.59442	0.010007	-0.0301073	-5.31203e-05	-0.036967	-4.83596	-4.84059	-5.28329	-4.59049	-4.15242	0.010046	0.0154828
p.Lys27Thr	substitution	27	K	T	0.210604	0.0995677	0.354757	0.184578	0.481868	0.124718	0.388164	0.135963	0.187055	0.102301	0.397037	0.159085	0.563846	0.0696912	0.832939	0.0669875	0.259402	0.000999208	-9.03391	-9.77382	-3.85521	0.0207303	0.221034	0.00313015	-5.16868	-22.5426	12.7788	0.999997	0.127343	0.00270122	0.449745	-5.55364	-16.4077	-73.4287	6.25899	52.4258	0.99809	1
p.Lys27Trp	substitution	27	K	W	0.882126	0.105806	0.852951	0.129729	0.937118	0.0851214	0.821401	0.0722952	0.223914	0.0708021	0.366546	0.0648498	0.457628	0.0785003	0.416841	0.0523721	0.908082	-0.000333612	-7.24337	-7.40467	-4.43382	0.0117299	0.304372	0.000663479	-4.94354	-6.39413	-3.14453	0.0413075	-0.0775738	-0.000891627	-0.167784	-5.32849	-7.92864	-21.4996	-1.99498	8.97581	0.119731	0.999874
p.Lys27Tyr	substitution	27	K	Y	1.57246	0.0769934	1.54899	0.107195	1.50442	0.0802134	1.13434	0.0648025	0.253363	0.0952667	0.375308	0.0687193	0.528757	0.0635526	0.614473	0.0475989	1.63707	-0.00235973	-7.26292	-19.6173	7.75928	0.999573	0.323072	0.00152929	-4.11586	-13.1444	4.43345	0.988266	-0.4689	0.00234723	-0.191131	-4.12667	-20.9784	-39.4431	12.2566	13.8696	0.999995	0.999999
p.Lys27Val	substitution	27	K	V	0.0229495	0.0724015	0.155914	0.0987809	0.240032	0.0712866	0	0.0561595	0.246156	0.0597314	0.391689	0.0553101	0.463457	0.0417707	0.661069	0.0367728	0.130008	-0.000425251	-9.43819	-10.0803	-3.953	0.0188354	0.282425	0.00188766	-3.04945	-25.7283	18.0838	1	0.270155	0.0018856	0.482945	-3.4344	-23.1335	-247.018	15.104	219.289	1	1
p.Asp28Ala	substitution	28	D	A	0.86761	0.0901179	0.824204	0.114555	0.795978	0.0846912	0.762426	0.0767908	0.224918	0.129081	0.346915	0.0983484	0.443168	0.0960403	0.804017	0.164493	0.85587	-0.000491859	-6.66391	-7.04442	-4.21462	0.0145628	0.231009	0.00259348	-5.944	-10.0402	-0.498937	0.377791	-0.113597	0.0010813	-0.0385137	-6.32897	-6.99367	-7.22267	-3.93042	-4.36611	0.0192573	0.0125412
p.Asp28Arg	substitution	28	D	R	0.0339266	0.1955	0.0553668	0.312041	0.233549	0.17695	0.623442	0.346024	0.0907145	0.119639	0.0302667	0.126304	0.144357	0.0816507	0.813345	0.106848	-0.0224875	0.00291016	-10.682	-11.9702	-3.30691	0.035335	-0.102354	0.00398102	-8.28889	-22.2111	9.32711	0.999911	-0.261687	0.00349638	0.068065	-8.67385	-19.4226	-20.28	6.15367	-3.73772	0.997879	0.0232546
p.Asp28Asn	substitution	28	D	N	1.3585	0.0664282	1.30602	0.0970103	1.29261	0.050933	0.92049	0.0551749	0.499327	0.0589903	0.655916	0.0577936	0.797632	0.0395143	0.799372	0.04128	1.43653	-0.00234173	-7.8114	-23.6091	11.2026	0.999986	0.600934	0.00119341	-6.42428	-14.76	3.74056	0.97681	-0.098175	0.00180835	0.093493	-5.30948	-21.174	-29.1023	11.2694	3.33319	0.999987	0.96555
p.Asp28Cys	substitution	28	D	C	0.498075	0.0630476	0.542877	0.100916	0.522131	0.062703	0.768353	0.0634924	0.13048	0.130814	0.277506	0.0729982	0.359424	0.0658494	0.632237	0.0708787	0.45948	0.0013713	-6.67978	-11.365	0.0900793	0.522505	0.173564	0.00221273	-4.62238	-13.9306	4.71312	0.991103	0.0618242	0.000279507	0.0902217	-4.91717	-5.05286	-7.80323	-4.45944	-1.84474	0.0114365	0.136491
p.Asp28Gln	substitution	28	D	Q	1.33917	0.201764	1.09099	0.213956	1.14062	0.152543	1.23707	0.146598	0	0.226992	0	0.300182	0	0.15623	0.383091	0.245326	1.19481	6.11728e-05	-9.75986	-9.76142	-4.59356	0.0100154	-0.0982565	0.001896	-8.48631	-9.17266	-3.90877	0.0196704	-0.662809	0.000360165	-0.629897	-8.87128	-8.89484	-26.3709	-4.57156	12.8809	0.010236	0.999997
p.Asp28Glu	substitution	28	D	E	1.19056	0.128036	1.24971	0.158702	1.27483	0.135229	0.893813	0.0906184	0.40774	0.134688	0.748928	0.101505	0.913546	0.0798618	0.93424	0.0622823	1.293	-0.00182249	-8.93858	-12.6417	-0.892045	0.290688	0.648353	0.00158854	-7.56617	-14.1518	1.99049	0.879795	0.108537	0.000371398	0.154585	-7.95113	-8.17645	-14.9483	-4.3698	2.17673	0.0124956	0.89814
p.Asp28Gly	substitution	28	D	G	1.03662	0.187978	1.05147	0.199625	0.566186	0.204225	0.32077	0.155116	0.663938	0.123521	0.874118	0.0543177	1.05223	0.0922554	0.970467	0.0981648	1.08477	-0.00397072	-9.74479	-15.992	1.65208	0.839172	0.834416	0.00100701	-6.55356	-7.99644	-3.15224	0.0410032	0.297676	0.00261604	0.472365	-6.20961	-15.6451	-85.4559	4.84037	65.2157	0.992158	1
p.Asp28His	substitution	28	D	H	1.93583	0.131061	1.81711	0.110569	1.77844	0.0839998	1.08165	0.107798	0.724679	0.081312	1.02885	0.074578	1.0794	0.0571923	0.877277	0.0511558	2.04025	-0.00421617	-10.3242	-25.8822	10.9628	0.999983	0.956105	-0.000127839	-11.0548	-11.2096	-4.44037	0.0116541	-0.043345	0.00256004	0.241377	-9.08817	-28.376	-58.0578	14.6927	25.0867	1	1
p.Asp28Ile	substitution	28	D	I	0.931022	0.0885733	0.975379	0.104979	0.92614	0.0978099	0.990521	0.0740243	0.363301	0.0930849	0.556394	0.0707199	0.698182	0.0553399	0.476142	0.0498978	0.935847	0.000236047	-6.74127	-6.83571	-4.50068	0.0109795	0.571079	-0.000197712	-9.77383	-10.2127	-4.15624	0.0154247	0.146253	-0.00184973	-0.0653294	-10.1588	-20.123	-22.3498	5.36908	-2.36827	0.995363	0.0856245
p.Asp28Leu	substitution	28	D	L	0.939837	0.0525724	0.980855	0.0878842	0.987225	0.0502508	1.13414	0.0661017	0.503061	0.0505507	0.720762	0.0462455	0.835295	0.0488829	0.842032	0.0347857	0.922521	0.000944562	-5.46336	-7.96147	-2.09701	0.109388	0.61927	0.00123771	-8.23058	-19.503	6.67731	0.998742	0.170805	-0.000520775	0.115482	-8.61553	-10.4996	-24.528	-2.71104	9.43322	0.062325	0.99992
p.Asp28Lys	substitution	28	D	K	1.94267	0.212516	1.84605	0.203185	1.85976	0.181808	1.41823	0.152697	0	0.412223	0	0.226271	0	0.162721	0.295867	0.384927	1.99122	-0.00265929	-9.8905	-12.6566	-1.82907	0.13835	-0.0680762	0.00119214	-9.08956	-9.3032	-4.38147	0.0123524	-0.89435	0.000712601	-0.836785	-9.47452	-9.52545	-34.0093	-4.54418	19.8887	0.0105171	1
p.Asp28Phe	substitution	28	D	F	0.773111	0.0464531	0.71708	0.078887	0.750006	0.0549423	0.737663	0.0531423	0.335031	0.0466197	0.552266	0.051145	0.654146	0.0372915	0.800477	0.0333173	0.761674	-0.000125134	-4.96109	-5.04752	-4.50869	0.010893	0.412244	0.00202671	-5.96035	-38.5342	27.9788	1	0.115059	0.00058074	0.178022	-6.3453	-8.79176	-47.8101	-2.14866	34.4233	0.104456	1
p.Asp28Pro	substitution	28	D	P	0	0.105818	0	0.0923276	0	0.0765553	0.61386	0.129468	0.355859	0.108984	0.506405	0.117214	0.729031	0.102348	0.822313	0.0706007	-0.120458	0.00270571	-10.5316	-17.7517	2.62504	0.932456	0.417381	0.0021369	-5.691	-13.2989	3.01275	0.953147	0.366086	-0.000434335	0.315852	-6.50704	-6.78885	-29.3883	-4.31331	18.0043	0.0132123	1
p.Asp28Ser	substitution	28	D	S	0.339006	0.071773	0.396251	0.102386	0.36336	0.0658254	0.428886	0.0666798	0.145357	0.121722	0.311488	0.0626386	0.361351	0.0569916	0.694972	0.0504755	0.342732	0.000392131	-6.03193	-6.36363	-4.26342	0.0138788	0.184205	0.00244504	-4.88534	-25.5044	16.024	1	0.0909369	0.00190358	0.307739	-5.2703	-15.5468	-63.9752	5.6814	43.8333	0.996603	1
p.Asp28Ter	nonsense	28	D	*	0	0.0955932	0	0.287424	0	0.204112	0	0.0784646	0.0472554	0.124027	0	0.102847	0.253632	0.133275	0.11513	0.0866374	0	0	-8.50051	-8.50051	-4.59512	0.01	0.0415509	0.000514756	-6.20726	-6.53816	-4.26422	0.0138678	0.00853975	0.000475943	0.0570953	-6.59222	-6.86146	-7.43043	-4.32589	-4.02615	0.0130493	0.0175301
p.Asp28Thr	substitution	28	D	T	0.990273	0.107413	1.09485	0.131814	1.11683	0.125519	0.760588	0.0896409	0.456722	0.124526	0.617284	0.100973	0.687387	0.0869301	0.708976	0.0545204	1.09592	-0.00147195	-8.85781	-11.5954	-1.85752	0.134993	0.557581	0.000806583	-5.02588	-6.94035	-2.68066	0.0641244	0.0974278	-0.000618405	0.0154925	-5.41084	-6.12392	-6.19968	-3.88204	-4.51936	0.0201926	0.0107786
p.Asp28Trp	substitution	28	D	W	2.2252	0.266882	1.95387	0.229312	2.03319	0.224559	1.16637	0.13628	0	0.290698	0	0.107844	0	0.284737	0.154016	0.173214	2.27282	-0.0053075	-11.1753	-23.8173	8.04684	0.99968	-0.0240093	0.00083862	-7.6603	-7.9389	-4.31652	0.0131705	-1.12941	0.00459905	-0.803042	-8.12174	-16.4646	-62.7277	3.74772	41.668	0.976971	1
p.Asp28Tyr	substitution	28	D	Y	0.52138	0.0858341	0.5706	0.116107	0.617451	0.0786852	0.793834	0.0628384	0.399583	0.0970832	0.543521	0.0977548	0.661714	0.0871275	0.72409	0.0867948	0.503476	0.00141478	-6.41656	-10.7446	-0.267037	0.433635	0.460659	0.00145904	-5.25874	-8.16471	-1.68915	0.155887	0.253464	0.000336288	0.28444	-5.6437	-5.7988	-25.0229	-4.44002	14.629	0.0116581	1
p.Asp28Val	substitution	28	D	V	0.770076	0.0748387	0.787008	0.0920595	0.914957	0.0798935	0.885791	0.0611333	0.296049	0.048266	0.424911	0.0460588	0.461515	0.0384571	0.607047	0.0497556	0.786515	0.000590556	-6.41567	-7.25541	-3.75538	0.022857	0.332558	0.00136577	-3.15829	-11.9898	4.23638	0.985746	-0.0131417	-0.0002286	-0.0322687	-3.54325	-3.78844	-4.81968	-4.34993	-3.56388	0.0127433	0.0275483
p.Ser29=	synonymous	29	S	S	0.589752	0.07673	0.650098	0.121492	0.575436	0.0563181	0.708199	0.0562445	0.510204	0.052002	0.721317	0.0505425	0.820759	0.0437513	0.817433	0.0457576	0.561157	0.000628179	-6.46218	-7.38465	-3.67265	0.0247795	0.622828	0.00119422	-7.93122	-15.0719	2.54552	0.927272	0.407676	1.01293e-05	0.408704	-8.31618	-8.31674	-155.418	-4.59456	142.506	0.0100056	1
p.Ser29Ala	substitution	29	S	A	0.640295	0.070343	0.830851	0.102299	0.809829	0.122902	0.674722	0.0540143	0.264976	0.0701032	0.463737	0.0666614	0.555958	0.0576148	0.6094	0.0436013	0.714078	-0.00013608	-7.91722	-8.5396	-3.97274	0.0184741	0.364498	0.00131381	-5.23009	-13.0696	3.24436	0.96247	0.0778007	-0.000124621	0.0635067	-5.61504	-5.6769	-8.20926	-4.53326	-2.06276	0.0106313	0.11277
p.Ser29Arg	substitution	29	S	R	0.792555	0.064459	0.892615	0.0869487	0.938357	0.061021	0.778831	0.0438364	0.540114	0.0572799	0.718406	0.0537259	0.879395	0.0458137	0.884638	0.040457	0.871568	-0.000339145	-7.37789	-8.01747	-3.95554	0.0187885	0.644682	0.00138355	-7.15976	-18.0833	6.32846	0.998218	0.279638	-0.00017494	0.261207	-7.54471	-7.70381	-67.0164	-4.43602	54.7174	0.0117044	1
p.Ser29Asn	substitution	29	S	N	0.974337	0.0536883	0.944241	0.0841523	0.943074	0.058947	1.07137	0.0559268	0.515883	0.0674488	0.707671	0.0465048	0.794593	0.0476645	0.891481	0.0528887	0.941029	0.000539995	-5.71516	-6.70931	-3.60096	0.026572	0.622938	0.00144278	-4.84311	-13.172	3.73381	0.976656	0.184675	-0.000248984	0.162902	-5.22807	-5.46323	-25.0988	-4.35996	15.0404	0.0126177	1
p.Ser29Asp	substitution	29	S	D	0.890374	0.103021	1.00693	0.123718	1.03789	0.124791	1.12582	0.069198	0.301186	0.125517	0.405666	0.0831374	0.527659	0.0606327	0.632111	0.0534304	0.921214	0.00103756	-7.32593	-9.14453	-2.77653	0.0586059	0.362202	0.0013982	-4.11525	-10.2508	1.5404	0.823523	-0.0885938	-0.000367007	-0.133599	-4.5002	-4.79903	-12.2103	-4.29629	2.81615	0.013436	0.943542
p.Ser29Cys	substitution	29	S	C	0.276563	0.0394932	0.308482	0.0751821	0.403848	0.0610198	0.433024	0.0346764	0.321441	0.0417754	0.498361	0.0436236	0.582646	0.0330049	0.759888	0.0362676	0.279282	0.000803078	-4.59041	-9.25784	0.0723024	0.518068	0.372501	0.00198786	-4.30198	-34.3927	25.4957	1	0.327271	0.00101757	0.424053	-4.95865	-12.6817	-262.34	3.12797	245.063	0.958032	1
p.Ser29Gly	substitution	29	S	G	0.882534	0.0411893	0.897277	0.0722191	0.918757	0.0479782	0.81313	0.044541	0.399011	0.0537267	0.534993	0.0413539	0.65057	0.0734576	0.613116	0.0393122	0.90614	-0.000365714	-4.99704	-5.72561	-3.86655	0.0205014	0.47768	0.000753909	-4.8725	-8.39032	-1.0773	0.254017	0.0942184	-0.000812702	0.017436	-5.25744	-9.34487	-9.61294	-0.507689	-4.32705	0.375735	0.0130343
p.Ser29His	substitution	29	S	H	1.69797	0.108898	1.6085	0.124493	1.73476	0.0987634	1.21116	0.0831226	0.546189	0.0716868	0.845158	0.0734745	0.993359	0.0599133	0.834864	0.0446762	1.78216	-0.00252978	-10.1139	-18.4331	3.7241	0.976434	0.746131	0.000686015	-12.8077	-14.7719	-2.63091	0.0671757	-0.112981	0.00175844	0.0917497	-11.3979	-22.5987	-27.4787	6.60571	0.284883	0.998649	0.570743
p.Ser29Ile	substitution	29	S	I	1.55028	0.0478583	1.50206	0.0799303	1.53265	0.0436095	1.20866	0.061445	0.496481	0.0680341	0.622826	0.0811255	0.670254	0.0616566	0.92965	0.0495648	1.60415	-0.00158484	-8.11731	-16.7093	3.99685	0.981958	0.495429	0.00212453	-3.80432	-19.7105	11.3111	0.999988	-0.270956	0.00225504	-0.0230106	-4.38966	-20.9192	-21.194	11.9344	-4.32029	0.999993	0.0131216
p.Ser29Leu	substitution	29	S	L	0.523412	0.0722268	0.607545	0.0941659	0.619058	0.0913183	0.475315	0.051934	0.613566	0.0516717	0.79098	0.045313	0.892428	0.040977	0.833559	0.034834	0.579065	-0.000450014	-6.68656	-7.5918	-3.68988	0.0243665	0.733301	0.000666548	-7.95949	-11.526	-1.02857	0.263362	0.55128	-0.000413569	0.507636	-8.34444	-9.52711	-303.459	-3.41245	289.337	0.0319086	1
p.Ser29Lys	substitution	29	S	K	0	0.21509	0	0.171376	0	0.335617	1.05624	0.248939	0.653679	0.1321	0.899147	0.121328	0.913256	0.0987952	1.045	0.115142	-0.144351	0.00549097	-11.3254	-17.7597	1.83914	0.862847	0.757222	0.00149454	-6.29816	-8.07062	-2.82266	0.0561118	0.721332	-0.00341641	0.409039	-7.05655	-16.1416	-41.4994	4.48988	20.7628	0.988903	1
p.Ser29Met	substitution	29	S	M	1.59317	0.0960248	1.58716	0.124987	1.57343	0.0860154	1.21016	0.0808407	0.532573	0.0722631	0.693825	0.0709504	0.788438	0.0633888	0.915679	0.0632557	1.67297	-0.00209232	-7.99961	-14.1931	1.59835	0.831787	0.590328	0.00170626	-4.39382	-11.8709	2.88198	0.946948	-0.212205	0.00229804	5.96687e-05	-4.55403	-17.8965	-17.8965	8.74731	-4.59512	0.999841	0.01
p.Ser29Phe	substitution	29	S	F	0.782251	0.058527	0.87294	0.0839738	0.861063	0.0492953	0.714752	0.0427993	0.545863	0.0506072	0.773311	0.0511132	0.863967	0.0392411	0.900579	0.0436551	0.853598	-0.000576562	-6.46293	-8.09427	-2.96377	0.0490896	0.658252	0.00141781	-8.03553	-18.891	6.26039	0.998093	0.315942	-8.75082e-05	0.307737	-8.42048	-8.45933	-100.668	-4.55627	87.6141	0.010392	1
p.Ser29Pro	substitution	29	S	P	0.359488	0.0964247	0.552576	0.157525	0.661168	0.0910619	1.11081	0.0905485	0.169217	0.100777	0.399555	0.0956679	0.387103	0.0756437	0.72986	0.0836838	0.328762	0.00381178	-7.75592	-24.5465	12.1955	0.999995	0.209441	0.00244568	-6.01074	-14.4555	3.84967	0.979157	0.177876	-0.00110664	0.0726507	-6.11148	-7.81463	-9.20089	-2.89197	-3.20885	0.0525518	0.0388339
p.Ser29Thr	substitution	29	S	T	1.19791	0.119542	1.1835	0.0977683	1.17703	0.0718186	1.07241	0.0644594	0.538767	0.091112	0.700702	0.110303	0.812582	0.114633	0.892475	0.0615493	1.21955	-0.000687781	-6.50736	-7.40771	-3.69478	0.0242503	0.588699	0.00157298	-5.23909	-10.399	0.564745	0.63755	0.0455449	0.000168445	0.0652713	-5.62404	-5.67965	-6.83574	-4.53952	-3.43903	0.0105657	0.0310977
p.Ser29Trp	substitution	29	S	W	0.824788	0.069302	0.912037	0.0985978	0.885098	0.0657573	0.551617	0.0707825	0.435643	0.0664767	0.56694	0.0637599	0.69249	0.0680535	0.830207	0.0561023	0.92403	-0.0015458	-8.53345	-13.5059	0.377329	0.593229	0.475896	0.00183687	-3.90877	-14.605	6.1011	0.997765	0.0549344	0.00147941	0.193117	-4.11247	-10.9606	-29.7179	2.25301	14.1622	0.90491	0.999999
p.Ser29Tyr	substitution	29	S	Y	1.02657	0.0649082	0.955246	0.0973976	0.999611	0.0591382	1.03824	0.0572498	0.640719	0.0617873	0.820296	0.0860107	0.878785	0.0604432	0.809916	0.0631068	0.996516	0.000171604	-5.71631	-5.83636	-4.47507	0.0112612	0.721212	0.000686478	-6.16395	-7.39822	-3.36085	0.0335417	0.265277	-0.000956163	0.177975	-6.5489	-8.93742	-23.5385	-2.2066	10.006	0.0991597	0.999955
p.Ser29Val	substitution	29	S	V	0.780126	0.0595815	0.681331	0.122104	0.69886	0.0634955	0.823903	0.0554207	0.166407	0.0633885	0.281738	0.0575632	0.326767	0.0462852	0.635812	0.0436924	0.731938	0.000335949	-6.69887	-7.22304	-4.07095	0.016775	0.15692	0.00228561	-3.94991	-28.5198	19.9747	1	-0.136275	0.00083391	-0.048547	-4.33487	-7.40062	-9.21688	-1.52937	-2.77887	0.178087	0.058477
p.Ser30=	synonymous	30	S	S	1.06734	0.0441923	1.04212	0.0697082	1.10846	0.0418415	1.00134	0.0377214	0.511215	0.0480576	0.709687	0.0466087	0.801821	0.049671	0.814676	0.0360283	1.08876	-0.000339006	-5.17775	-5.87835	-3.89452	0.0199472	0.608636	0.00114308	-7.01985	-16.1849	4.56991	0.989747	0.119039	-0.000400196	0.0782498	-7.40481	-8.5013	-14.8357	-3.49863	1.73923	0.0293514	0.850589
p.Ser30Ala	substitution	30	S	A	0.852689	0.082459	0.883921	0.109432	0.880073	0.0750873	0.749585	0.0792549	0.493717	0.0853429	0.640182	0.0766964	0.750687	0.0605668	0.623111	0.0493846	0.892754	-0.000591917	-6.71918	-7.28601	-4.02829	0.0174933	0.622944	0.000174952	-6.36908	-6.58954	-4.37466	0.0124359	0.258471	-0.00134868	0.101672	-6.75403	-12.0736	-17.1902	0.724422	0.521481	0.67358	0.627494
p.Ser30Arg	substitution	30	S	R	0.20371	0.344321	0.346282	0.144349	0.520298	0.121545	0.813641	0.166829	0.271576	0.108751	0.412463	0.114013	0.492626	0.0867275	0.599294	0.0594288	0.253687	0.00276496	-9.37576	-12.1953	-1.77561	0.144846	0.323325	0.00141628	-4.818	-9.31559	-0.0975374	0.475635	0.175973	0.000809441	0.278144	-5.20295	-6.35788	-28.6996	-3.4402	17.7466	0.0310626	1
p.Ser30Asn	substitution	30	S	N	0.33187	0.0909493	0.465251	0.125183	0.636088	0.0859895	0.858549	0.0916222	0.387631	0.0841322	0.569996	0.116159	0.649256	0.0665937	0.833981	0.0586854	0.343103	0.00266116	-7.18704	-15.9212	4.13905	0.984312	0.422827	0.00209502	-4.56536	-14.9348	5.77433	0.996903	0.376397	-0.000587643	0.308741	-5.26145	-5.98796	-40.8395	-3.86861	30.2564	0.02046	1
p.Ser30Asp	substitution	30	S	D	1.57474	0.166811	1.43164	0.142213	1.41493	0.116911	1.22205	0.180452	0.232767	0.110546	0.400048	0.0815056	0.396279	0.0673566	0.515339	0.050221	1.53467	-0.00145389	-8.82997	-9.67046	-3.75463	0.0228737	0.309604	0.00101788	-4.37688	-8.00721	-0.964785	0.275921	-0.351198	-1.5177e-05	-0.353175	-4.76183	-4.76244	-57.7278	-4.59451	48.3702	0.010006	1
p.Ser30Cys	substitution	30	S	C	0.628748	0.0563218	0.676785	0.0844993	0.653193	0.0599716	0.80653	0.0400875	0.328115	0.0475055	0.498142	0.0574569	0.596013	0.0468588	0.765389	0.057108	0.611316	0.000926548	-5.37148	-9.815	-0.151594	0.462174	0.365448	0.00209854	-4.27815	-21.1134	12.2401	0.999995	0.115998	0.000778754	0.177939	-4.66311	-6.95842	-30.8329	-2.29981	19.2794	0.0911385	1
p.Ser30Gln	substitution	30	S	Q	1.45879	0.148344	1.41845	0.169123	1.61992	0.161484	1.52639	0.168107	0.550077	0.216699	0.829231	0.157976	0.92947	0.23468	1.09749	0.254309	1.4585	0.000581905	-9.23636	-9.37811	-4.45337	0.0115054	0.687707	0.00218467	-8.36133	-9.41404	-3.54241	0.0281295	-0.0185761	0.000825993	0.0345645	-8.74628	-8.89061	-8.94735	-4.4508	-4.53838	0.0115347	0.0105776
p.Ser30Glu	substitution	30	S	E	0	0.106051	0	0.101351	0	0.206956	0	0.092485	0.412145	0.123336	0.563182	0.112862	0.675333	0.102787	0.52676	0.0697324	0	0	-7.7402	-7.7402	-4.59512	0.01	0.536448	9.26943e-05	-6.31161	-6.32637	-4.58036	0.0101472	0.503893	5.71833e-05	0.510647	-6.69655	-6.70092	-64.661	-4.59076	53.365	0.0100433	1
p.Ser30Gly	substitution	30	S	G	1.01918	0.0786909	0.9807	0.105723	0.813067	0.0747565	1.04532	0.0944366	0.754566	0.0939204	1.05049	0.0900292	1.11451	0.0843474	0.930203	0.0528242	0.953979	-4.59344e-05	-9.0996	-9.15818	-4.53653	0.010597	0.95416	3.628e-05	-8.65072	-8.65934	-4.5865	0.0100857	0.522926	-0.00160786	0.325712	-9.03568	-15.2145	-54.2375	1.58368	34.4279	0.829725	1
p.Ser30His	substitution	30	S	H	1.0194	0.0874543	1.14387	0.114596	1.01068	0.0852661	0.630821	0.0766059	0.37669	0.106824	0.549549	0.0787437	0.561145	0.0788409	0.612275	0.0805038	1.13981	-0.00233865	-8.20092	-17.3011	4.50507	0.989068	0.475413	0.0007332	-5.04638	-5.97491	-3.66659	0.0249263	-0.0797357	0.00107508	0.0195416	-5.34281	-7.13712	-7.24483	-2.80081	-4.48742	0.0572805	0.0111245
p.Ser30Ile	substitution	30	S	I	0.47648	0.0617165	0.491603	0.093056	0.407817	0.0585858	0.424522	0.0485654	0.53104	0.055771	0.749354	0.0512485	0.814406	0.0539143	0.848025	0.0460556	0.47069	-0.000284108	-5.46079	-5.79729	-4.25861	0.0139447	0.639548	0.00116472	-6.62957	-13.0592	1.8345	0.862297	0.516028	0.000366996	0.550371	-7.01452	-7.63593	-237.502	-3.97371	225.271	0.0184564	1
p.Ser30Leu	substitution	30	S	L	1.0416	0.0302233	1.06233	0.0610111	1.03467	0.0254393	1.0126	0.0259715	0.423763	0.0371905	0.563814	0.0357224	0.640344	0.0262807	0.796984	0.0342605	1.04979	-0.000178169	-2.67735	-3.17815	-4.09432	0.0163938	0.465366	0.0016974	-3.13434	-29.5538	21.8244	1	-0.0123267	0.000100523	-0.00325334	-3.51929	-3.60992	-3.63007	-4.50448	-4.57498	0.0109383	0.0102014
p.Ser30Lys	substitution	30	S	K	0.640469	0.121453	0.727885	0.12294	0.797654	0.0872099	1.00808	0.0884393	0.592912	0.127134	0.882996	0.119711	0.941829	0.100524	0.883316	0.0560959	0.637613	0.00180938	-7.27257	-11.0405	-0.827201	0.304237	0.773212	0.000633216	-6.73582	-7.73777	-3.59317	0.0267744	0.472283	-0.000866926	0.352478	-7.12079	-8.33734	-42.4039	-3.37857	29.4715	0.032972	1
p.Ser30Met	substitution	30	S	M	1.03465	0.0573595	0.967183	0.0895174	0.995451	0.0549279	0.978029	0.0538355	0.538329	0.0703548	0.701111	0.0802339	0.809203	0.0541126	0.778504	0.0378913	1.01837	-0.000211015	-5.3203	-5.47489	-4.44053	0.0116523	0.639052	0.000803591	-5.64156	-9.1914	-1.04528	0.260132	0.185768	-0.000782873	0.0848225	-6.02652	-8.55286	-13.5726	-2.06877	0.42466	0.112169	0.604598
p.Ser30Phe	substitution	30	S	F	0.786373	0.0297103	0.814582	0.0663231	0.804391	0.0415639	0.718047	0.027995	0.47157	0.0355696	0.673318	0.0335311	0.775621	0.028391	0.8458	0.028311	0.805285	-0.00039484	-3.87363	-6.06668	-2.40207	0.0830152	0.568442	0.00152936	-9.80332	-38.7449	24.3465	1	0.24681	3.77715e-05	0.250527	-10.1883	-10.2058	-141.008	-4.57763	126.207	0.0101746	1
p.Ser30Pro	substitution	30	S	P	0	0.123563	0	0.134634	0	0.123822	1.06777	0.181855	0.6446	0.159413	0.88629	0.132677	1.19913	0.0885239	0.959934	0.0549534	-0.172755	0.00472313	-13.1134	-24.6586	6.95009	0.999042	0.944712	0.000276184	-10.4048	-11.5968	-3.40316	0.0321967	0.899257	-0.00432628	0.268666	-12.8184	-38.8024	-58.8294	21.3889	15.4318	1	1
p.Ser30Ter	nonsense	30	S	*	0	0.11036	0	0.138923	0	0.119946	0	0.0361685	0.00447486	0.187123	0	0.155498	NA	NA	0	0.0414119	0	0	-6.61104	-6.61104	-4.59512	0.01	0.00221765	-1.03169e-05	-6.46676	-6.46742	-4.59447	0.0100065	-0.0316196	-4.28284e-05	-0.0392571	-6.85173	-6.85398	-7.35717	-4.59288	-4.09192	0.0100222	0.0164325
p.Ser30Thr	substitution	30	S	T	0.708736	0.0713878	0.631488	0.118457	0.616425	0.0830941	0.445185	0.0608025	0.399955	0.116473	0.567041	0.0796774	0.644504	0.0771162	0.857014	0.0584317	0.71874	-0.00133279	-6.35163	-10.6322	-0.314505	0.422015	0.464875	0.00195061	-4.55739	-14.4507	5.29824	0.995024	0.241859	0.000734428	0.32702	-4.94234	-6.07431	-43.091	-3.46315	32.4215	0.030379	1
p.Ser30Trp	substitution	30	S	W	0.515412	0.0762233	0.62057	0.124228	0.546523	0.0711505	0.74942	0.0664597	0.0358647	0.148551	0.167182	0.121047	0.195506	0.220514	0.477549	0.0625181	0.496197	0.00114371	-6.9881	-9.59553	-1.98768	0.120502	0.0645309	0.00205551	-6.01612	-15.2117	4.60051	0.990053	-0.134265	0.000975144	0.00449818	-6.40107	-7.63109	-7.63504	-3.3651	-4.59117	0.0334041	0.0100391
p.Ser30Tyr	substitution	30	S	Y	0.88511	0.0500034	0.915398	0.0754516	0.928516	0.0448656	0.662935	0.0364376	0.501768	0.0506344	0.711767	0.0465806	0.826155	0.0420324	0.91748	0.0373364	0.962315	-0.00134238	-7.86058	-19.4147	6.95902	0.999051	0.600178	0.00170384	-6.52417	-26.3009	15.1816	1	0.155896	0.00117788	0.275227	-6.224	-15.0921	-95.9287	4.27301	76.2414	0.986252	1
p.Ser30Val	substitution	30	S	V	0.459748	0.0517946	0.430288	0.084667	0.455844	0.0498256	0.61399	0.0505496	0.638406	0.0585382	0.846268	0.0773883	0.866684	0.044168	0.948655	0.038072	0.418225	0.000861098	-5.58523	-8.47857	-1.70178	0.154233	0.708912	0.00126239	-4.63756	-13.1595	3.92683	0.980675	0.568211	0.000459786	0.622661	-5.02251	-6.02969	-328.08	-3.58794	317.455	0.026911	1
p.Arg31=	synonymous	31	R	R	1.30712	0.0463781	1.31993	0.0728523	1.32952	0.042764	1.03507	0.0353171	0.477185	0.052323	0.68276	0.0559607	0.769827	0.0411055	0.820205	0.0453941	1.38255	-0.00157342	-8.24416	-25.3279	12.4886	0.999996	0.570847	0.0014246	-6.41145	-16.3503	5.34375	0.995245	-0.0926355	0.00134382	0.0359635	-6.00203	-14.537	-15.6763	3.9399	-3.45584	0.980921	0.0305952
p.Arg31Ala	substitution	31	R	A	0.53947	0.0539468	0.636078	0.0865127	0.719429	0.0626942	0.70237	0.0746195	0.340567	0.0794357	0.479798	0.0642981	0.594327	0.0539035	0.752956	0.0453769	0.56966	0.000880172	-6.56783	-8.46018	-2.70277	0.0628103	0.394511	0.00182688	-3.52452	-17.7837	9.66405	0.999936	0.169788	0.000607816	0.23875	-3.90948	-5.23769	-40.2988	-3.26691	30.4659	0.036724	1
p.Arg31Asn	substitution	31	R	N	1.20215	0.0573518	1.12967	0.0905337	1.05855	0.0615687	1.07582	0.0518739	0.398163	0.142692	0.553407	0.0883124	0.54818	0.0725174	0.669912	0.0662537	1.17255	-0.000580384	-5.95689	-7.09814	-3.45387	0.0306537	0.475527	0.000940981	-4.82521	-6.76819	-2.65215	0.0658569	-0.0476925	-0.000511275	-0.106552	-5.21017	-5.63215	-9.0115	-4.17315	-1.21577	0.01517	0.228682
p.Arg31Cys	substitution	31	R	C	0.603282	0.0430564	0.606305	0.0986144	0.594211	0.0447125	0.696402	0.0517297	0.285193	0.0645287	0.453164	0.0697153	0.507734	0.0475361	0.70364	0.038605	0.582669	0.000461787	-5.15235	-6.03313	-3.71433	0.0237918	0.322925	0.00190371	-3.55237	-23.2084	15.0609	1	0.108068	0.000712809	0.193276	-3.93734	-6.24729	-35.374	-2.28516	24.5316	0.0923592	1
p.Arg31Gln	substitution	31	R	Q	1.25784	1.44291	0.530333	0.48192	1.14479	1.02934	1.312	0.499924	0.698054	0.57771	1.2499	0.693476	1.54829	0.806518	0.546474	0.155119	0.539602	0.0039319	-15.3561	-15.9466	-4.00459	0.0179053	1.08164	-0.00260732	-11.7667	-16.0194	-0.34246	0.415212	0.666215	-0.00445735	-0.125543	-12.1517	-13.745	-14.1246	-3.00177	-4.21549	0.0473461	0.0145502
p.Arg31Glu	substitution	31	R	E	1.51443	1.73284	NA	NA	1.37625	1.02953	1.01941	1.2076	NA	NA	NA	NA	NA	NA	NA	NA	1.61841	-0.00287353	-16.0797	-16.1153	-4.55952	0.0103586	NA	NA	NA	NA	NA	NA	NA	NA	NA	NA	NA	NA	NA	NA	NA	NA
p.Arg31Gly	substitution	31	R	G	1.08878	0.0610313	1.09352	0.088997	1.1963	0.0632228	0.905666	0.0681073	0.223403	0.0798544	0.303283	0.116639	0.406611	0.0811718	0.830192	0.0972709	1.14978	-0.000865637	-8.74417	-10.5507	-2.78862	0.0579424	0.173194	0.0030574	-5.21572	-17.0919	7.28111	0.999312	-0.327953	0.00162443	-0.19475	-5.60067	-8.93298	-18.1832	-1.26281	4.65514	0.220491	0.990577
p.Arg31His	substitution	31	R	H	1.04771	0.0694612	1.00529	0.0993437	0.965033	0.0651699	0.882915	0.0647004	0.318289	0.122407	0.50604	0.064544	0.635122	0.0523126	0.773191	0.0425018	1.04794	-0.000828256	-5.81846	-7.40469	-3.00889	0.0470257	0.441505	0.00169904	-4.02487	-19.2839	10.664	0.999977	-0.00681334	0.000200116	0.0182702	-4.40982	-4.54072	-4.7453	-4.46423	-4.39054	0.0113826	0.0122424
p.Arg31Ile	substitution	31	R	I	0.761498	0.0458779	0.837451	0.0786164	0.819295	0.0415021	0.84112	0.0452733	0.590174	0.0447567	0.734192	0.0434269	0.820445	0.0399781	0.852776	0.0353774	0.778161	0.000339843	-4.65904	-5.21871	-4.03545	0.0173706	0.659662	0.00107374	-4.67845	-13.5406	4.26703	0.986171	0.326898	-0.000483629	0.279319	-5.0634	-6.79145	-102.527	-2.86707	91.1405	0.0538057	1
p.Arg31Leu	substitution	31	R	L	0.864091	0.0256427	0.869709	0.0572308	0.792261	0.0323195	0.878849	0.0262179	0.342449	0.0382272	0.501586	0.0363076	0.55081	0.028767	0.803408	0.0320304	0.846776	6.71456e-05	-4.95523	-5.0289	-4.52145	0.0107563	0.370499	0.00209923	-4.46379	-47.4923	38.4334	1	0.00888791	0.000521416	0.0582064	-4.84874	-7.45232	-13.5948	-1.99155	1.54732	0.120093	0.824526
p.Arg31Lys	substitution	31	R	K	1.58304	0.0628857	1.49024	0.0883721	1.44373	0.0464958	1.23654	0.0501679	0.472638	0.0537614	0.678647	0.0539275	0.823102	0.0429154	0.783341	0.0354749	1.59634	-0.00174645	-5.36701	-15.8944	5.93231	0.997355	0.600158	0.00110403	-9.65018	-18.2813	4.03604	0.982639	-0.164941	0.00136525	-0.0128159	-8.52578	-19.9911	-20.1576	6.87022	-4.42862	0.998963	0.0117903
p.Arg31Met	substitution	31	R	M	1.11539	0.0432309	1.05036	0.0754619	0.990062	0.0440772	0.972908	0.0394334	0.463129	0.054466	0.59624	0.0503274	0.648572	0.0424645	0.768075	0.0474799	1.09585	-0.000687385	-4.84705	-7.61664	-1.82552	0.138772	0.510209	0.00132259	-3.2428	-11.3695	3.53162	0.971574	0.0309754	-0.000169654	0.0154339	-3.62775	-3.7582	-3.96425	-4.46467	-4.38907	0.0113775	0.0122601
p.Arg31Phe	substitution	31	R	F	0.675138	0.0376162	0.670653	0.0790316	0.62281	0.0316318	0.593085	0.0285051	0.545466	0.0400506	0.793471	0.0377794	0.895987	0.0371936	0.919492	0.0284031	0.674704	-0.000425794	-3.46507	-5.43253	-2.62765	0.0673797	0.672868	0.00136764	-12.967	-33.9815	16.4194	1	0.438431	9.53389e-05	0.448477	-13.3519	-13.4492	-343.958	-4.49785	325.914	0.0110103	1
p.Arg31Pro	substitution	31	R	P	0.491889	0.0646009	0.489958	0.113746	0.659569	0.0599487	0.710614	0.0712671	0.152886	0.062376	0.24952	0.0604876	0.376724	0.0504032	0.632739	0.0431682	0.493749	0.00122242	-6.27789	-9.53099	-1.34202	0.207179	0.151451	0.00238973	-2.73263	-30.1161	22.7883	1	-0.0378124	0.00134368	0.106183	-3.11758	-11.0854	-19.3193	3.37265	3.63884	0.966839	0.97439
p.Arg31Ser	substitution	31	R	S	0.658712	0.0587609	0.73071	0.0708378	0.727625	0.043191	0.746422	0.0410713	0.424918	0.0420292	0.629668	0.0518684	0.701507	0.0341872	0.820967	0.0321333	0.686561	0.00032143	-4.7156	-5.22173	-4.08899	0.01648	0.491452	0.00173526	-5.71594	-31.3442	21.0331	1	0.219875	0.000337572	0.256039	-6.10091	-7.02089	-97.5503	-3.67514	85.9343	0.0247193	1
p.Arg31Ter	nonsense	31	R	*	1.1992	1.24266	NA	NA	NA	NA	0.951799	0.363976	0.558951	0.577746	0.652606	0.529284	1.25489	0.664696	NA	NA	1.22127	-0.00134285	-13.5979	-13.6606	-4.53243	0.0106401	0.46041	0.00794651	-11.5947	-11.9616	-4.22822	0.0143689	-0.0449984	0.00665748	0.220075	-11.9797	-12.2321	-12.4459	-4.34267	-4.38132	0.0128349	0.0123544
p.Arg31Thr	substitution	31	R	T	0.313993	0.0569235	0.297717	0.0912986	0.288305	0.0650209	0.520669	0.0540598	0.487463	0.0587158	0.654211	0.054839	0.697667	0.064146	0.732469	0.0391576	0.265092	0.00113293	-6.61569	-10.9932	-0.217561	0.445823	0.56648	0.000879664	-4.52307	-8.88599	-0.232197	0.44221	0.475572	0.000452208	0.525146	-4.90802	-5.97824	-215.266	-3.5249	204.692	0.0286119	1
p.Arg31Trp	substitution	31	R	W	1.09615	0.0510382	0.964845	0.0860092	0.894747	0.0430074	0.776718	0.0380167	0.500564	0.064699	0.658502	0.069348	0.715403	0.0683507	0.734308	0.0457619	1.07287	-0.00153188	-5.25065	-18.4148	8.56907	0.99981	0.570097	0.000890106	-4.54106	-7.72073	-1.41544	0.195377	0.0606078	0.000541956	0.120155	-4.62625	-5.75201	-13.9697	-3.46937	3.62256	0.0301965	0.973981
p.Arg31Tyr	substitution	31	R	Y	0.870343	0.0598843	0.930897	0.0853792	0.909823	0.0666793	0.765445	0.0479622	0.451532	0.0619444	0.657186	0.056936	0.744833	0.0476545	0.82722	0.0432765	0.918295	-0.00068787	-5.94841	-7.99268	-2.55085	0.0723694	0.551107	0.00148247	-5.37146	-16.3414	6.37479	0.998299	0.169679	-5.53335e-05	0.163878	-5.75641	-5.76968	-26.4942	-4.58184	16.1294	0.0101323	1
p.Arg31Val	substitution	31	R	V	1.05392	0.0371631	1.04609	0.07828	0.953174	0.0405848	0.814055	0.033263	0.64105	0.058498	0.858788	0.0462961	0.865454	0.0385673	0.93942	0.0425497	1.07398	-0.00128722	-3.81259	-17.6428	9.23506	0.999902	0.757628	0.000964546	-5.64494	-11.0987	0.858687	0.702386	0.247377	0.000409807	0.287266	-5.78547	-6.66288	-88.5007	-3.71771	77.2427	0.0237135	1
p.Cys32Ala	substitution	32	C	A	0	0.0984825	0.0264575	0.151337	0	0.0872355	0.358481	0.0871657	0.34248	0.117936	0.421211	0.113908	0.529364	0.091665	0.640333	0.0462372	-0.0781034	0.00192405	-8.40437	-12.862	-0.137508	0.465677	0.36673	0.00138405	-4.44585	-11.0852	2.04423	0.885364	0.228352	0.000910512	0.362448	-4.83081	-6.50096	-54.8271	-2.92497	43.731	0.0509329	1
p.Cys32Arg	substitution	32	C	R	0.417606	0.0935005	0.653434	0.118949	0.350627	0.0765351	0.673151	0.118465	0.357362	0.0581039	0.530986	0.0810429	0.638403	0.0544714	0.868604	0.0753428	0.427288	0.000559238	-10.7736	-11.6184	-3.75032	0.0229702	0.376183	0.00252966	-4.27964	-18.913	10.0382	0.999956	0.219773	0.00166294	0.351537	-4.6646	-10.8883	-70.3077	1.62859	54.8243	0.835976	1
p.Cys32Asn	substitution	32	C	N	0.328699	0.119589	0.503151	0.130794	0.518522	0.106122	0.485217	0.0883077	0	0.0897387	0	0.0923614	0	0.113356	0.744603	0.157852	0.418889	0.000436582	-8.04421	-8.25338	-4.38595	0.0122979	-0.0979685	0.00321426	-8.27125	-17.0796	4.21327	0.985418	-0.224225	0.00246461	-0.0855015	-8.6562	-12.7035	-14.017	-0.547864	-3.28158	0.36636	0.0362087
p.Cys32Asp	substitution	32	C	D	0.32135	0.23189	0.53921	0.13639	0.385196	0.217475	0.388379	0.146434	0.406177	0.101693	0.593401	0.0670599	0.69231	0.0708085	0.817982	0.0595259	0.482574	-0.000491086	-9.70558	-9.87347	-4.42723	0.0118065	0.508616	0.0015993	-4.66006	-11.6874	2.43224	0.919253	0.40433	0.000850615	0.492743	-5.04501	-6.78739	-103.995	-2.85274	92.6122	0.0545399	1
p.Cys32Gln	substitution	32	C	Q	0.37071	0.569226	NA	NA	0	0.285783	NA	NA	0.403295	0.147993	0.550984	0.121616	0.662305	0.121284	0.90528	0.0761172	0.420175	-0.00418952	-12.5753	-12.8386	-4.33178	0.0129736	0.439778	0.00232527	-5.59754	-13.3479	3.15528	0.959116	0.442159	0.00200864	0.689265	-5.98249	-10.5593	-94.6136	-0.018307	79.4592	0.495423	1
p.Cys32Glu	substitution	32	C	E	0.158869	0.152653	0.17352	0.152515	0.439536	0.135796	0.627665	0.182959	0.372207	0.0830873	0.666572	0.0778429	0.929792	0.0689288	1.08297	0.0559698	0.132525	0.0026414	-8.85431	-11.596	-1.85344	0.135469	0.509319	0.00305866	-7.84875	-34.6124	22.1686	1	0.382955	0.00266413	0.671089	-8.23371	-26.6307	-215.687	13.8019	184.462	0.999999	1
p.Cys32Gly	substitution	32	C	G	1.23939	0.0850976	1.24519	0.103687	1.23382	0.0734798	0.71127	0.0584347	0.128272	0.0932974	0.250481	0.0743872	0.323594	0.0531932	0.364368	0.0435612	1.36758	-0.00303608	-9.75439	-32.5928	18.2433	1	0.205985	0.000847255	-3.78507	-7.28009	-1.10011	0.24972	-0.472432	0.0020149	-0.221112	-3.80993	-16.9382	-45.6861	8.53311	24.1528	0.999803	1
p.Cys32His	substitution	32	C	H	0	0.113527	0	0.194196	0	0.109306	0.559318	0.200841	0.623641	0.0845248	0.914692	0.107423	1.03982	0.0689679	0.957522	0.0702547	-0.0912902	0.00223042	-10.0189	-12.6129	-2.00108	0.11909	0.778891	0.00124201	-9.03546	-11.9613	-1.66923	0.158527	0.608357	0.00063502	0.673319	-9.42041	-10.1503	-155.104	-3.86519	140.359	0.0205287	1
p.Cys32Ile	substitution	32	C	I	0.437499	0.128969	0.640781	0.126208	0.644672	0.0945154	0.909313	0.0989536	0.628716	0.080177	0.83224	0.066521	0.875964	0.0551454	0.869032	0.0461697	0.478561	0.0020731	-8.06058	-12.1443	-0.511417	0.374861	0.758064	0.000651945	-5.28708	-7.31055	-2.57165	0.0709856	0.537299	-0.000493911	0.481071	-5.67204	-6.51228	-142.999	-3.75487	131.891	0.0228682	1
p.Cys32Leu	substitution	32	C	L	0.901405	0.0700844	0.940376	0.0820125	0.946121	0.0742786	0.88537	0.0554728	0.505578	0.0481189	0.650137	0.041948	0.751471	0.0353205	0.797121	0.0358024	0.929676	-0.000174226	-5.78353	-5.89015	-4.48851	0.0111125	0.583749	0.00119214	-4.64341	-15.6904	6.45187	0.998425	0.177725	-0.000409675	0.137078	-5.02837	-6.2328	-30.4904	-3.39069	19.6625	0.0325878	1
p.Cys32Lys	substitution	32	C	K	0	0.0894217	0	0.138122	0	0.0759133	0	0.104554	0	0.141873	0.112296	0.168617	0.111558	0.09591	0.537974	0.125181	0	0	-6.99893	-6.99893	-4.59512	0.01	-0.0651422	0.00267364	-6.78982	-11.1518	-0.233103	0.441987	-0.0979406	0.0026358	0.159443	-7.17478	-11.4145	-14.686	-0.355429	-1.32355	0.412067	0.210228
p.Cys32Phe	substitution	32	C	F	1.16416	0.0430706	1.21811	0.0766096	1.24035	0.0405404	0.939954	0.0356891	0.563027	0.0399728	0.751973	0.0417032	0.857029	0.0311855	0.867962	0.036656	1.253	-0.0013455	-10.68	-23.4725	8.19734	0.999725	0.659612	0.00128126	-9.2273	-22.2733	8.45086	0.999786	0.0587595	0.000899641	0.141611	-8.19942	-14.3932	-44.206	1.59865	25.2177	0.83183	1
p.Cys32Pro	substitution	32	C	P	1.69485	0.120733	1.56435	0.136844	1.52841	0.117654	0.753504	0.10564	0.183779	0.224454	0.510476	0.355408	0.807919	0.146652	0.906866	0.130648	1.79448	-0.00481772	-10.0689	-30.5047	15.8407	1	0.358736	0.0030185	-8.68407	-13.096	-0.183204	0.454327	-0.543035	0.00605112	0.222589	-8.65401	-21.2865	-24.5775	8.03734	-1.30405	0.999677	0.213483
p.Cys32Ser	substitution	32	C	S	0.716319	0.0940889	0.695632	0.0969656	0.686879	0.0598647	0.776389	0.0569924	0.521814	0.0472741	0.742222	0.0477266	0.837002	0.045397	0.905972	0.0396601	0.676324	0.000432303	-6.10145	-6.53327	-4.1633	0.0153179	0.617163	0.00157662	-7.38584	-22.8655	10.8846	0.999981	0.345645	0.000178309	0.362683	-7.77079	-7.96396	-139.994	-4.40195	127.434	0.0121051	1
p.Cys32Ter	nonsense	32	C	*	0.0651583	0.113343	0.392192	0.11884	0.356088	0.0894	0.205865	0.095934	0	0.0721732	0.0754216	0.0889903	0.100545	0.066634	0.0836295	0.0692354	0.25856	2.43208e-05	-9.99553	-10.003	-4.58764	0.0100744	0.0354712	0.000328078	-4.04188	-4.2711	-4.36589	0.012544	-0.00933848	6.59395e-05	-0.0033398	-4.42683	-4.43604	-4.44024	-4.58591	-4.59093	0.0100916	0.0100416
p.Cys32Thr	substitution	32	C	T	0.780129	0.234115	0.689788	0.14207	0.788006	0.13625	1.08302	0.13254	0.0157759	0.196393	0.272608	0.182904	0.865413	0.132244	0.786581	0.112155	0.643701	0.00205675	-9.04997	-11.171	-2.47408	0.0776951	0.257148	0.00313667	-10.5001	-17.8479	2.75268	0.940065	-0.0641255	0.00156627	0.120116	-10.8851	-12.2376	-13.6262	-3.24261	-3.20645	0.0375934	0.0389235
p.Cys32Trp	substitution	32	C	W	1.52213	0.0502299	1.44217	0.085794	1.44734	0.0482854	1.21106	0.0515737	0.590548	0.055509	0.865374	0.0585582	0.982986	0.0471271	0.928055	0.0359103	1.54981	-0.00156023	-5.87176	-15.0572	4.59034	0.989953	0.747167	0.00108813	-12.0304	-19.6967	3.07119	0.955689	0.00593734	0.00115803	0.138747	-11.0802	-18.8045	-36.5335	3.12922	13.1338	0.958082	0.999998
p.Cys32Tyr	substitution	32	C	Y	1.41094	0.0770004	1.35971	0.0940431	1.26885	0.0937363	1.12244	0.0587268	0.606628	0.0486119	0.825674	0.0558353	0.925426	0.0455153	0.859533	0.0318831	1.41601	-0.00147052	-6.13406	-11.7144	0.985194	0.728138	0.72531	0.000816717	-9.98315	-15.0441	0.465789	0.614386	0.0476143	0.000696912	0.129077	-9.11699	-12.5824	-30.9959	-1.12972	13.8184	0.244213	0.999999
p.Cys32Val	substitution	32	C	V	1.10108	0.147654	0.962462	0.149613	0.968172	0.0768987	1.05403	0.0787622	0.734486	0.0703644	1.01205	0.0730291	1.08085	0.0604028	0.967263	0.0442663	0.988068	0.000222874	-7.79821	-7.85862	-4.5347	0.0106162	0.904005	0.000488402	-9.42644	-10.4035	-3.61808	0.0261328	0.441098	-0.00119238	0.302456	-9.8114	-15.0722	-68.7659	0.665689	49.0985	0.660537	1
p.Cys32=	synonymous	32	C	C	NA	NA	NA	NA	NA	NA	1.09703	0.0919787	NA	NA	NA	NA	NA	NA	NA	NA	NA	NA	NA	NA	NA	NA	NA	NA	NA	NA	NA	NA	NA	NA	NA	NA	NA	NA	NA	NA	NA	NA
p.Ser33=	synonymous	33	S	S	0.991991	0.0363587	0.956364	0.0821949	0.9699	0.0455595	0.980979	0.0401696	0.491158	0.0554049	0.646563	0.034376	0.734132	0.0327327	0.82293	0.0329984	0.984149	-3.67011e-05	-4.22451	-4.26723	-4.55239	0.010432	0.585109	0.00125452	-3.66905	-18.6824	10.4182	0.99997	0.14471	-0.000358029	0.10887	-4.05401	-5.10934	-23.0287	-3.53979	13.3243	0.0282011	0.999998
p.Ser33Ala	substitution	33	S	A	0.267277	0.082596	0.355005	0.157311	0.302764	0.161272	0.313772	0.118767	0.510754	0.0723334	0.776198	0.0754639	0.879897	0.0562094	0.843635	0.0510469	0.283263	0.000170977	-8.04699	-8.10548	-4.53662	0.010596	0.662911	0.00112029	-8.40545	-12.8348	-0.165721	0.458664	0.596585	0.000749011	0.67742	-8.79041	-10.5497	-255.371	-2.83585	240.226	0.0554175	1
p.Ser33Arg	substitution	33	S	R	0.203704	0.115155	0.32035	0.159251	0.314222	0.121282	0.65463	0.14456	0.536583	0.0857063	0.776163	0.112226	0.872924	0.121498	1.01995	0.09203	0.181226	0.00212767	-8.60378	-11.3384	-1.86049	0.134645	0.593387	0.00223528	-6.2156	-12.761	1.95033	0.875482	0.473575	0.00181346	0.627288	-6.60055	-10.865	-89.8282	-0.330629	74.3681	0.418088	1
p.Ser33Asn	substitution	33	S	N	1.63201	0.130752	1.67762	0.133847	1.76087	0.102165	1.51197	0.0946801	0.519199	0.109913	0.704574	0.0827287	0.732425	0.0656464	0.94743	0.06496	1.72327	-0.000821911	-8.56669	-9.2117	-3.95011	0.0188889	0.583161	0.00177441	-4.78625	-11.5703	2.18892	0.89925	-0.187367	0.000829867	-0.0980078	-5.1712	-6.47838	-9.8303	-3.28794	-1.2432	0.0359873	0.22388
p.Ser33Asp	substitution	33	S	D	0.290395	0.147092	0.364508	0.118968	0.285559	0.0967764	0.0018754	0.170684	0.596231	0.0657354	0.795437	0.0796473	0.870865	0.0572584	1.00737	0.077325	0.390199	-0.00156066	-8.47925	-9.80762	-3.26675	0.0367297	0.651882	0.00192344	-5.04984	-12.5869	2.94199	0.949883	0.630322	0.00155952	0.758172	-5.43477	-10.3857	-257.94	0.355843	242.959	0.588034	1
p.Ser33Cys	substitution	33	S	C	0.742879	0.0647661	0.668016	0.0867467	0.738656	0.0604233	0.651461	0.0541592	0.343266	0.0645516	0.521937	0.0626322	0.621396	0.0389026	0.82999	0.0373993	0.738652	-0.000374066	-5.8016	-6.21863	-4.1781	0.0150963	0.396173	0.00219063	-3.4775	-32.2395	24.1669	1	0.123459	0.000812498	0.218334	-3.86245	-7.13694	-51.7229	-1.32064	39.9908	0.210712	1
p.Ser33Gln	substitution	33	S	Q	0	0.66829	NA	NA	NA	NA	NA	NA	0.888019	0.125182	1.22806	0.111029	1.28479	0.09844	0.99088	0.0624808	NA	NA	NA	NA	NA	NA	1.15988	-0.000655393	-9.30903	-10.1017	-3.80242	0.0218295	NA	NA	NA	NA	NA	NA	NA	NA	NA	NA
p.Ser33Glu	substitution	33	S	E	0	0.160552	0	0.141263	0	0.238071	0	0.181634	0.178371	0.111107	0.278687	0.112606	0.358595	0.113912	0.543147	0.0579467	0	0	-9.30194	-9.30194	-4.59512	0.01	0.191477	0.00175688	-4.82923	-12.0832	2.65886	0.934555	0.159242	0.00171635	0.384647	-5.21419	-10.4201	-49.9789	0.610818	34.9636	0.648127	1
p.Ser33Gly	substitution	33	S	G	0.636707	0.099696	0.493715	0.119886	0.642249	0.107584	0	0.0784449	0.445106	0.13479	0.627788	0.110687	0.658675	0.0808623	0.780388	0.0620674	0.707532	-0.00323576	-10.8719	-26.6708	11.2037	0.999986	0.528368	0.00127202	-5.06244	-8.6141	-1.04345	0.260484	0.218233	0.00259751	0.548758	-5.45361	-15.8058	-98.4944	5.75703	78.0935	0.996849	1
p.Ser33His	substitution	33	S	H	0	0.11549	0	0.330534	0.72173	0.188182	1.34954	0.200939	0.580645	0.127548	0.772941	0.128909	0.880432	0.084251	0.990645	0.0745859	-0.0851443	0.0073535	-9.82168	-30.1205	15.7037	1	0.668803	0.00169353	-5.55722	-9.97284	-0.179498	0.455246	0.693912	-0.00463407	0.145943	-7.10841	-33.608	-38.3182	21.9044	0.115062	1	0.528734
p.Ser33Ile	substitution	33	S	I	0.849546	0.0922651	0.905601	0.118052	0.921456	0.121781	0.605713	0.0958604	0.691645	0.0557107	0.909205	0.0774318	0.989585	0.0448757	0.992571	0.0415313	0.919724	-0.00136642	-8.17912	-10.4228	-2.35145	0.0869506	0.788085	0.00119573	-7.06183	-14.0055	2.34858	0.912822	0.429416	-0.000263558	0.400254	-7.44678	-7.76024	-133.145	-4.28166	120.789	0.0136314	1
p.Ser33Leu	substitution	33	S	L	1.48937	0.0460629	1.3521	0.0794251	1.39791	0.0435977	0.950386	0.0477577	0.549106	0.043927	0.68958	0.0429712	0.785595	0.0366789	0.812581	0.0317204	1.54988	-0.0026857	-10.4139	-42.4216	27.4126	1	0.621061	0.00106634	-4.89471	-15.3026	5.81282	0.99702	-0.130695	0.00205333	0.0842691	-3.77907	-39.5135	-49.4445	31.1393	5.3359	1	0.995208
p.Ser33Met	substitution	33	S	M	1.56725	0.0955161	1.51864	0.113609	1.54498	0.0887777	0.998599	0.0727291	0.295231	0.0712483	0.477139	0.0736776	0.634534	0.0774174	0.876849	0.0517471	1.66851	-0.00307196	-9.5285	-25.5396	11.416	0.999989	0.336084	0.00274149	-4.41724	-29.446	20.4336	1	-0.470714	0.00414364	-0.028481	-4.59531	-58.3221	-58.6958	49.1317	-4.22137	1	0.0144661
p.Ser33Phe	substitution	33	S	F	0.868315	0.0374586	0.913446	0.0677164	0.831433	0.0401373	0.803249	0.0509981	0.43828	0.0710677	0.634505	0.0496199	0.73567	0.0375678	0.821679	0.0318816	0.8814	-0.000413952	-4.30719	-5.17351	-3.7288	0.0234581	0.563138	0.00136017	-4.55061	-22.0158	12.8701	0.999997	0.194571	-0.000194462	0.170896	-4.93556	-5.17105	-38.7064	-4.35963	28.9403	0.0126217	1
p.Ser33Pro	substitution	33	S	P	1.80502	0.108534	1.75927	0.125737	1.80795	0.102636	1.522	0.0868243	0.339162	0.118756	0.402625	0.0801326	0.468805	0.0822032	0.72358	0.0603195	1.84905	-0.0014683	-7.93765	-10.569	-1.96381	0.123055	0.323429	0.00194533	-4.41589	-13.3283	4.31732	0.98684	-0.483199	0.00118654	-0.347187	-4.80085	-7.63348	-46.7765	-1.76249	34.5479	0.146479	1
p.Ser33Ter	nonsense	33	S	*	0.655829	0.0973585	0.529789	0.127994	0.369241	0.101257	0.23984	0.0884025	0	0.0543325	0	0.0731233	0	0.0447618	0	0.055613	0.628044	-0.00204403	-7.51177	-12.6905	0.583625	0.641901	0	0	-2.58286	-2.58286	-4.59512	0.01	-0.241054	0.00041852	-0.202665	-3.08805	-3.68621	-31.3734	-3.99696	23.0921	0.01804	1
p.Ser33Thr	substitution	33	S	T	0.120571	0.169393	0	0.139296	0	0.167513	0.41441	0.207636	0.381404	0.157645	0.604985	0.0882683	0.765193	0.113149	0.716198	0.064909	-0.0140607	0.00159756	-9.88929	-10.8201	-3.66433	0.0249812	0.560372	0.000875275	-6.25484	-8.07102	-2.77894	0.0584727	0.454769	0.000582536	0.525951	-6.6398	-7.17999	-74.1295	-4.05492	62.3544	0.0170414	1
p.Ser33Trp	substitution	33	S	W	1.12369	0.148002	1.10272	0.14817	1.13178	0.123668	1.02224	0.154072	0.241506	0.091729	0.522478	0.0910554	0.567049	0.0821119	0.767701	0.0581042	1.13763	-0.000445829	-8.52682	-8.62451	-4.49743	0.0110149	0.341657	0.00215847	-5.90263	-17.6214	7.12363	0.999195	-0.169786	0.000658497	-0.0943279	-6.2876	-7.24748	-10.2904	-3.63524	-1.5522	0.0256997	0.174768
p.Ser33Tyr	substitution	33	S	Y	0.99609	0.0430349	0.964077	0.072696	0.983214	0.0579309	0.993635	0.0379172	0.447773	0.0480972	0.600665	0.0506311	0.720738	0.0442254	0.772685	0.038839	0.986596	2.68448e-05	-4.42113	-4.44819	-4.56806	0.0102715	0.514153	0.00142034	-5.01531	-17.6728	8.0624	0.999685	0.0691819	-0.000205425	0.0486684	-5.40026	-5.65638	-8.02092	-4.33901	-2.23057	0.0128814	0.0970386
p.Ser33Val	substitution	33	S	V	1.24776	0.0670423	1.20701	0.090363	1.07589	0.0558456	1.00249	0.0723421	0.522591	0.0488625	0.671358	0.0482269	0.715481	0.0422307	0.846296	0.0370118	1.23894	-0.00130875	-5.90544	-9.56454	-0.936016	0.281706	0.57129	0.00139694	-3.41757	-16.6923	8.67962	0.99983	0.0395139	8.1172e-05	0.047747	-3.80253	-3.8446	-6.2834	-4.55305	-2.15632	0.0104252	0.103742
p.Ser33Lys	substitution	33	S	K	NA	NA	0	0.549304	NA	NA	0.119951	0.909458	0.234714	0.170981	0.253194	0.0948035	0.424283	0.0923557	0.429157	0.0563146	-0.0173743	0.000695002	-13.6973	-13.7054	-4.58699	0.0100808	0.262328	0.00089409	-5.13724	-7.12584	-2.60651	0.0687203	0.188778	0.000712123	0.284968	-5.52219	-6.36808	-29.8381	-3.74923	18.8749	0.0229947	1
p.Thr34=	synonymous	34	T	T	1.02357	0.0347839	0.939813	0.0849737	0.919949	0.0447213	1.09009	0.0576959	0.241924	0.048284	0.366237	0.0567891	0.414506	0.0412512	0.575218	0.0478077	0.986337	0.000181897	-7.60372	-7.77371	-4.42513	0.011831	0.263175	0.0015616	-2.96444	-14.297	6.73744	0.998816	-0.186454	-7.69899e-05	-0.193362	-3.34938	-3.37709	-36.3579	-4.56741	28.3857	0.0102781	1
p.Thr34Ala	substitution	34	T	A	0.864564	0.0734072	0.834661	0.0937041	0.910438	0.063757	1.04656	0.0692708	0.40677	0.0838263	0.598784	0.0807261	0.749964	0.0853969	0.909826	0.0618683	0.827237	0.0010373	-5.97084	-8.24474	-2.32122	0.0893803	0.474022	0.00225427	-5.06431	-17.2362	7.57679	0.999488	0.0864961	0.000560024	0.144188	-5.44926	-6.16957	-13.3853	-3.87482	2.62057	0.020336	0.932173
p.Thr34Arg	substitution	34	T	R	1.34365	0.109202	1.27728	0.127457	1.19056	0.103144	1.06695	0.0813434	0.0897575	0.167203	0.0232752	0.0982588	0.225744	0.0795979	0.542103	0.0926905	1.33713	-0.00136787	-7.22159	-9.7221	-2.09461	0.109622	-0.032342	0.00280019	-5.28971	-13.4341	3.54927	0.972058	-0.604786	0.0015889	-0.442983	-5.67466	-8.22604	-48.8043	-2.04373	35.9832	0.114687	1
p.Thr34Asn	substitution	34	T	N	1.08876	0.0646074	1.10985	0.125816	1.12867	0.0499395	1.29474	0.0522889	0.362265	0.0496779	0.467123	0.0447429	0.608713	0.0365159	0.825408	0.0425769	1.05098	0.00113013	-5.87636	-9.75788	-0.7136	0.328804	0.377598	0.00226458	-2.1833	-31.6326	24.8542	1	-0.155489	0.000481176	-0.111247	-2.56826	-3.88189	-17.5344	-3.28149	9.05742	0.0362118	0.999883
p.Thr34Asp	substitution	34	T	D	0.962563	0.135058	0.99191	0.133478	1.03634	0.136899	0.946531	0.0940284	0	0.0770253	0	0.117483	0	0.120173	0.363885	0.075783	0.99614	-0.000182831	-7.9885	-8.02822	-4.55541	0.0104009	-0.0526649	0.00195039	-5.53857	-12.4713	2.33765	0.911948	-0.499431	0.000344995	-0.466991	-5.92352	-6.12589	-58.9419	-4.39276	48.2209	0.0122155	1
p.Thr34Cys	substitution	34	T	C	0.728735	0.0701331	0.723155	0.130514	0.617336	0.0864667	0.690054	0.0628286	0.296873	0.0903516	0.437266	0.0717298	0.522907	0.0747742	0.57889	0.050144	0.710167	-0.000190504	-6.77866	-6.85811	-4.51568	0.0108179	0.372271	0.00108337	-4.28019	-8.36165	-0.513659	0.374336	0.109284	-0.000276686	0.0771064	-4.66514	-4.88744	-7.5433	-4.37282	-1.93927	0.0124584	0.125729
p.Thr34Gln	substitution	34	T	Q	0	0.153158	0	0.216755	0	0.220451	0	0.100046	0.85768	0.108184	1.12107	0.0850652	1.26129	0.0860679	1.10176	0.0902471	0	0	-9.00968	-9.00968	-4.59512	0.01	1.05197	0.000643385	-8.29905	-8.96803	-3.92614	0.0193383	1.01913	0.000604922	0.999959	-8.68401	-10.4349	-286.115	-2.84424	271.085	0.05498	1
p.Thr34Glu	substitution	34	T	E	1.31609	0.133478	1.28328	0.163871	1.27624	0.150052	1.37081	0.115641	0	0.0856596	0	0.129046	0	0.0672261	0.587517	0.108537	1.28518	0.000363523	-8.42643	-8.52694	-4.49461	0.0110456	-0.130907	0.0027359	-8.9513	-17.427	3.88061	0.979779	-0.745856	0.00124808	-0.641074	-9.33625	-10.9798	-114.236	-2.95153	98.6612	0.0496644	1
p.Thr34Gly	substitution	34	T	G	0.840462	0.0930124	0.949387	0.170994	0.770763	0.0963636	0.799454	0.081991	0.557681	0.0887128	0.83299	0.0853136	0.850921	0.0714405	0.90915	0.0695485	0.850652	-0.000327246	-7.57986	-7.83241	-4.34256	0.0128362	0.689432	0.00121415	-6.37156	-9.33728	-1.6294	0.163913	0.332525	-0.000345398	0.298589	-6.75652	-6.9854	-36.7247	-4.36624	25.1442	0.0125397	1
p.Thr34His	substitution	34	T	H	0	0.417515	0	0.234175	0	0.152819	NA	NA	0.254709	0.187714	0.347893	0.154738	0.603544	0.135163	0.663607	0.146882	0	0	-11.1066	-11.1066	-4.59512	0.01	0.308373	0.0020286	-7.02984	-8.988	-2.63696	0.0667972	0.27606	0.00198585	0.463349	-7.41479	-9.21717	-27.5983	-2.79273	13.786	0.0577181	0.999999
p.Thr34Ile	substitution	34	T	I	0.97892	0.0364547	1.04456	0.0736229	1.00031	0.0383179	1.00197	0.0455128	0.464686	0.144252	0.644507	0.122575	0.703308	0.0515429	0.933089	0.155983	0.99106	6.85779e-05	-4.27147	-4.39363	-4.47296	0.0112847	0.513932	0.00197354	-5.61994	-7.79224	-2.42282	0.0814493	0.0576423	0.000322198	0.0866376	-6.00489	-6.0627	-8.05979	-4.53731	-2.59803	0.0105889	0.0692651
p.Thr34Leu	substitution	34	T	L	0.540761	0.0586963	0.519188	0.0872738	0.535069	0.0616305	0.635527	0.0434483	0.480045	0.0495424	0.651049	0.0412705	0.748625	0.0354445	0.868493	0.0334567	0.513561	0.000567828	-5.27991	-6.84464	-3.0304	0.0460713	0.558976	0.00161768	-4.32691	-26.5011	17.5791	1	0.382464	0.000598715	0.444575	-4.71189	-7.46123	-272.693	-1.84578	260.637	0.136369	1
p.Thr34Lys	substitution	34	T	K	0	0.197918	0	0.172316	0	0.319299	0	0.203273	0.82708	0.095489	1.13286	0.111786	1.24678	0.0765062	1.00574	0.0554621	0	0	-10.116	-10.116	-4.59512	0.01	1.04655	4.32177e-05	-10.7249	-10.7292	-4.59081	0.0100428	1.01345	8.91766e-06	0.999959	-11.1098	-11.184	-364.055	-4.52092	348.276	0.010762	1
p.Thr34Met	substitution	34	T	M	0.35758	0.0864979	0.540963	0.110727	0.450842	0.101956	0.718854	0.106519	0.468378	0.0971497	0.64099	0.0840375	0.722391	0.0827898	0.83318	0.070543	0.378259	0.00153723	-8.15541	-10.7866	-1.96398	0.123037	0.543854	0.00150766	-4.94108	-9.30528	-0.230919	0.442525	0.390127	0.000706706	0.460687	-5.32605	-6.23434	-69.3099	-3.68683	58.4804	0.024439	1
p.Thr34Phe	substitution	34	T	F	0.555331	0.0668708	0.61626	0.109911	0.66628	0.0739251	0.971278	0.0890706	0.2948	0.0526527	0.501066	0.0501587	0.572685	0.0418178	0.792864	0.0377487	0.520234	0.00206168	-6.81209	-13.6928	2.28564	0.907681	0.357076	0.00218927	-4.7211	-35.5725	26.2562	1	0.217971	-0.000469482	0.169102	-5.47036	-6.79734	-35.8475	-3.26814	24.455	0.0366804	1
p.Thr34Pro	substitution	34	T	P	1.4551	0.0839731	1.32582	0.111935	1.38768	0.0764912	1.14336	0.0661019	0	0.100914	0	0.158547	0.0355608	0.0869946	0.30171	0.0743703	1.46529	-0.00149488	-7.197	-11.626	-0.166132	0.458562	-0.0635084	0.00170662	-5.42082	-9.85083	-0.165115	0.458815	-0.686169	0.000636529	-0.613332	-5.80577	-6.35194	-91.1634	-4.04895	80.2164	0.0171417	1
p.Thr34Ser	substitution	34	T	S	0.757143	0.0572721	0.795902	0.0897902	0.859174	0.0607167	1.02443	0.05136	0.43065	0.0952999	0.566666	0.0629393	0.640844	0.0490851	0.879598	0.0515977	0.739219	0.00139533	-5.27733	-12.2003	2.32787	0.911159	0.464395	0.0020219	-3.69447	-17.4647	9.17514	0.999896	0.190017	-0.000577642	0.127952	-3.97735	-4.97364	-14.4136	-3.59882	4.84489	0.0266275	0.992193
p.Thr34Ter	nonsense	34	T	*	0.1484	0.137979	0.316924	0.218625	0	0.125641	0	0.0968577	0	0.081034	0	0.143419	0	0.103895	0	0.0488374	0.172638	-0.000959187	-8.82578	-9.91711	-3.5038	0.0292044	0	0	-4.36833	-4.36833	-4.59512	0.01	-0.00234102	-8.49395e-06	-0.00351867	-4.75329	-4.75353	-4.75794	-4.59489	-4.59071	0.0100023	0.0100438
p.Thr34Trp	substitution	34	T	W	0.0605456	0.120007	0.430749	0.178054	0.389107	0.0816081	0.713919	0.083003	0.0399336	0.152945	0.243158	0.0806958	0.318872	0.0848162	0.400424	0.061914	0.107466	0.00300444	-8.62773	-18.5955	5.37262	0.99538	0.181437	0.00113153	-5.11067	-8.66765	-1.03814	0.261509	0.1906	-0.00139227	0.0262808	-5.77226	-9.27283	-9.47872	-1.09455	-4.38923	0.250762	0.0122582
p.Thr34Tyr	substitution	34	T	Y	0.813034	0.0913747	0.69702	0.134798	0.722474	0.083362	0.814465	0.081417	0.585036	0.096372	0.926422	0.0929143	1.00837	0.0966662	0.888656	0.0564929	0.753145	0.000189461	-7.3589	-7.43306	-4.52096	0.0107615	0.785173	0.000658805	-8.86244	-9.8566	-3.60097	0.0265719	0.48118	-0.000816047	0.382876	-9.2474	-10.6996	-57.8926	-3.14295	42.5979	0.0413699	1
p.Thr34Val	substitution	34	T	V	0.770587	0.0825157	0.741151	0.149827	0.478221	0.0941208	0.725119	0.0581146	0.537685	0.062946	0.712218	0.0523102	0.761129	0.0538038	0.865197	0.0374744	0.696936	-4.83296e-05	-9.87223	-9.92147	-4.54588	0.0104994	0.618312	0.00126371	-4.11067	-14.2537	5.54787	0.996119	0.362474	-7.64395e-05	0.353913	-4.49562	-4.52726	-109.45	-4.56348	100.328	0.0103181	1
p.Pro35=	synonymous	35	P	P	1.00868	0.0425502	1.00399	0.0739537	0.900383	0.0423309	0.970789	0.0410501	0.515534	0.0613848	0.679424	0.0450626	0.73916	0.0415115	0.860733	0.0294684	0.984537	-0.000206526	-5.71422	-5.99518	-4.31415	0.0132013	0.596193	0.00134006	-3.39129	-21.6437	13.6573	0.999999	0.157343	-0.000263874	0.12506	-3.77625	-4.30769	-23.7774	-4.06368	14.8746	0.0168953	1
p.Pro35Ala	substitution	35	P	A	0.850936	0.080283	0.855645	0.125646	0.948323	0.0848592	0.898845	0.0686998	0.615491	0.0935172	0.778428	0.0546756	0.845533	0.0463934	0.56627	0.0512053	0.867821	0.000240723	-6.78087	-6.89154	-4.48445	0.0111572	0.823572	-0.000958114	-9.11765	-12.5098	-1.20296	0.230949	0.441031	-0.00257874	0.177291	-9.50261	-31.3635	-51.7136	17.2658	15.7549	1	1
p.Pro35Arg	substitution	35	P	R	0.952603	0.0563529	1.02494	0.0959766	0.991089	0.0722783	0.782004	0.0542667	0.427973	0.0744749	0.586316	0.0711831	0.718572	0.0630633	0.913559	0.0829493	1.00615	-0.00100213	-6.63359	-10.3038	-0.92486	0.283969	0.47113	0.00230637	-4.45406	-14.1148	5.06565	0.99373	0.0455196	0.000788062	0.10796	-4.83902	-5.96825	-10.4814	-3.46589	-0.0819844	0.0302984	0.479515
p.Pro35Asn	substitution	35	P	N	0.673975	0.1298	0.697133	0.126636	0.833954	0.137526	0.340174	0.108551	0.290869	0.0753079	0.522241	0.0991159	0.590066	0.0647015	0.819579	0.0530918	0.777293	-0.00184381	-9.88255	-12.8279	-1.64982	0.161134	0.335864	0.00244531	-4.83732	-22.2692	12.8367	0.999997	0.0865006	0.0011774	0.220971	-5.22228	-8.89837	-30.1817	-0.919028	16.6882	0.285156	1
p.Pro35Asp	substitution	35	P	D	0	0.0878229	0	0.118995	0	0.0865294	0.360279	0.159195	0.339703	0.085727	0.594479	0.0786627	0.721549	0.0653778	0.836143	0.0501981	-0.0543522	0.00140447	-8.33524	-10.1778	-2.75259	0.0599407	0.463702	0.00195969	-5.93262	-19.0669	8.53921	0.999804	0.347953	0.00160001	0.534743	-6.31758	-13.5611	-146.312	2.64843	128.155	0.933914	1
p.Pro35Cys	substitution	35	P	C	0.739917	0.0639337	0.724951	0.104567	0.648282	0.0857974	0.580807	0.0541968	0.174374	0.0472134	0.315086	0.0460634	0.405805	0.0366391	0.564555	0.0322679	0.746048	-0.000839026	-5.86649	-8.01668	-2.44493	0.0798103	0.216827	0.00176991	-2.90537	-29.7219	22.2214	1	-0.0445127	0.000434487	0.00240594	-3.29032	-4.76208	-4.76968	-3.12336	-4.58752	0.0421539	0.0100755
p.Pro35Gln	substitution	35	P	Q	0.38111	0.103834	0.287494	0.0959566	0.289431	0.104068	0.702105	0.0564366	0.348086	0.0580761	0.436959	0.0365371	0.463889	0.0403246	0.636234	0.0339822	0.247639	0.00215066	-8.51013	-21.0848	7.97952	0.999658	0.371829	0.00127394	-2.42334	-15.847	8.82851	0.999854	0.349469	-0.000743108	0.27383	-2.52366	-6.70508	-101.428	-0.413695	90.1276	0.398026	1
p.Pro35Glu	substitution	35	P	E	0.483912	0.141713	0.249639	0.218997	0.834804	0.202208	1.14775	0.135324	0.390638	0.102764	0.689863	0.09686	0.657466	0.0875563	0.786412	0.0657986	0.370244	0.00393504	-9.83203	-18.3234	3.89622	0.980086	0.519437	0.00135974	-6.33261	-10.0933	-0.834379	0.30272	0.470947	-0.00243767	0.197738	-7.0795	-17.664	-28.6649	5.98939	6.40576	0.997501	0.998351
p.Pro35Gly	substitution	35	P	G	0.972442	0.109998	1.09566	0.118376	1.04864	0.084176	0.960928	0.0934393	0.392103	0.0696345	0.534498	0.0659903	0.586761	0.0834768	0.803687	0.0486417	1.04992	-0.000340991	-7.47107	-7.59746	-4.46874	0.0113319	0.424693	0.0018863	-4.03401	-17.7074	9.07831	0.999886	-0.0444261	0.000318558	-0.0103426	-4.41896	-4.77901	-4.8326	-4.23508	-4.54153	0.0142721	0.0105447
p.Pro35His	substitution	35	P	H	0.228635	0.204797	0.45491	0.132967	0.578308	0.0991707	0.783508	0.117472	0.457216	0.103716	0.745557	0.11719	0.881642	0.0781479	0.860738	0.0588442	0.343884	0.00224688	-8.50775	-12.1281	-0.974783	0.273928	0.621883	0.00136468	-7.54248	-11.9041	-0.233544	0.441878	0.468147	0.000613665	0.544581	-7.92744	-8.61698	-100.304	-3.90558	87.0918	0.0197321	1
p.Pro35Ile	substitution	35	P	I	1.29933	0.0717123	1.15005	0.0999136	1.00044	0.068109	1.14082	0.111221	0.235472	0.0775139	0.372723	0.0656985	0.376902	0.0578661	0.70609	0.064953	1.22506	-0.00113597	-9.42237	-10.9826	-3.03492	0.0458729	0.240052	0.00213087	-5.10528	-16.2797	6.57926	0.998613	-0.298628	0.000758747	-0.229404	-5.49023	-6.8996	-31.4704	-3.18576	19.9757	0.0397053	1
p.Pro35Leu	substitution	35	P	L	1.18395	0.0333049	1.13173	0.073472	1.05206	0.0327315	0.868113	0.0318935	0.556809	0.0352046	0.744612	0.0398274	0.820893	0.028507	0.860265	0.0269281	1.20481	-0.00165669	-3.53676	-28.8102	20.6783	1	0.641307	0.00122544	-8.47252	-27.294	14.2263	0.999999	0.0593701	0.00107085	0.171645	-7.15175	-20.6017	-80.2171	8.85485	55.0202	0.999857	1
p.Pro35Lys	substitution	35	P	K	1.20488	0.140765	1.05431	0.146007	1.08955	0.133948	1.06335	0.105989	0.0940014	0.176538	0.180484	0.117181	0.162026	0.147545	0.199237	0.227537	1.13974	-0.000410503	-8.34985	-8.48224	-4.46273	0.0113994	0.145364	0.000256608	-6.91399	-6.93498	-4.57414	0.0102099	-0.369992	-0.00125325	-0.448677	-7.29896	-7.77766	-24.9056	-4.11641	12.5328	0.0160413	0.999996
p.Pro35Met	substitution	35	P	M	0.815429	0.0803654	0.985286	0.104982	0.88441	0.0801729	0.68772	0.065962	0.67616	0.0751328	0.887153	0.0690364	0.971652	0.0645762	0.980529	0.0501552	0.916559	-0.00102163	-7.67672	-10.0977	-2.17414	0.102097	0.79226	0.00105732	-5.831	-9.84575	-0.580369	0.358848	0.423221	-0.000438948	0.375608	-6.21596	-6.83929	-79.0941	-3.97179	67.6597	0.0184914	1
p.Pro35Phe	substitution	35	P	F	1.27645	0.0752382	1.22125	0.114308	1.2233	0.0626682	1.11932	0.0671495	0.525879	0.042163	0.735547	0.0463056	0.813688	0.0460778	0.8867	0.0461921	1.28269	-0.000772858	-6.12049	-7.33186	-3.38375	0.0328073	0.602703	0.00157788	-7.229	-20.9461	9.12201	0.999891	0.0351191	0.000246698	0.0549888	-7.61396	-7.94541	-10.9216	-4.26367	-1.61889	0.0138754	0.165358
p.Pro35Ser	substitution	35	P	S	1.41458	0.0650608	1.37513	0.074126	1.31788	0.0775001	1.17442	0.0447375	0.355995	0.0511145	0.513695	0.0578018	0.644088	0.0396845	0.801927	0.0420227	1.42326	-0.00123224	-5.28998	-11.8792	1.99415	0.880181	0.402554	0.0020918	-3.82147	-27.4622	19.0456	1	-0.277145	0.00177442	-0.0993042	-3.82752	-20.0484	-29.3344	11.6258	4.69086	0.999991	0.990905
p.Pro35Ter	nonsense	35	P	*	0	0.116167	0	0.146337	0	0.106401	0	0.109009	0	0.131698	0	0.0824189	0	0.0680737	0	0.049366	0	0	-7.69772	-7.69772	-4.59512	0.01	0	0	-3.888	-3.888	-4.59512	0.01	-0.0328678	-3.57661e-05	-0.0375956	-4.27296	-4.27606	-4.86334	-4.59202	-4.00784	0.0100308	0.0178483
p.Pro35Thr	substitution	35	P	T	0	0.16485	0	0.184431	0	0.125134	0.649826	0.0689232	0.423438	0.0963838	0.539379	0.0877076	0.601331	0.0788466	0.757354	0.0401531	-0.185145	0.00402542	-10.0355	-34.7	20.0694	1	0.454248	0.00151678	-3.85425	-14.762	6.31266	0.99819	0.379696	-0.00252011	0.021927	-4.46932	-23.4068	-23.6517	14.3424	-4.35022	0.999999	0.0127396
p.Pro35Trp	substitution	35	P	W	0	0.0655739	0	0.108263	0	0.105941	0.400514	0.093004	0.160734	0.0730928	0.269869	0.0879438	0.355857	0.0575588	0.572831	0.0591083	-0.0532374	0.00200274	-7.88778	-13.9174	1.43447	0.807597	0.163444	0.00202957	-3.66395	-14.5031	6.24403	0.998062	0.136072	0.000263198	0.163178	-4.08565	-4.26075	-16.3033	-4.42003	7.44746	0.0118908	0.999417
p.Pro35Tyr	substitution	35	P	Y	0.203857	0.125657	0.296605	0.1121	0.250056	0.0837802	0.724826	0.0840477	0.552268	0.0524926	0.808777	0.0571482	0.911498	0.0415405	0.840316	0.038954	0.124175	0.00268791	-9.25889	-18.0552	4.2012	0.985243	0.703233	0.00093473	-12.3153	-17.6959	0.785559	0.686877	0.70638	-0.00131027	0.567714	-15.7319	-25.2264	-332.639	4.89941	302.818	0.992604	1
p.Pro35Val	substitution	35	P	V	0.490507	0.0567833	0.510063	0.0951328	0.549794	0.0820033	0.720287	0.0533268	0.612506	0.0474303	0.753247	0.0500001	0.862897	0.0385101	0.872412	0.0362459	0.468748	0.00121859	-5.72485	-10.8017	0.481731	0.618157	0.687301	0.00107449	-5.40626	-13.6538	3.65246	0.974728	0.567103	-0.000751452	0.489762	-6.71423	-10.4733	-283.919	-0.836043	268.851	0.302369	1
p.Gly36=	synonymous	36	G	G	1.04365	0.0293095	1.04853	0.0594188	1.05656	0.0335892	1.06232	0.0340076	0.368177	0.0332107	0.456918	0.0347248	0.524808	0.0268876	0.677453	0.0328764	1.04403	9.78599e-05	-3.1075	-3.19827	-4.50435	0.0109397	0.380698	0.00148195	-1.37473	-23.7492	17.7794	1	-0.103534	-0.000148846	-0.116648	-1.75968	-1.98584	-29.5014	-4.36896	22.9204	0.012506	1
p.Gly36Ala	substitution	36	G	A	0.902616	0.108852	0.771854	0.113792	0.762399	0.0835987	1.06214	0.0908933	0.43976	0.0727819	0.649796	0.0662267	0.692137	0.0724612	0.935312	0.073193	0.764224	0.00115777	-8.88579	-10.428	-3.05292	0.0450914	0.504067	0.00213483	-5.33143	-15.1806	5.25403	0.994801	0.14533	0.000479374	0.184226	-5.71639	-6.21107	-19.6832	-4.10044	8.87698	0.0162955	0.99986
p.Gly36Arg	substitution	36	G	R	1.43711	0.0910117	1.49862	0.117007	1.48606	0.124525	0.727102	0.0885785	0.401888	0.0835702	0.601443	0.0778178	0.674569	0.0673548	0.888978	0.0817806	1.57846	-0.00390003	-10.911	-31.4356	15.9295	1	0.463737	0.00214598	-5.0054	-12.8113	3.21076	0.961237	-0.311396	0.00409676	0.0377702	-5.43247	-33.8414	-34.3252	23.8138	-4.11132	1	0.016122
p.Gly36Asn	substitution	36	G	N	0	0.0821816	0	0.102704	0	0.0950191	0	0.15404	0.370253	0.0859439	0.435524	0.0869611	0.561061	0.110643	0.811679	0.0980277	0	0	-7.2302	-7.2302	-4.59512	0.01	0.356948	0.00224494	-4.75112	-11.2537	1.90742	0.870729	0.324179	0.00220753	0.489418	-5.13608	-11.3436	-65.6417	1.61243	49.703	0.833748	1
p.Gly36Asp	substitution	36	G	D	0.961771	0.0308183	1.12135	0.0981112	0.975674	0.0299562	0.94667	0.0533829	0.359332	0.0856271	0.544851	0.0325678	0.574932	0.0735875	0.809412	0.0307492	0.979885	-0.000104667	-5.26577	-6.45539	-3.40551	0.0321238	0.475218	0.00165261	-4.17141	-35.3463	26.5798	1	0.0229622	-9.75837e-06	0.0218266	-4.55636	-4.55707	-5.11006	-4.59441	-4.04214	0.0100071	0.0172569
p.Gly36Cys	substitution	36	G	C	0.75865	0.0575431	0.851729	0.0834962	0.764565	0.0573948	0.909391	0.0971884	0.0414398	0.0625145	0.114951	0.0564521	0.460425	0.0859599	0.708731	0.0469875	0.763084	0.000464378	-6.6007	-7.25568	-3.94014	0.0190746	0.0262389	0.00347297	-3.58263	-54.427	46.2492	1	-0.307162	0.00190492	-0.117974	-3.96759	-18.9637	-27.0217	10.401	3.46286	0.99997	0.969612
p.Gly36Glu	substitution	36	G	E	0.366206	0.322633	0.836322	0.19768	0.214031	0.171093	1.12641	0.17211	0.480586	0.155783	0.671923	0.0976449	0.900284	0.0847467	0.835207	0.0745373	0.399465	0.0026637	-15.8495	-17.9168	-2.52781	0.0739317	0.661041	0.00110036	-6.99567	-9.55506	-2.03573	0.115502	0.451023	9.17278e-05	0.461511	-7.38063	-7.39105	-56.9455	-4.5847	44.9594	0.0101037	1
p.Gly36His	substitution	36	G	H	1.84133	0.368641	1.67131	0.211881	1.80012	0.299513	1.78317	0.283118	0.25015	0.109958	0.346421	0.13531	0.574285	0.0872386	0.84594	0.0717589	1.71804	0.000379514	-11.3106	-11.3504	-4.55534	0.0104016	0.247579	0.00302998	-4.92981	-19.837	10.3121	0.999967	-0.583102	0.00186677	-0.363785	-5.31476	-10.1122	-40.7436	0.202268	26.0364	0.550395	1
p.Gly36Ile	substitution	36	G	I	0	0.0970863	0.439567	0.151295	0.62457	0.104192	1.13443	0.0886242	0.940518	0.108619	1.13555	0.119144	1.20663	0.057532	0.882129	0.0373433	0.0445204	0.00552573	-9.46637	-45.6427	31.5812	1	1.20903	-0.00149094	-9.8709	-17.5669	3.10087	0.956928	1.26463	-0.00622575	0.329349	-14.1531	-116.116	-179.811	97.3675	59.1001	1	1
p.Gly36Leu	substitution	36	G	L	0.320336	0.176499	0.487658	0.117485	0.38406	0.109751	0	0.0763079	0.589519	0.0485532	0.824102	0.0615945	0.898329	0.0403871	0.936643	0.0352164	0.533318	-0.00254694	-8.62723	-16.815	3.59268	0.973213	0.687424	0.00138718	-7.81166	-20.7955	8.38871	0.999773	0.495644	0.00248082	0.771385	-6.61143	-45.3257	-672.248	34.1192	622.327	1	1
p.Gly36Lys	substitution	36	G	K	0	0.204889	0	0.286723	0	0.176228	0	0.446114	0.18545	0.157372	0	0.278544	0	0.129921	0.546215	0.146127	0	0	-10.8515	-10.8515	-4.59512	0.01	-0.0133439	0.00218278	-9.22613	-11.3128	-2.50844	0.0752689	-0.0462526	0.00215137	0.170996	-9.61107	-11.5818	-13.9113	-2.62444	-2.26557	0.0675822	0.0940151
p.Gly36Met	substitution	36	G	M	0.89948	0.209905	0.959514	0.154276	0.878656	0.145265	0.841728	0.107159	0.356352	0.0923752	0.466148	0.100993	0.539666	0.0919448	0.750634	0.0602652	0.943075	-0.000517847	-8.6744	-8.85357	-4.41595	0.0119388	0.365393	0.00191502	-4.45207	-12.975	3.92783	0.980694	-0.0316935	0.000367541	0.0110831	-4.83703	-5.11308	-5.15047	-4.31907	-4.55773	0.0131373	0.0103771
p.Gly36Phe	substitution	36	G	F	0.563832	0.0633096	0.73137	0.1008	0.65791	0.0881674	0.70726	0.076214	0.0986206	0.0713962	0.206763	0.0599071	0.227394	0.0480779	0.670389	0.0650995	0.600621	0.000558031	-7.08156	-7.82375	-3.85293	0.0207766	0.0587993	0.00266808	-6.61537	-25.4084	14.1979	0.999999	-0.177031	0.00139926	-0.0548148	-7.00033	-12.1465	-13.8643	0.55106	-2.87735	0.634382	0.0532848
p.Gly36Pro	substitution	36	G	P	0	0.460716	NA	NA	0	0.312218	NA	NA	0.0826942	0.12038	0.110412	0.0966677	0.161423	0.115547	0.662531	0.103376	0	0	-12.4523	-12.4523	-4.59512	0.01	0.00499358	0.00302756	-6.26064	-15.4701	4.61433	0.990188	-0.027416	0.00298779	0.229929	-6.6456	-15.6106	-24.7169	4.36987	4.51116	0.987505	0.989134
p.Gly36Ser	substitution	36	G	S	0.646984	0.104771	0.643723	0.128098	0.720411	0.0907624	0.834723	0.0532663	0.418304	0.0539261	0.51216	0.0502482	0.641133	0.0421906	0.736308	0.0331145	0.62427	0.00104631	-6.59696	-9.59779	-1.59428	0.168782	0.455953	0.00146074	-2.71579	-19.5151	12.2041	0.999995	0.195385	0.000100159	0.206872	-3.10075	-3.16871	-50.5366	-4.52716	42.7728	0.0106957	1
p.Gly36Ter	nonsense	36	G	*	0	0.146485	0	0.206972	0	0.0988809	0	0.169986	0	0.249756	0	0.115269	0	0.248071	0	0.178639	0	0	-8.64728	-8.64728	-4.59512	0.01	0	0	-7.44265	-7.44265	-4.59512	0.01	-0.0326875	-4.11194e-05	-0.0354631	-7.82761	-7.82811	-7.91544	-4.59463	-4.50779	0.0100049	0.0109026
p.Gly36Trp	substitution	36	G	W	1.94407	0.105774	1.82617	0.135588	1.9101	0.0997524	1.4229	0.0818502	0.322565	0.0985677	0.428654	0.100622	0.525499	0.0884904	0.737149	0.0866804	2.01039	-0.00268779	-9.21359	-18.7124	4.90371	0.992636	0.333206	0.00201221	-4.79121	-10.2486	0.862253	0.703131	-0.631693	0.0033785	-0.317029	-5.23475	-20.4196	-43.6617	10.5897	18.647	0.999975	1
p.Gly36Tyr	substitution	36	G	Y	0.127767	0.0815198	0.174751	0.157876	0.150102	0.1141	0	0.0592966	0.559754	0.0897656	0.83579	0.0866862	1.08369	0.0696782	1.04671	0.0535965	0.162316	-0.000770162	-7.11979	-8.84581	-2.8691	0.0537026	0.738762	0.0017775	-9.60725	-19.1849	4.98254	0.99319	0.734617	0.00177149	0.942164	-9.99221	-17.7764	-377.847	3.18912	355.475	0.960423	1
p.Gly36Val	substitution	36	G	V	0.858953	0.0436187	0.873656	0.0870963	0.799607	0.0422548	1.02965	0.051083	0.283059	0.0474255	0.371141	0.0680155	0.325117	0.0408579	0.837015	0.0563943	0.809124	0.000801328	-8.0198	-10.8212	-1.79371	0.142618	0.201647	0.00259467	-11.7132	-37.5783	21.27	1	-0.171826	0.000928224	-0.0930987	-12.0982	-15.3117	-22.134	-1.38153	2.22711	0.200763	0.902658
p.Gly36Gln	substitution	36	G	Q	NA	NA	NA	NA	NA	NA	NA	NA	0.359524	0.137242	0.517483	0.138339	0.54341	0.114583	0.949662	0.0822095	NA	NA	NA	NA	NA	NA	0.344147	0.00292716	-6.11271	-16.5943	5.88651	0.997231	NA	NA	NA	NA	NA	NA	NA	NA	NA	NA
p.Gly36Thr	substitution	36	G	T	NA	NA	NA	NA	NA	NA	NA	NA	0.119411	0.127519	0.301869	0.117331	0.260617	0.132565	0.862439	0.0958345	NA	NA	NA	NA	NA	NA	0.100523	0.00359073	-7.23974	-20.7843	8.94946	0.99987	NA	NA	NA	NA	NA	NA	NA	NA	NA	NA
p.Leu37=	synonymous	37	L	L	0.875205	0.0507508	0.839238	0.121902	0.925491	0.0458537	1.01868	0.054055	0.43307	0.0520008	0.598803	0.0720856	0.649381	0.0541707	0.835573	0.0693888	0.854586	0.000791007	-5.23119	-7.5168	-2.30951	0.0903387	0.456036	0.00192894	-4.19416	-14.6309	5.84158	0.997104	0.0635197	0.000253962	0.0828849	-4.57911	-4.75548	-8.57077	-4.41876	-0.779829	0.0119058	0.314357
p.Leu37Ala	substitution	37	L	A	0	0.218471	0.218376	0.409654	0.152696	0.979773	0.421202	0.381237	0.597517	0.280393	0.873176	0.191278	1.01713	0.258139	0.805087	0.0992318	0.0142664	0.00205119	-12.9186	-13.4154	-4.09835	0.0163291	0.823031	-1.59487e-05	-8.17289	-8.1736	-4.59441	0.0100071	0.705514	-0.000330207	0.658225	-8.55785	-8.61068	-42.5377	-4.54229	29.3319	0.0105368	1
p.Leu37Arg	substitution	37	L	R	0.976706	0.123429	1.32286	0.213749	1.26025	0.244092	1.18437	0.121771	0.0759222	0.255524	0.260264	0.278822	0.250353	0.156458	0.616624	0.112594	1.06159	0.000715176	-10.1628	-10.7677	-3.9902	0.0181601	0.0491104	0.00275693	-7.68017	-11.8102	-0.465089	0.385779	-0.499275	0.000943	-0.369275	-8.06512	-8.40954	-18.4944	-4.2507	5.48969	0.0140539	0.995888
p.Leu37Asn	substitution	37	L	N	0	0.624453	NA	NA	NA	NA	NA	NA	NA	NA	NA	NA	NA	NA	NA	NA	NA	NA	NA	NA	NA	NA	NA	NA	NA	NA	NA	NA	NA	NA	NA	NA	NA	NA	NA	NA	NA	NA
p.Leu37Asp	substitution	37	L	D	0.753185	0.83527	0.752749	0.704272	NA	NA	NA	NA	NA	NA	NA	NA	NA	NA	NA	NA	0.75068	0.000191666	-13.8607	-13.8607	-4.59513	0.00999993	NA	NA	NA	NA	NA	NA	NA	NA	NA	NA	NA	NA	NA	NA	NA	NA
p.Leu37Gln	substitution	37	L	Q	1.41921	0.170507	1.34149	0.152152	1.4446	0.124357	1.04559	0.0619781	0.504965	0.0632016	0.595218	0.0988138	0.67436	0.0608781	0.744875	0.0398992	1.49514	-0.00215781	-8.89442	-17.7755	4.28593	0.986426	0.52697	0.00112644	-3.43084	-9.44687	1.42091	0.805481	-0.194226	0.00164739	0.0139959	-3.58728	-14.3239	-14.4464	6.14152	-4.47262	0.997853	0.0112885
p.Leu37Glu	substitution	37	L	E	0.64762	0.446304	NA	NA	NA	NA	NA	NA	0	0.323555	0	0.217052	0	0.347053	0	0.301912	NA	NA	NA	NA	NA	NA	0	0	-9.19493	-9.19493	-4.59512	0.01	NA	NA	NA	NA	NA	NA	NA	NA	NA	NA
p.Leu37Gly	substitution	37	L	G	0.859687	0.489076	0.752538	0.319204	0.654496	0.38379	1.03405	0.313507	0.229862	0.23931	0.504219	0.210821	0.37477	0.196624	0.836442	0.188978	0.708186	0.00133551	-12.4299	-12.6036	-4.42144	0.0118742	0.277248	0.00250917	-8.53378	-10.2825	-2.84637	0.0548694	-0.0496542	0.000933823	0.0397446	-8.91874	-9.15556	-9.22966	-4.3583	-4.52101	0.0126384	0.0107609
p.Leu37His	substitution	37	L	H	1.00732	0.192464	1.05708	0.311351	1.1721	0.145443	0.971584	0.121134	0.579828	0.125947	0.891886	0.105313	1.0421	0.0964718	1.11346	0.0720356	1.10617	-0.00048602	-9.85713	-9.96401	-4.48823	0.0111156	0.75693	0.00191935	-6.95758	-13.293	1.74031	0.850726	0.267471	0.00041683	0.315626	-7.34253	-7.58669	-30.1688	-4.35096	17.987	0.0127303	1
p.Leu37Ile	substitution	37	L	I	0	0.157189	0	0.118146	0	0.108235	0.647622	0.228628	0.714938	0.124928	1.03905	0.113139	1.12684	0.13276	1.19091	0.0721009	-0.105524	0.00241158	-10.2227	-13.3889	-1.42894	0.193264	0.875236	0.00165541	-7.05712	-11.3717	-0.280507	0.430329	0.681267	0.000940814	0.793893	-7.44208	-8.64609	-131.956	-3.39111	118.715	0.0325746	1
p.Leu37Lys	substitution	37	L	K	0	0.239655	0.218833	0.194403	0.153999	0.335306	0.137832	0.130663	0.475518	0.172983	0.61158	0.175969	0.678591	0.151074	0.90678	0.103831	0.129479	6.26301e-05	-10.2865	-10.2929	-4.58876	0.0100632	0.495559	0.00203992	-6.57135	-9.77542	-1.39105	0.19924	0.471663	0.00200283	0.710869	-6.9563	-9.54664	-60.6576	-2.00478	46.5158	0.118702	1
p.Leu37Met	substitution	37	L	M	0.727563	0.0423852	0.921716	0.105295	0.805865	0.0684565	0.998488	0.107293	0.268882	0.0562338	0.484119	0.0347847	0.502713	0.0599571	0.624693	0.0416365	0.729775	0.00116947	-7.40154	-12.3386	0.341986	0.584673	0.395526	0.00116499	-6.48159	-15.401	4.3243	0.98693	0.119939	-0.0012184	0.0176999	-7.06216	-16.2155	-16.5285	4.55826	-4.28219	0.989628	0.0136242
p.Leu37Phe	substitution	37	L	F	0.898601	0.116615	1.01529	0.165735	1.24892	0.109768	1.2627	0.0756398	0.377362	0.102956	0.638343	0.0677098	0.708633	0.0716971	0.81412	0.0769377	0.960111	0.00165205	-8.44009	-12.2088	-0.826437	0.304399	0.532782	0.0015063	-5.9589	-10.3186	-0.235405	0.441419	0.0338486	-0.000354669	0.00252413	-6.34386	-6.57083	-6.57298	-4.36815	-4.59297	0.012516	0.0100213
p.Leu37Pro	substitution	37	L	P	1.41607	0.163274	1.57815	0.165095	1.45327	0.148991	1.23022	0.059132	NA	NA	0.642281	0.100171	0.718594	0.109754	0.855127	0.0259724	1.54334	-0.00153974	-8.30012	-13.4911	0.595908	0.64472	0.605969	0.00124412	-5.03399	-15.5596	5.93047	0.99735	-0.137558	0.00133777	0.109212	-5.4479	-8.56676	-18.497	-1.47626	5.33507	0.185993	0.995204
p.Leu37Ser	substitution	37	L	S	1.04462	0.257721	0.291243	0.194682	1.05496	0.289409	1.54586	0.250045	0.0892969	0.346306	0.298206	0.204789	0	0.262769	0.512287	0.114323	0.480857	0.00522915	-13.8728	-19.5255	1.05759	0.742229	0.125731	0.00180971	-8.86686	-11.6211	-1.84087	0.136949	0.0382303	-0.0034095	-0.444736	-9.01059	-13.3611	-25.5428	-0.244577	7.58654	0.439159	0.999493
p.Leu37Ter	nonsense	37	L	*	0.0503613	0.247575	0	0.129849	0.0914193	0.190506	0.578509	0.184672	0.0208633	0.236948	0	0.0803306	0	0.139273	0	0.0491889	-0.0818081	0.0030204	-9.79568	-12.9791	-1.41172	0.195962	0.00248951	-1.23697e-05	-5.16537	-5.17252	-4.58797	0.010071	-0.178838	-0.000635014	-0.270285	-5.55033	-6.34138	-29.6322	-3.80407	18.6957	0.0217943	1
p.Leu37Trp	substitution	37	L	W	1.59376	0.205723	1.54097	0.25267	1.54501	0.185873	1.37582	0.283383	0.487036	0.119779	0.704994	0.152657	0.855793	0.109758	1.0002	0.100191	1.60493	-0.000960068	-10.3685	-10.5424	-4.42124	0.0118766	0.553322	0.00237558	-6.30548	-11.4908	0.590235	0.643419	-0.156298	0.00135509	-0.0181355	-6.69043	-8.31653	-8.36508	-2.96903	-4.54657	0.0488449	0.0104923
p.Leu37Tyr	substitution	37	L	Y	0.733744	0.376702	0.579236	0.179036	0.79438	0.175715	0.760084	0.135446	0.804196	0.137459	1.18856	0.138464	1.28983	0.0985341	1.14497	0.0911755	0.634441	0.000735717	-10.0413	-10.2393	-4.39717	0.0121624	1.058	0.000761947	-9.09173	-9.84225	-3.8446	0.0209468	0.793882	-0.000615675	0.725932	-9.47668	-9.82873	-96.3514	-4.24307	81.9276	0.01416	1
p.Leu37Val	substitution	37	L	V	1.34884	0.0924526	1.39188	0.122221	1.47548	0.0632502	1.29154	0.0570194	0.547723	0.0831287	0.741153	0.0689805	0.871372	0.0663907	0.731278	0.0601328	1.44155	-0.000577659	-7.82685	-8.51002	-3.91195	0.0196093	0.69692	0.000433218	-7.59275	-8.18807	-3.9998	0.0179897	0.0516682	-0.000776207	-0.0251717	-7.97771	-9.50048	-9.77239	-3.07235	-4.32321	0.0442624	0.0130839
p.Leu37Thr	substitution	37	L	T	NA	NA	NA	NA	NA	NA	0.624081	0.630219	NA	NA	NA	NA	NA	NA	0.694746	0.245737	NA	NA	NA	NA	NA	NA	NA	NA	NA	NA	NA	NA	NA	NA	NA	NA	NA	NA	NA	NA	NA	NA
p.Asp38=	synonymous	38	D	D	0.573564	0.106474	0.604727	0.357766	0.653511	0.0907567	0.77136	0.0597013	0.3807	0.0907925	0.57131	0.117004	0.594932	0.0931219	0.750345	0.104786	0.555999	0.00106848	-7.75202	-10.0545	-2.29262	0.0917363	0.422145	0.00168469	-5.58612	-8.6421	-1.53914	0.176661	0.198787	0.000467028	0.237504	-5.97109	-6.20772	-17.5105	-4.35849	6.70763	0.012636	0.99878
p.Asp38Ala	substitution	38	D	A	1.12634	0.128451	1.04175	0.134102	1.11861	0.0927897	1.09859	0.096353	0.77563	0.130297	1.02686	0.192064	1.06099	0.123156	1.1106	0.148731	1.09649	4.42222e-05	-7.58403	-7.58986	-4.58929	0.0100579	0.851104	0.00152442	-7.09018	-8.29223	-3.39306	0.032513	0.341699	-7.15431e-05	0.33536	-7.47513	-7.47756	-18.5637	-4.59269	6.49107	0.010024	0.998485
p.Asp38Arg	substitution	38	D	R	1.38243	0.214921	1.34397	0.232327	1.3517	0.141553	0.965152	0.0999878	1.02084	0.177105	1.36409	0.154213	1.44231	0.152776	1.31796	0.112764	1.486	-0.00247692	-9.44602	-13.7764	-0.264707	0.434207	1.24439	0.000569258	-8.01476	-8.25653	-4.35335	0.0127002	0.653456	-0.000341378	0.61583	-8.39972	-8.47392	-45.5297	-4.52092	32.4606	0.0107619	1
p.Asp38Asn	substitution	38	D	N	1.1341	0.0771072	1.1212	0.112236	1.17275	0.0590403	1.13875	0.0465258	0.641118	0.0654786	0.844071	0.0613015	0.916523	0.0632409	0.948482	0.0555516	1.14694	-4.7291e-06	-5.73318	-5.74401	-4.58429	0.0101078	0.740092	0.00116929	-5.71795	-10.2167	-0.0964079	0.475917	0.206193	-0.000383065	0.170727	-6.1029	-6.57726	-22.2213	-4.12076	11.0489	0.0159729	0.999984
p.Asp38Cys	substitution	38	D	C	1.03276	0.0890384	0.991232	0.195561	1.13575	0.0871737	1.01361	0.147393	0.509766	0.139195	0.740598	0.142958	0.85669	0.089851	0.978038	0.130186	1.05184	0.00021426	-8.31869	-8.44883	-4.46498	0.0113741	0.608197	0.00207551	-6.45677	-9.24226	-1.80962	0.140684	0.127693	0.00047009	0.171131	-6.84173	-6.98064	-11.1306	-4.45621	-0.445113	0.0114731	0.390523
p.Asp38Gln	substitution	38	D	Q	0	0.24228	0.355621	0.262737	0.439246	0.218774	0.808872	0.240755	0.625161	0.785857	0.265731	1.12551	1.33058	0.798182	1.29155	0.362563	0.0892933	0.00361963	-10.9069	-13.3662	-2.13584	0.105662	0.585777	0.00370274	-12.926	-13.7543	-3.76679	0.0226034	0.41459	0.00319375	0.888661	-13.311	-13.6449	-18.2195	-4.26123	-0.0204361	0.0139087	0.494891
p.Asp38Glu	substitution	38	D	E	1.38339	0.0525025	1.33447	0.103456	1.51231	0.0473219	1.31822	0.0461748	0.422131	0.0537406	0.558317	0.0561494	0.657837	0.0493513	0.835192	0.0718507	1.43725	-0.000355537	-9.01588	-9.63251	-3.97849	0.0183701	0.451588	0.00198866	-3.69979	-14.7735	6.47863	0.998466	-0.198541	0.000751529	-0.14398	-4.08475	-5.62851	-18.7687	-3.05136	8.5451	0.0451587	0.999806
p.Asp38Gly	substitution	38	D	G	1.31708	0.143972	1.57965	0.132801	1.38774	0.0698462	1.39085	0.076377	0.47146	0.204859	0.777484	0.191122	0.805569	0.17476	1.01643	0.110452	1.43638	-0.000270111	-8.05575	-8.18776	-4.46311	0.0113952	0.589709	0.00215166	-7.4126	-10.5245	-1.48319	0.184947	-0.0749464	0.000861098	0.031945	-7.79755	-8.1921	-8.27676	-4.20057	-4.51046	0.0147657	0.0108738
p.Asp38His	substitution	38	D	H	0.633749	0.200238	0.619321	0.155476	0.84318	0.0669899	0.759109	0.08023	0.687706	0.104665	0.937331	0.070318	1.01662	0.101608	1.08622	0.0557558	0.746879	0.000277914	-8.74588	-9.82142	-3.51957	0.0287604	0.838444	0.00128847	-5.86567	-10.9216	0.460789	0.613201	0.557991	-0.000111755	0.545369	-6.25062	-6.28072	-112.174	-4.56502	101.298	0.0103024	1
p.Asp38Ile	substitution	38	D	I	1.27251	0.0595277	1.13081	0.17397	1.39344	0.0696948	1.04484	0.0834199	0.5355	0.0779503	0.70124	0.0872079	0.807081	0.0655413	0.826983	0.0666578	1.32519	-0.000887249	-10.548	-12.5787	-2.56444	0.0714626	0.61394	0.0012437	-5.30131	-8.70571	-1.19072	0.233131	0.0466333	1.4538e-05	0.0479135	-5.68627	-5.68677	-6.55216	-4.59462	-3.72974	0.010005	0.0234367
p.Asp38Leu	substitution	38	D	L	1.15475	0.0791334	1.1496	0.179632	1.34058	0.0570828	0.966791	0.0765765	0.782959	0.0774564	1.08832	0.0701553	1.20092	0.0614799	1.13358	0.129246	1.29638	-0.00103374	-12.7315	-14.9012	-2.42547	0.0812507	0.939911	0.00186222	-9.4863	-13.3598	-0.721607	0.327039	0.398626	0.000660257	0.441983	-9.87125	-10.3496	-78.1641	-4.11672	63.2194	0.0160365	1
p.Asp38Lys	substitution	38	D	K	1.23336	0.15851	1.15413	0.161431	1.33234	0.15623	1.32487	0.138037	0.625161	0.805254	0.540477	1.12554	0.739047	1.06633	0.979398	0.317916	1.20055	0.000716546	-8.90151	-9.17233	-4.3243	0.0130698	0.559386	0.00209817	-12.9304	-13.2771	-4.24845	0.0140852	-0.0353273	0.000488427	0.0438046	-13.3154	-13.3233	-13.3358	-4.58725	-4.58255	0.0100782	0.0101252
p.Asp38Met	substitution	38	D	M	1.29606	0.0943846	1.04191	0.171479	1.1468	0.132303	0.887764	0.0702833	0.658581	0.128393	0.921636	0.1326	0.989985	0.14105	0.982453	0.168185	1.28121	-0.00193899	-8.23263	-14.1347	1.30699	0.787009	0.775579	0.00135961	-7.41807	-8.34069	-3.6725	0.0247831	0.159544	0.00145456	0.261751	-7.66169	-8.68287	-15.6422	-3.57393	2.36421	0.0272803	0.914057
p.Asp38Phe	substitution	38	D	F	1.33381	0.0509033	1.16986	0.16337	1.37448	0.0590346	1.13185	0.074535	0.632535	0.0545646	0.875077	0.0672688	1.02252	0.0612253	0.974148	0.0686421	1.36467	-0.000831361	-8.30301	-10.862	-2.03608	0.115466	0.730633	0.00163263	-9.47784	-16.8691	2.79613	0.942466	0.143197	0.000436823	0.176485	-9.86281	-10.3721	-26.5042	-4.08578	11.5369	0.0165321	0.99999
p.Asp38Pro	substitution	38	D	P	1.32336	0.408565	1.63241	0.180926	1.74501	0.207907	1.41922	0.164567	0.807401	0.226447	1.13894	0.348764	1.17332	0.329753	0.980804	0.137893	1.66424	-0.000970193	-10.9885	-11.2987	-4.28488	0.0135881	0.933058	0.00033213	-9.00821	-9.14563	-4.45769	0.0114563	0.21577	-0.000564823	0.140874	-9.39316	-9.4947	-10.3829	-4.49359	-3.70693	0.0110569	0.0239643
p.Asp38Ser	substitution	38	D	S	1.0483	0.077603	1.04562	0.224054	1.25994	0.100971	1.17169	0.059918	0.521215	0.129672	0.700136	0.161911	0.898433	0.118943	1.21081	0.118592	1.07575	0.000583063	-8.02456	-8.75254	-3.86714	0.0204895	0.538065	0.00341898	-6.21011	-14.4382	3.63301	0.974244	0.0133309	0.00172724	0.17932	-6.59508	-8.66055	-12.5097	-2.52965	-0.746	0.0738058	0.321694
p.Asp38Ter	nonsense	38	D	*	0	0.0670702	0	0.0963449	0	0.0722981	0	0.0510186	0.129146	0.143235	0.370931	0.18251	0.325592	0.119186	0.667342	0.300101	0	0	-5.5848	-5.5848	-4.59512	0.01	0.162187	0.00205185	-7.69638	-9.14432	-3.14718	0.0412026	0.129826	0.00200847	0.26276	-8.08134	-9.04048	-14.573	-3.63598	0.937369	0.0256813	0.718568
p.Asp38Trp	substitution	38	D	W	0.31314	0.185198	0.0256269	0.218179	0.623959	0.148692	0.858645	0.157529	NA	NA	NA	NA	NA	NA	NA	NA	0.179002	0.00358423	-10.2048	-15.421	0.621053	0.650458	NA	NA	NA	NA	NA	NA	NA	NA	NA	NA	NA	NA	NA	NA	NA	NA
p.Asp38Tyr	substitution	38	D	Y	1.09675	0.057679	1.03681	0.146773	1.16609	0.0425008	1.07293	0.042328	0.622988	0.0747746	0.762073	0.0868857	0.813684	0.0650638	0.920807	0.0846801	1.13522	-0.00019751	-6.38968	-6.79932	-4.18548	0.0149869	0.662131	0.00137245	-4.47261	-7.61117	-1.45656	0.188994	0.151372	-0.000130875	0.140617	-4.85757	-4.88517	-11.6772	-4.56752	2.19689	0.0102769	0.89997
p.Asp38Val	substitution	38	D	V	1.03741	0.0530732	0.947648	0.186913	1.19425	0.0510818	0.951577	0.055041	0.684292	0.0916543	0.856596	0.0735698	0.918717	0.0718303	0.956639	0.0953911	1.10638	-0.000424886	-10.8412	-11.936	-3.50034	0.0293027	0.777299	0.00107116	-5.22709	-6.82371	-2.9985	0.0474936	0.296687	-0.000400365	0.26561	-5.61205	-5.83369	-27.2631	-4.37347	16.8343	0.0124504	1
p.Asp38Thr	substitution	38	D	T	NA	NA	NA	NA	0.68206	0.946859	NA	NA	NA	NA	NA	NA	NA	NA	NA	NA	NA	NA	NA	NA	NA	NA	NA	NA	NA	NA	NA	NA	NA	NA	NA	NA	NA	NA	NA	NA	NA	NA
p.Pro39=	synonymous	39	P	P	0.802608	0.0279674	0.757296	0.108108	0.80726	0.0438508	0.783633	0.042674	0.327334	0.0395245	0.453299	0.0402662	0.511926	0.0386316	0.705717	0.0278325	0.803185	-7.39887e-05	-4.27016	-4.43235	-4.43293	0.0117402	0.350317	0.00176786	-2.59874	-38.4644	31.2705	1	0.0258066	0.000265399	0.0545482	-2.9837	-3.72433	-8.51172	-3.85449	0.192264	0.020745	0.547919
p.Pro39Ala	substitution	39	P	A	0.667325	0.0821837	0.686597	0.114218	0.685526	0.0601877	0.683198	0.0478015	0.212447	0.133991	0.360559	0.0760789	0.461698	0.127189	0.814759	0.0550826	0.676027	4.44657e-05	-5.72364	-5.72891	-4.58984	0.0100524	0.251286	0.0027935	-4.99068	-27.659	18.0732	1	-0.00189728	0.00145398	0.179064	-5.37564	-9.9664	-19.9042	-0.00436073	5.34271	0.49891	0.99524
p.Pro39Arg	substitution	39	P	R	0.749239	0.0786556	0.762284	0.0985876	0.796835	0.0673281	0.897426	0.074723	0.68925	0.119182	1.23282	0.141439	1.27708	0.103117	0.999045	0.0699666	0.733946	0.000776504	-6.11453	-7.20398	-3.50567	0.0291513	1.00625	0.00024688	-13.0859	-13.1962	-4.48482	0.0111531	0.686728	-0.00129212	0.525298	-13.4709	-15.656	-73.4252	-2.41	53.174	0.0824135	1
p.Pro39Asn	substitution	39	P	N	1.06562	0.0886629	0.926154	0.150401	0.927912	0.0927813	0.842736	0.0632929	0.460292	0.0911204	0.595994	0.102385	0.653473	0.0861081	0.537345	0.0438635	1.04264	-0.00101834	-7.0477	-8.97792	-2.6649	0.0650763	0.55282	-1.33129e-05	-5.20152	-5.2516	-4.54505	0.0105081	0.121893	-0.0014695	-0.08291	-5.58648	-11.3235	-14.3153	1.14193	-1.60334	0.758033	0.167515
p.Pro39Asp	substitution	39	P	D	0.844638	0.0594873	0.733411	0.114496	0.850432	0.0821489	0.958669	0.0557491	0.572188	0.1204	0.735895	0.145758	0.858929	0.132764	0.923679	0.0725101	0.805268	0.000729478	-6.36212	-8.35951	-2.59772	0.069285	0.630059	0.00152619	-5.90665	-9.21866	-1.28311	0.217021	0.277725	-7.05446e-05	0.268744	-6.29161	-6.29767	-19.4056	-4.58906	8.51279	0.0100602	0.999799
p.Pro39Cys	substitution	39	P	C	1.19572	0.0385221	1.1193	0.139795	1.20052	0.0408578	1.14513	0.0463004	0.4322	0.0636182	0.570439	0.0940296	0.57858	0.0631544	0.628122	0.0451901	1.20256	-0.000228078	-5.05609	-5.57112	-4.08009	0.0166249	0.469998	0.000828808	-3.86688	-6.42293	-2.03907	0.115161	-0.0768756	-0.000628153	-0.150367	-4.25183	-5.66275	-18.105	-3.1842	7.8471	0.0397648	0.999609
p.Pro39Gln	substitution	39	P	Q	0.205083	0.195613	0	0.154249	0.200493	0.158962	0.643873	0.13877	NA	NA	NA	NA	0.789851	0.806226	NA	NA	-0.0106613	0.00308026	-9.64861	-14.2586	0.0148645	0.503716	NA	NA	NA	NA	NA	NA	NA	NA	NA	NA	NA	NA	NA	NA	NA	NA
p.Pro39Glu	substitution	39	P	E	0.882676	0.116692	0.860242	0.133427	0.796468	0.11597	0.897583	0.110859	NA	NA	NA	NA	NA	NA	NA	NA	0.851489	9.25826e-05	-7.93175	-7.93932	-4.58755	0.0100752	NA	NA	NA	NA	NA	NA	NA	NA	NA	NA	NA	NA	NA	NA	NA	NA
p.Pro39Gly	substitution	39	P	G	0.25197	0.0853378	0.234692	0.174217	0.25136	0.13658	0.211372	0.0585345	NA	NA	NA	NA	0	0.351595	0.524402	0.722011	0.254985	-0.000211564	-7.20379	-7.3101	-4.4888	0.0111093	-0.523161	0.00523906	-10.898	-11.242	-4.25111	0.0140482	-0.56429	0.00502208	0.0353852	-11.2829	-11.4777	-11.4839	-4.40038	-4.58885	0.0121239	0.0100622
p.Pro39His	substitution	39	P	H	0.960883	0.0684374	0.933383	0.0979781	0.946733	0.0665056	0.902837	0.0922929	0.299872	0.057691	0.383004	0.0719566	0.472186	0.0716911	0.617368	0.0478589	0.960172	-0.000243636	-6.17262	-6.27523	-4.4925	0.0110687	0.306546	0.00156836	-3.18854	-13.0898	5.30611	0.995063	-0.112399	-1.77535e-05	-0.114355	-3.5735	-3.57482	-10.929	-4.5938	2.75909	0.0100131	0.940425
p.Pro39Ile	substitution	39	P	I	0.934651	0.0413644	0.951972	0.108262	1.03859	0.0479317	0.95971	0.0572371	0.503217	0.0783687	0.702373	0.0697258	0.77551	0.0699561	0.968075	0.0562977	0.954909	0.000226273	-6.14039	-6.33655	-4.39896	0.012141	0.573755	0.00199256	-4.72865	-16.4978	7.17399	0.999234	0.139134	0.000339567	0.173807	-5.11361	-5.43761	-18.8559	-4.27113	8.82316	0.0137737	0.999853
p.Pro39Leu	substitution	39	P	L	0.815575	0.0335446	0.775775	0.0879124	0.891071	0.0521177	0.805699	0.0305349	0.587629	0.058987	0.779616	0.0496719	0.852062	0.050714	0.792396	0.0368515	0.824867	-4.16115e-05	-5.11795	-5.13711	-4.57596	0.0101915	0.713723	0.000510541	-6.75927	-8.54659	-2.8078	0.0569042	0.369515	-0.00103503	0.255777	-7.14422	-13.4215	-72.8858	1.68216	54.8692	0.843191	1
p.Pro39Lys	substitution	39	P	K	0.801208	0.134438	0.643425	0.170659	0.684075	0.134212	0.475563	0.11226	NA	NA	NA	NA	NA	NA	NA	NA	0.78475	-0.00148377	-8.54743	-10.1361	-3.00647	0.0471343	NA	NA	NA	NA	NA	NA	NA	NA	NA	NA	NA	NA	NA	NA	NA	NA
p.Pro39Met	substitution	39	P	M	0.91919	0.0764228	0.939416	0.124026	1.1395	0.0621998	0.547461	0.0755627	0.364575	0.123492	0.590692	0.205862	0.651358	0.138651	0.905283	0.171339	1.09521	-0.0019311	-18.1548	-24.733	1.98306	0.879007	0.382034	0.00266213	-7.01476	-10.3099	-1.29999	0.214166	-0.141374	0.00259891	0.0574274	-7.38379	-10.3779	-10.6668	-1.60105	-4.30614	0.167834	0.0133061
p.Pro39Phe	substitution	39	P	F	0.757478	0.0274394	0.75255	0.0910316	0.808191	0.0279358	0.820376	0.0274371	0.516766	0.0554249	0.753208	0.0625618	0.864511	0.0847408	0.86616	0.0534451	0.759786	0.000335475	-3.27403	-4.81846	-3.05069	0.0451876	0.606549	0.00143314	-7.5202	-15.1786	3.06328	0.955352	0.290939	-8.05346e-05	0.283879	-7.90516	-7.92817	-51.0575	-4.5721	38.5342	0.0102305	1
p.Pro39Ser	substitution	39	P	S	1.09941	0.0414168	1.12115	0.0787105	1.13573	0.0392751	1.04943	0.0326972	0.331368	0.0546613	0.482938	0.0499265	0.482269	0.0428414	0.784793	0.034083	1.12763	-0.000325194	-4.63388	-5.52393	-3.70506	0.0240081	0.341966	0.00212106	-4.99643	-38.4267	28.8352	1	-0.172181	0.000590152	-0.10593	-5.38138	-7.66557	-19.6809	-2.31093	7.42023	0.0902215	0.999401
p.Pro39Ter	nonsense	39	P	*	0.605767	0.110126	0.621706	0.10887	0.702715	0.135441	0.344267	0.0774296	NA	NA	NA	NA	NA	NA	NA	NA	0.673736	-0.001511	-8.30469	-12.1113	-0.788481	0.312495	NA	NA	NA	NA	NA	NA	NA	NA	NA	NA	NA	NA	NA	NA	NA	NA
p.Pro39Thr	substitution	39	P	T	0.544607	0.0529007	0.378652	0.0866383	0.356809	0.0554911	0.744908	0.102238	0.448737	0.0509835	0.588556	0.068622	0.679623	0.0491783	0.802729	0.0521776	0.448728	0.000396699	-12.6423	-13.3699	-3.86753	0.0204816	0.479266	0.00170743	-3.69871	-14.9775	6.6837	0.99875	0.33055	0.000843925	0.406863	-4.08366	-6.83464	-120.879	-1.84415	109.449	0.136561	1
p.Pro39Trp	substitution	39	P	W	0.608747	0.0630707	0.634362	0.134233	0.748582	0.0702696	0.813207	0.0566784	0.193582	0.18654	0.320224	0.134748	0.690864	0.214574	0.839773	0.0998044	0.60952	0.00106821	-6.07569	-9.30958	-1.36123	0.20404	0.232281	0.0031136	-6.91269	-14.8049	3.29708	0.964329	-0.0204934	0.00177269	0.185814	-7.29765	-9.63425	-13.1892	-2.25852	-1.04016	0.0946169	0.261118
p.Pro39Tyr	substitution	39	P	Y	0.922312	0.0425614	0.936815	0.102064	1.02733	0.0346262	1.03234	0.0347917	0.199555	0.102055	0.264918	0.0940143	0.462681	0.0813524	0.777844	0.0950613	0.93984	0.000540238	-4.80764	-7.15665	-2.24612	0.095685	0.173032	0.00299706	-4.62789	-15.4777	6.25465	0.998082	-0.263275	0.0013091	-0.148565	-5.01284	-7.07943	-12.2763	-2.52853	0.601776	0.0738821	0.646063
p.Pro39Val	substitution	39	P	V	0.98584	0.0617001	0.851019	0.147157	0.968404	0.0445433	0.711621	0.033283	0.679728	0.130129	0.881955	0.121738	0.890108	0.138718	1.08551	0.0903566	1.05544	-0.00162408	-7.55748	-21.2077	9.05513	0.999883	0.746992	0.00168563	-6.11607	-9.29821	-1.41298	0.195765	0.246021	0.00140958	0.39645	-6.50411	-8.53106	-32.1841	-2.56817	19.058	0.0712155	1
p.Glu40=	synonymous	40	E	E	0.890512	0.114404	1.00564	0.10744	1.06454	0.0722509	0.939839	0.0710446	0.304095	0.0732081	0.487636	0.0668568	0.564192	0.0575489	0.854523	0.0749671	1.00138	-0.000133434	-7.69774	-7.76111	-4.53175	0.0106473	0.342784	0.00248694	-4.67489	-17.7051	8.43505	0.999783	-0.0997457	0.000901281	-0.0253619	-5.05985	-6.76843	-7.05473	-2.88654	-4.30882	0.0528229	0.0132709
p.Glu40Ala	substitution	40	E	A	1.4137	0.0633225	1.34748	0.100479	1.40917	0.0601891	1.05397	0.0561614	0.247108	0.100057	0.312275	0.0795043	0.366651	0.0760265	0.725312	0.0652665	1.47665	-0.00187627	-8.36982	-18.5535	5.58854	0.996273	0.205909	0.00245992	-4.8499	-17.7841	8.33904	0.999761	-0.504655	0.00272328	-0.220825	-5.61492	-20.469	-36.7039	10.259	11.6398	0.999965	0.999991
p.Glu40Arg	substitution	40	E	R	1.12616	0.0846366	1.01595	0.120035	1.08595	0.070159	1.03986	0.0903962	0.412972	0.0859806	0.576837	0.0781024	0.698575	0.0741166	0.954853	0.0711201	1.10224	-0.000282223	-6.86576	-6.99561	-4.46527	0.0113708	0.450451	0.00253073	-4.49838	-17.267	8.17353	0.999718	-0.0456568	0.000994688	0.0473325	-4.88334	-6.82625	-7.5868	-2.6522	-3.83457	0.0658533	0.0211534
p.Glu40Asn	substitution	40	E	N	0.829406	0.159249	0.81001	0.127031	0.954726	0.1161	1.07147	0.0893561	0.750711	0.134861	0.959555	0.110521	0.971225	0.103517	0.87901	0.0624942	0.797516	0.0013904	-7.79335	-9.82029	-2.56818	0.0712147	0.900897	-3.87076e-05	-5.90437	-5.91444	-4.58505	0.0101002	0.516741	-0.00175075	0.289185	-6.28934	-10.9017	-31.2324	0.0172574	15.7356	0.504314	1
p.Glu40Asp	substitution	40	E	D	0.629911	0.0407829	0.599238	0.102622	0.648198	0.0476871	0.823769	0.0738858	0.384204	0.0941654	0.484734	0.0936539	0.481162	0.0551443	0.735916	0.111857	0.600115	0.000887953	-5.79882	-8.17864	-2.2153	0.0983846	0.374077	0.00146556	-5.04802	-7.53244	-2.1107	0.108061	0.134077	0.000175498	0.148852	-5.43296	-5.46578	-12.5069	-4.5623	2.44596	0.0103302	0.920265
p.Glu40Cys	substitution	40	E	C	0.785467	0.0579253	0.746915	0.127049	0.885268	0.0541607	0.721394	0.0782361	0.305343	0.131723	0.304618	0.097782	0.544063	0.108408	0.910685	0.127463	0.820435	-0.000125255	-7.64114	-7.94784	-4.28842	0.0135407	0.232012	0.00332125	-5.5345	-13.9173	3.7877	0.977854	-0.0936359	0.00182884	0.0491585	-5.91947	-8.4411	-8.81429	-2.07349	-4.22193	0.1117	0.0144582
p.Glu40Gln	substitution	40	E	Q	1.67955	0.089623	1.57979	0.116825	1.56237	0.0991584	1.09056	0.0656554	NA	NA	NA	NA	NA	NA	NA	NA	1.73373	-0.00308338	-7.90594	-27.3211	14.8201	1	NA	NA	NA	NA	NA	NA	NA	NA	NA	NA	NA	NA	NA	NA	NA	NA
p.Glu40Gly	substitution	40	E	G	0.803538	0.0722299	0.814131	0.179298	0.923329	0.0742915	0.849753	0.0494868	0.490937	0.0459	0.632	0.049679	0.746835	0.0523723	0.712821	0.0622465	0.83476	0.000150986	-6.92679	-7.00026	-4.52165	0.0107542	0.552815	0.00110529	-5.92746	-10.4643	-0.0582648	0.485438	0.195013	-0.000477513	0.161917	-6.31241	-7.12219	-26.818	-3.78534	15.1007	0.0221972	1
p.Glu40His	substitution	40	E	H	0.496569	0.142636	0.552406	0.141009	0.447513	0.154229	0.421131	0.098895	0.410699	0.140565	0.475408	0.201766	0.506006	0.124971	0.854408	0.117034	0.528016	-0.000549633	-8.20568	-8.47599	-4.32481	0.0130632	0.354984	0.00233721	-6.64201	-10.2151	-1.02204	0.264631	0.213987	0.00142862	0.363622	-7.02696	-8.30219	-22.3317	-3.3199	9.43441	0.0348949	0.99992
p.Glu40Ile	substitution	40	E	I	0.999307	0.0629719	0.988529	0.131546	1.11644	0.064883	1.07009	0.0613373	0.640089	0.0684812	0.772189	0.0895345	0.820892	0.123711	0.866952	0.0641306	1.01678	0.000389817	-6.53086	-6.96768	-4.1583	0.0153934	0.674638	0.00100349	-4.81221	-7.21373	-2.19359	0.100327	0.197999	-0.000664384	0.135471	-5.19716	-6.25294	-12.185	-3.53934	1.33696	0.0282134	0.79199
p.Glu40Leu	substitution	40	E	L	0.964464	0.0438483	0.924578	0.0794878	1.02854	0.0366439	0.954673	0.0371015	0.642392	0.0509967	0.870122	0.0697381	1.01706	0.0447358	1.01059	0.0657131	0.984664	-3.93418e-05	-5.37601	-5.54948	-4.42165	0.0118717	0.730863	0.00190908	-9.36003	-20.1605	6.20533	0.997985	0.293525	0.000307222	0.318226	-9.74499	-10.0229	-76.9301	-4.31717	62.3121	0.013162	1
p.Glu40Lys	substitution	40	E	K	0.93236	0.0493469	0.94864	0.0769669	0.894453	0.0593433	0.969063	0.0563895	0.589801	0.0473488	0.847279	0.0698061	1.00335	0.0354333	0.933588	0.0348809	0.923389	0.000141204	-5.3177	-5.38929	-4.52353	0.0107342	0.737067	0.00129894	-17.2865	-29.5652	7.6836	0.99954	0.323499	-0.000339231	0.285382	-17.6715	-18.3932	-110.817	-3.87339	87.8286	0.0203645	1
p.Glu40Met	substitution	40	E	M	1.1225	0.0491012	1.08457	0.111482	1.11727	0.0481429	0.926204	0.0446885	0.618	0.0680591	0.836296	0.0648064	0.959111	0.0765583	1.09633	0.0542954	1.16051	-0.00104953	-6.08379	-10.9467	0.267751	0.566541	0.701149	0.00205858	-5.56735	-19.3629	9.20046	0.999899	0.149066	0.00136465	0.281499	-5.75824	-11.7155	-49.9027	1.36212	33.5921	0.796103	1
p.Glu40Phe	substitution	40	E	F	0.948197	0.0642607	0.938264	0.095793	1.01374	0.0430896	0.900927	0.0533942	0.656966	0.0707703	0.894689	0.0792766	0.972051	0.0593548	0.878283	0.067556	0.991564	-0.000278639	-6.26328	-6.58434	-4.27406	0.0137339	0.789938	0.000779592	-8.04518	-9.48076	-3.15954	0.0407171	0.359868	-0.000782441	0.288655	-8.43014	-9.82577	-45.7268	-3.19949	31.3059	0.0391849	1
p.Glu40Pro	substitution	40	E	P	1.98381	0.113511	1.89985	0.127575	1.91938	0.10052	1.52651	0.106163	0.615439	0.134759	0.785816	0.106835	0.791273	0.0914876	0.978039	0.0753854	2.03154	-0.00224973	-8.41005	-13.0089	0.00369574	0.500924	0.673462	0.0014882	-5.35701	-8.78025	-1.17188	0.236515	-0.301281	0.00254796	-0.0104378	-5.84209	-14.2632	-14.2871	3.82604	-4.57125	0.978669	0.0102391
p.Glu40Ser	substitution	40	E	S	1.38206	0.0711485	1.42306	0.0989874	1.38075	0.0827594	1.15486	0.0577919	0.479707	0.103525	0.621573	0.102469	0.670179	0.0834061	0.576817	0.0583124	1.43678	-0.00132083	-6.56836	-11.5613	0.397827	0.598165	0.582001	6.92683e-05	-5.32684	-5.34108	-4.58089	0.0101419	-0.105585	-0.000144137	-0.123182	-5.49346	-5.53501	-10.2873	-4.55357	0.157197	0.0104198	0.539218
p.Glu40Ter	nonsense	40	E	*	0.562328	0.0512636	0.571947	0.0836424	0.622308	0.0492705	0.48183	0.0316023	0.105125	0.197821	0.105886	0.0920881	0.0225619	0.0962424	0.146955	0.11282	0.604237	-0.000543448	-5.74979	-8.16263	-2.18229	0.101352	0.0738085	0.000164133	-5.9467	-5.97646	-4.56536	0.0102989	-0.113522	-0.000934884	-0.19785	-6.33166	-7.04321	-13.5021	-3.88356	1.86376	0.0201625	0.865734
p.Glu40Thr	substitution	40	E	T	0.0235113	0.103583	0.133339	0.214187	0.675642	0.136634	0.717439	0.120468	0	0.104985	0	0.122845	0.140149	0.243483	0.170856	0.226438	0.0512591	0.00377841	-10.4686	-21.1662	6.10256	0.997768	-0.0143017	0.00102089	-6.88909	-7.44998	-4.03423	0.0173915	-0.0177372	-0.001993	-0.103704	-7.33215	-8.60419	-9.64396	-3.32308	-3.55535	0.0347878	0.0277776
p.Glu40Trp	substitution	40	E	W	1.09876	0.0808308	1.11375	0.0857012	1.13696	0.0512868	1.24106	0.062034	0.373291	0.0787195	0.542003	0.0781694	0.549146	0.127379	0.798161	0.0737511	1.07974	0.000748419	-5.60672	-6.92305	-3.27879	0.036306	0.414848	0.00189668	-5.29843	-12.3578	2.46422	0.921595	-0.117225	0.000185803	-0.101426	-5.68339	-5.75151	-8.686	-4.527	-1.66063	0.0106974	0.159678
p.Glu40Tyr	substitution	40	E	Y	0.670527	0.0653394	0.677197	0.112907	0.689535	0.100984	0.758641	0.0629306	0.684995	0.0950067	0.958883	0.0942769	1.04011	0.111597	0.948134	0.0625975	0.661588	0.000468896	-6.28211	-6.82851	-4.04872	0.0171457	0.832897	0.000693795	-7.27693	-8.23426	-3.63779	0.025636	0.572626	-0.000663709	0.497494	-7.66189	-8.53608	-77.6873	-3.72093	64.5561	0.023639	1
p.Glu40Val	substitution	40	E	V	1.14745	0.0412673	1.08081	0.175762	1.2715	0.0437352	1.01825	0.0703302	0.769319	0.101264	1.04542	0.121773	1.11381	0.135	1.1483	0.121027	1.19414	-0.000259389	-10.6048	-12.1734	-3.02653	0.0462418	0.865518	0.0016243	-7.16657	-9.47938	-2.28231	0.0925985	0.334939	0.000205746	0.350932	-7.55153	-7.58607	-25.3261	-4.56059	13.1449	0.0103477	0.999998
p.Arg41=	synonymous	41	R	R	1.15301	0.042501	1.23594	0.101373	1.15911	0.0373078	1.16357	0.0369278	0.341991	0.121147	0.557743	0.021895	0.650638	0.0559768	0.801995	0.0183333	1.16247	8.68307e-07	-4.48658	-4.73247	-4.34923	0.0127521	0.514627	0.00143684	-2.5844	-73.0059	65.8264	1	-0.0372174	-0.000136624	-0.0543113	-2.96934	-3.3291	-11.3648	-4.23536	3.44063	0.0142681	0.96895
p.Arg41Ala	substitution	41	R	A	0	0.113589	0	0.212814	NA	NA	0	0.167816	0.0869474	0.172405	0.335364	0.149768	0.445444	0.11844	0.621491	0.0791439	0	0	-9.80283	-9.80283	-4.59512	0.01	0.198308	0.00215802	-6.29194	-12.3277	1.44059	0.808546	0.16562	0.00211779	0.443826	-6.6769	-10.7295	-41.1788	-0.542564	25.8543	0.367591	1
p.Arg41Asn	substitution	41	R	N	1.31874	0.138628	1.31924	0.200921	1.25779	0.150503	1.36266	0.118914	0.0627204	0.585225	0	0.513683	0	0.505061	NA	NA	1.29565	0.000244865	-8.73688	-8.77885	-4.55315	0.0104242	0.0356111	-0.000409565	-11.3057	-11.3072	-4.59366	0.0100145	-0.577791	-0.00190252	-0.671408	-11.6906	-11.7196	-14.1155	-4.56614	-2.19923	0.010291	0.0998196
p.Arg41Cys	substitution	41	R	C	0.772081	0.178611	1.01916	0.155845	1.05282	0.199707	0.608904	0.137179	0.410771	0.119631	0.698437	0.0986701	0.848142	0.111332	0.895602	0.0662184	0.982377	-0.00159039	-10.4857	-11.8504	-3.23043	0.0380364	0.570834	0.00172274	-6.75536	-12.4914	1.14087	0.75784	0.183085	0.00028545	0.216911	-7.14031	-7.27444	-18.5977	-4.46099	6.72812	0.011419	0.998805
p.Arg41Gln	substitution	41	R	Q	0.770029	0.106581	0.916347	0.191944	0.733855	0.10254	0.967667	0.0679299	0.178749	0.043534	0.396049	0.0411802	0.454873	0.0550098	0.651077	0.0654546	0.7385	0.00104184	-8.31172	-9.88574	-3.0211	0.0464816	0.250387	0.00207373	-7.23378	-24.1272	12.2983	0.999995	-0.0911682	0.000462247	-0.063387	-7.61873	-8.36817	-11.7456	-3.84567	-1.21764	0.0209248	0.228351
p.Arg41Glu	substitution	41	R	E	0.0386362	0.18608	0.0744952	0.399166	0.185386	0.301416	0.355131	0.192291	NA	NA	0	0.367532	0	0.181545	0.348715	0.178368	0.0200867	0.00167722	-10.7817	-11.5305	-3.84636	0.0209107	-0.204552	0.0026408	-8.8915	-9.86114	-3.62547	0.0259454	-0.302637	0.00240496	0.0280279	-9.27645	-10.0223	-10.0495	-3.84925	-4.56795	0.0208516	0.0102726
p.Arg41Gly	substitution	41	R	G	0.194828	0.291055	0.807184	0.187733	0.953537	0.111273	1.20518	0.085925	0.339749	0.0829336	0.551451	0.085086	0.699862	0.071032	0.846163	0.0426775	0.601741	0.00308505	-10.1571	-23.509	8.75679	0.999843	0.422866	0.0021735	-4.99015	-25.0812	15.4959	1	0.247017	-0.00155768	0.0433403	-6.13765	-13.93	-14.8981	3.19724	-3.62704	0.96073	0.0259057
p.Arg41His	substitution	41	R	H	0.17496	0.147551	0	0.184801	0	0.0925731	0	0.206271	0.120058	0.131813	0.0796182	0.122515	0.23999	0.133154	1.00627	0.106202	0.104502	-0.000821782	-8.99132	-9.22634	-4.36009	0.012616	-0.0461935	0.00494862	-7.45362	-28.8925	16.8438	1	-0.0406988	0.0050258	0.439657	-7.83856	-29.3463	-55.3681	16.9127	21.4267	1	1
p.Arg41Ile	substitution	41	R	I	0.074413	0.299769	0	0.175666	0	0.247497	0.244575	0.127204	0.301073	0.124759	0.616789	0.097346	0.786125	0.0875344	0.831009	0.0625303	-0.0299239	0.00130961	-9.95897	-10.8216	-3.73254	0.0233727	0.501717	0.00178199	-7.1642	-14.5496	2.79024	0.942146	0.409934	0.00152858	0.595926	-7.54916	-11.4998	-110.232	-0.644524	94.1367	0.344225	1
p.Arg41Leu	substitution	41	R	L	0.752564	0.0393078	0.857492	0.195967	1.4054	0.0707784	1.14908	0.0247149	0.204338	0.0876888	0.37901	0.114911	0.504973	0.115953	0.704069	0.0726687	0.799286	0.00186824	-24.5756	-55.1819	26.0112	1	0.232883	0.00239779	-5.2732	-15.1014	5.23309	0.994691	-0.082847	-0.000648347	-0.150283	-5.78736	-6.48656	-11.7887	-3.89591	0.707011	0.0199199	0.66974
p.Arg41Lys	substitution	41	R	K	0	0.30212	0.35968	0.366399	0.260613	0.173168	0.681205	0.148609	0.185227	0.12114	0.271878	0.157346	0.333758	0.0891062	0.893019	0.153384	0.0111389	0.00323621	-10.7522	-13.8891	-1.45822	0.18874	0.0985842	0.00332709	-7.04518	-13.4111	1.77082	0.854559	-0.0790341	0.00279672	0.152173	-7.43014	-11.7141	-14.9212	-0.311107	-1.3881	0.422845	0.199711
p.Arg41Met	substitution	41	R	M	0.346412	0.252403	0.309892	0.197186	0.39354	0.129242	1.07199	0.127757	0.489618	0.10053	0.902614	0.0953476	1.03282	0.0711942	0.997504	0.104441	0.106131	0.00447725	-10.4279	-19.5613	4.53822	0.989421	0.720803	0.0020004	-10.6697	-15.3265	0.0617398	0.51543	0.740089	-0.00160373	0.604909	-12.8882	-15.6831	-106.78	-1.80017	86.502	0.141831	1
p.Arg41Phe	substitution	41	R	F	0.761821	0.148636	0.779428	0.170837	0.865507	0.0936705	0.750536	0.0721735	0.394998	0.152664	0.653041	0.141355	0.733438	0.11232	0.627748	0.0901402	0.827288	-0.000293818	-7.96563	-8.05315	-4.5076	0.0109046	0.574963	0.000446289	-7.12243	-7.38579	-4.33177	0.0129738	0.245905	-0.00105044	0.123868	-7.5074	-8.47463	-10.74	-3.62788	-2.32972	0.0258846	0.088691
p.Arg41Pro	substitution	41	R	P	0.949031	0.207873	0.782263	0.185991	1.04293	0.243105	1.27515	0.109001	0.414949	0.168542	0.633341	0.122514	0.74728	0.112036	0.328324	0.107765	0.81527	0.0022872	-9.59421	-13.0716	-1.11776	0.246426	0.669476	-0.00126503	-8.81626	-10.0279	-3.38349	0.0328155	0.237168	-0.00311706	-0.0807946	-9.20121	-16.534	-17.4075	2.73772	-3.7217	0.939216	0.0236214
p.Arg41Ser	substitution	41	R	S	0.572249	0.151663	0.83269	0.140323	0.938301	0.160583	0.855318	0.119855	0.463965	0.0982451	0.675977	0.093215	0.697999	0.106279	0.898614	0.0644719	0.721275	0.000862081	-9.56908	-10.0613	-4.10295	0.0162553	0.533478	0.00182667	-5.4177	-12.4873	2.47449	0.922334	0.217125	0.000287126	0.249323	-5.80265	-5.95861	-22.9849	-4.43917	12.4312	0.011668	0.999996
p.Arg41Ter	nonsense	41	R	*	0	0.127712	0	0.41494	0	0.199032	0.495382	0.163766	0	0.248766	0.00942841	0.244031	0	0.0988576	0.436526	0.177901	-0.0703565	0.00253732	-10.4047	-13.1498	-1.85002	0.135871	-0.171912	0.00248662	-8.04329	-9.75744	-2.88097	0.0531024	-0.31681	0.00200613	-0.110621	-8.42824	-9.49924	-10.5203	-3.52412	-3.5741	0.0286338	0.0272758
p.Arg41Thr	substitution	41	R	T	0	0.599745	0.510154	0.2108	0.923129	0.238633	1.02693	0.243688	0	0.0791412	0	0.0948626	0	0.227188	NA	NA	0.433291	0.00334618	-11.8881	-14.2278	-2.25549	0.0948766	0	0	-6.81407	-6.81407	-4.59512	0.01	-0.19968	-0.0010266	-0.22291	-7.19904	-7.26912	-14.478	-4.52504	2.61372	0.0107182	0.931739
p.Arg41Trp	substitution	41	R	W	0.677686	0.0757489	0.664056	0.241912	0.761851	0.0381806	0.818218	0.0326484	0.239582	0.0342263	0.420221	0.0326721	0.427245	0.0643105	0.474705	0.0648245	0.684909	0.000681891	-5.6059	-9.77393	-0.427091	0.394821	0.314563	0.000953407	-8.30183	-12.9684	0.0714155	0.517846	0.0363338	-0.000466656	0.0146172	-8.68678	-9.5271	-9.76963	-3.75479	-4.35259	0.02287	0.0127098
p.Arg41Tyr	substitution	41	R	Y	0	0.172236	0	0.182444	0	0.157603	0	0.185382	0	0.134221	0.277411	0.116331	0.412715	0.16063	0.749438	0.087224	0	0	-9.23594	-9.23594	-4.59512	0.01	0.0886113	0.00332018	-6.5527	-19.5523	8.4045	0.999776	0.0557804	0.00328419	0.413776	-6.93766	-18.4464	-44.0935	6.9136	21.052	0.999007	1
p.Arg41Val	substitution	41	R	V	2.06811	0.151925	1.87912	0.162804	2.20495	0.124641	1.73518	0.102764	0.374791	0.101729	0.576541	0.0845402	0.657423	0.120086	0.561118	0.103474	2.11695	-0.00155119	-11.0838	-12.9355	-2.74339	0.0604608	0.497743	0.000535489	-6.55076	-6.87694	-4.26894	0.0138034	-0.424896	4.24369e-05	-0.421847	-6.93572	-6.93751	-42.4653	-4.59332	30.9327	0.0100178	1
p.Arg41Asp	substitution	41	R	D	NA	NA	0.844348	0.833867	0.112702	0.599629	NA	NA	0.00645514	0.148805	0.0894741	0.172809	0	0.139321	0.384927	0.119109	1.0842	-0.00970339	-13.6982	-13.9805	-4.3128	0.013219	-0.0457851	0.00191898	-7.1218	-9.49738	-2.21953	0.09801	-0.264288	0.00128851	-0.131803	-7.50675	-8.53285	-10.2757	-3.56901	-2.85224	0.0274111	0.0545659
p.His42Ala	substitution	42	H	A	0.643044	0.060577	0.640535	0.0930352	0.612598	0.0606917	0.654606	0.0571431	0.533093	0.0736341	0.730893	0.0682828	0.890208	0.0641874	0.738941	0.0442804	0.631575	6.49502e-05	-5.50858	-5.52004	-4.58366	0.0101141	0.681112	0.000475089	-8.80549	-9.7369	-3.66371	0.0249964	0.454684	-0.000775042	0.364524	-9.19044	-11.4165	-87.9299	-2.36907	71.9183	0.0855622	1
p.His42Arg	substitution	42	H	R	0.261332	0.127933	0.369817	0.141551	0.408085	0.102221	0.672645	0.0634628	0.529339	0.0639586	0.746434	0.0596877	0.83101	0.0466152	0.751883	0.0464799	0.248291	0.00208282	-7.42467	-15.5636	3.54384	0.97191	0.675575	0.000612987	-8.25538	-10.179	-2.67148	0.0646774	0.653087	-0.00134256	0.515291	-10.1519	-17.4467	-209.717	2.69968	187.675	0.937008	1
p.His42Asn	substitution	42	H	N	0.823092	0.0460194	0.891692	0.0690503	0.961882	0.0344771	1.04703	0.0350223	0.388034	0.0425969	0.504129	0.0350359	0.581731	0.0341089	0.748683	0.0376091	0.836548	0.001093	-4.1412	-12.5631	3.82682	0.978685	0.421878	0.00163881	-2.43121	-23.2283	16.2019	1	0.0788997	-0.000809488	0.00866876	-2.95905	-8.00355	-8.11373	0.44938	-4.48494	0.610492	0.0111518
p.His42Asp	substitution	42	H	D	0.238393	0.0612356	0.281177	0.0979742	0.289422	0.054375	0.437497	0.0457282	0.56396	0.0672748	0.751783	0.0529374	0.836038	0.044704	0.938961	0.0489992	0.217414	0.0010476	-5.40724	-9.75148	-0.250877	0.437608	0.660559	0.00148423	-4.56819	-13.9984	4.83507	0.992116	0.579788	0.00115377	0.6915	-4.95316	-10.1929	-367.551	0.644634	352.763	0.6558	1
p.His42Cys	substitution	42	H	C	0.92755	0.0459577	0.874207	0.105466	1.07425	0.0509441	0.838087	0.0383534	0.524216	0.0658558	0.788282	0.060966	0.838732	0.0518443	0.972425	0.0688729	0.980527	-0.000521921	-10.1635	-11.6659	-3.09278	0.0434059	0.636459	0.00181339	-6.70649	-15.046	3.74436	0.976896	0.2183	0.000268366	0.240231	-7.09145	-7.27517	-38.5108	-4.4114	26.6405	0.0119927	1
p.His42Gln	substitution	42	H	Q	0.0765405	0.139472	0.0553618	0.185963	0	0.32371	0.368565	0.143213	0.262201	0.101787	0.294402	0.142628	0.364487	0.0940314	0.596094	0.0664418	0.0305406	0.00160273	-9.70868	-11.1563	-3.14753	0.0411886	0.225356	0.0018059	-4.93159	-10.9736	1.44693	0.809526	0.153825	0.00164221	0.353381	-5.31653	-9.44353	-39.7452	-0.468127	25.7065	0.38506	1
p.His42Glu	substitution	42	H	E	0.327471	0.174858	0.497206	0.172517	0.825493	0.139913	1.05798	0.245883	0.821771	0.204931	1.27273	0.162287	1.32161	0.176037	1.00599	0.12211	0.36504	0.00395521	-9.68261	-13.6631	-0.614611	0.351008	1.16302	-0.000520951	-9.29535	-9.43841	-4.45206	0.0115202	0.932362	-0.00156188	0.759341	-9.6803	-10.9609	-57.4104	-3.31455	41.8544	0.0350753	1
p.His42Gly	substitution	42	H	G	0.821776	0.0871597	0.816786	0.106338	0.87185	0.0829449	0.81238	0.0730929	0.811203	0.1074	1.03081	0.0779856	1.16057	0.0656155	1.07661	0.0612149	0.835552	-4.55345e-05	-6.60746	-6.61068	-4.5919	0.0100319	0.991958	0.000642255	-6.91086	-8.43524	-3.07074	0.0443303	0.64206	-0.00091497	0.542518	-7.29581	-9.05421	-119.463	-2.83672	105.814	0.0553718	1
p.His42Ile	substitution	42	H	I	0.839222	0.0840044	0.887724	0.116821	1.03914	0.0662897	1.07472	0.0512963	0.272628	0.104691	0.49505	0.109847	0.635811	0.0567124	0.67401	0.0405619	0.870606	0.00110126	-6.50392	-10.3518	-0.747268	0.321417	0.425986	0.00133377	-5.9433	-15.7433	5.20488	0.99454	0.00891914	-0.00039747	-0.0477428	-6.32826	-6.74872	-7.9942	-4.17467	-3.34963	0.0151473	0.0339072
p.His42Leu	substitution	42	H	L	0.29473	0.0702997	0.294477	0.150057	0.490177	0.0773423	0.596102	0.0429395	0.180571	0.0825721	0.35378	0.0816449	0.402988	0.0743713	0.525955	0.0633021	0.288905	0.00156786	-6.18857	-16.8156	6.03193	0.997605	0.243193	0.00145224	-4.65921	-9.60085	0.346527	0.585775	0.201988	-0.000172018	0.184432	-5.19536	-5.26086	-17.626	-4.52962	7.76999	0.0106697	0.999578
p.His42Lys	substitution	42	H	K	0.191225	0.203493	0.0218971	0.267896	0	0.116205	0.14436	0.144386	0.35474	0.139915	0.535148	0.146894	0.588657	0.263326	1.07013	0.257271	0.052841	0.000194578	-9.72454	-9.75745	-4.56221	0.0103311	0.367851	0.0033456	-7.86631	-11.2416	-1.21983	0.227967	0.325729	0.00327807	0.487055	-8.25128	-10.8278	-25.8862	-2.01855	10.4633	0.117269	0.999971
p.His42Phe	substitution	42	H	F	0.712096	0.0738507	0.654701	0.200028	0.897644	0.0533919	0.816452	0.0418715	0.38415	0.0709141	0.619224	0.0873802	0.700351	0.078505	0.800433	0.098233	0.780267	0.000303391	-8.10505	-9.84466	-2.85551	0.0543974	0.453671	0.00196633	-6.22261	-12.0025	1.18477	0.765804	0.141398	0.000481974	0.175824	-6.60757	-6.93934	-16.1473	-4.26335	4.61281	0.0138797	0.990174
p.His42Pro	substitution	42	H	P	1.36218	0.0881607	1.30476	0.0918402	1.29765	0.0587378	1.09722	0.0569173	0.651406	0.0696289	0.798655	0.063608	0.857824	0.0531598	0.712718	0.0682098	1.38921	-0.00136706	-6.21775	-10.9236	0.110779	0.527666	0.764067	8.42024e-05	-6.31878	-6.47018	-4.44371	0.0116157	0.100176	-0.000170581	0.0855947	-6.11931	-6.19186	-9.93648	-4.52257	-0.850503	0.0107444	0.299327
p.His42Ser	substitution	42	H	S	1.1839	0.0745569	1.04318	0.167843	1.21737	0.0677966	0.911971	0.0586996	0.607774	0.0761937	0.879966	0.0643212	0.997461	0.0554289	1.00498	0.0634355	1.24702	-0.0014759	-8.74567	-13.5101	0.169294	0.542223	0.769548	0.00145455	-8.05646	-13.9011	1.24954	0.777221	0.170105	0.00117636	0.277715	-7.82784	-11.3536	-49.4515	-1.06938	33.5028	0.255521	1
p.His42Ter	nonsense	42	H	*	0.700556	0.113589	0.633578	0.1273	0.648372	0.103483	0.536173	0.0999767	0	0.115697	0	0.19672	0	0.204848	0.0433962	0.176183	0.694816	-0.000740167	-7.52736	-8.07042	-4.05206	0.0170893	-0.00560236	0.000213981	-7.00631	-7.02675	-4.57467	0.0102045	-0.237327	-0.00105082	-0.307034	-7.39127	-7.86508	-15.2461	-4.1213	2.78588	0.0159644	0.941908
p.His42Thr	substitution	42	H	T	0.808499	0.0854298	0.871685	0.125599	0.834215	0.0821461	1.10804	0.12589	0.523405	0.0821912	0.670653	0.0956403	0.860641	0.071623	0.869512	0.0572298	0.778562	0.00127331	-7.81389	-9.47589	-2.93312	0.0505402	0.602254	0.00150234	-5.81905	-11.7182	1.30398	0.786504	0.226492	-0.000198286	0.204243	-6.20401	-6.29809	-22.1001	-4.50104	11.2069	0.0109756	0.999986
p.His42Trp	substitution	42	H	W	0	0.0912534	0	0.136964	0	0.13946	0.268426	0.103143	0.0675369	0.227428	0.147734	0.117239	0.494658	0.0945725	0.410178	0.0960193	-0.0387627	0.00140809	-7.93287	-10.0164	-2.51154	0.0750528	0.204138	0.00137736	-7.87401	-10.3478	-2.1213	0.107043	0.111141	0.00111398	0.235959	-8.25898	-9.25048	-17.946	-3.60362	4.10035	0.0265036	0.983703
p.His42Tyr	substitution	42	H	Y	1.06947	0.0387573	1.02249	0.128437	1.10726	0.0362501	0.981124	0.0304061	0.317245	0.0963544	0.577597	0.0627178	0.631428	0.100724	0.740448	0.0451032	1.10386	-0.000522677	-5.87875	-8.01251	-2.46136	0.0786115	0.470823	0.00137219	-5.86128	-14.5979	4.14155	0.984351	-0.0148506	-0.000126047	-0.0301424	-6.24624	-6.29821	-6.73071	-4.54315	-4.16261	0.0105278	0.0153282
p.His42Val	substitution	42	H	V	0.398221	0.103267	0.369016	0.160461	0.530852	0.0658878	0.527919	0.0602907	0.468764	0.159146	0.798936	0.0907832	0.949169	0.122412	0.850118	0.0825304	0.424234	0.000605973	-7.03483	-8.24677	-3.38318	0.0328253	0.730014	0.000764924	-7.62732	-8.71108	-3.51136	0.0289908	0.604956	1.15217e-05	0.606012	-8.01228	-8.01241	-76.756	-4.59498	64.1485	0.0100013	1
p.Glu43=	synonymous	43	E	E	1.45436	0.0630459	1.40483	0.10192	1.41457	0.0928022	1.13598	0.0736111	0.52199	0.0630976	0.656657	0.0627738	0.900998	0.0536131	0.790656	0.0632499	1.48306	-0.0016069	-6.83078	-12.1818	0.755938	0.680471	0.618683	0.00134198	-9.46755	-14.6839	0.621222	0.650497	-0.0903293	0.00136025	0.0258104	-8.73343	-13.9653	-14.3326	0.636706	-4.22778	0.654008	0.014375
p.Glu43Ala	substitution	43	E	A	0.854274	0.063723	1.03997	0.0944584	0.924673	0.063681	0.816155	0.0554422	0.0771649	0.165064	0.26661	0.0969967	0.484919	0.0619631	0.530377	0.0648863	0.932694	-0.000493888	-7.18133	-8.22667	-3.54978	0.0279286	0.256496	0.00155445	-6.07548	-13.0644	2.39381	0.916354	-0.145684	-2.9795e-05	-0.149198	-6.46042	-6.46188	-13.5958	-4.59366	2.53882	0.0100144	0.926819
p.Glu43Arg	substitution	43	E	R	0.673156	0.0823171	0.679768	0.121251	0.725615	0.0978936	0.793844	0.0688432	0.237277	0.0887015	0.453948	0.0829703	0.641889	0.0797356	0.668966	0.0567615	0.664002	0.00064398	-6.62296	-7.42956	-3.78852	0.0221283	0.353919	0.00172207	-6.4188	-14.3335	3.31954	0.965093	0.0845832	0.000329062	0.121518	-6.80375	-7.06545	-12.5293	-4.33342	0.86876	0.0129526	0.704488
p.Glu43Asn	substitution	43	E	N	1.6379	0.0815786	1.56091	0.109413	1.48001	0.0835104	1.45831	0.0749117	0.0825972	0.0997535	0.162605	0.0999993	0.200866	0.0715023	0.428323	0.0779339	1.61076	-0.000852705	-6.75253	-7.99783	-3.34982	0.0339011	0.069528	0.00169645	-4.61512	-9.04709	-0.163152	0.459302	-0.649264	0.000657755	-0.583535	-5.00009	-5.64232	-101.111	-3.95289	90.874	0.0188375	1
p.Glu43Asp	substitution	43	E	D	0.790666	0.0530515	0.802281	0.111158	0.900007	0.0634032	0.971451	0.0405656	0.533454	0.0755554	0.712753	0.0824502	0.763049	0.0819663	0.842428	0.0440069	0.785315	0.000949405	-5.1939	-9.82378	0.0347543	0.508688	0.599761	0.00124714	-4.59691	-10.7418	1.54981	0.824886	0.287609	-0.00104202	0.156727	-5.11061	-8.7547	-20.8827	-0.95103	7.53285	0.278678	0.999465
p.Glu43Cys	substitution	43	E	C	0.9704	0.0543899	0.869437	0.0921256	0.977979	0.0541688	0.89093	0.0954732	0.373938	0.0625586	0.549433	0.056251	0.649753	0.0643614	0.801857	0.0721382	0.960851	-0.00015025	-6.40624	-6.69223	-4.30913	0.0132669	0.436298	0.00192482	-4.77507	-14.1079	4.73768	0.991317	0.0213334	0.000351954	0.0472218	-5.16003	-5.46956	-6.59023	-4.28559	-3.47445	0.0135786	0.0300479
p.Glu43Gln	substitution	43	E	Q	2.15613	0.103847	2.0743	0.108159	1.89783	0.0976933	1.39472	0.116109	0.516618	0.105972	0.821584	0.111301	0.883644	0.0921102	0.908661	0.058465	2.21151	-0.00385964	-7.6841	-21.1546	8.87537	0.99986	0.665844	0.00130874	-6.76234	-10.5793	-0.77812	0.314725	-0.406007	0.00385789	0.0818861	-6.5718	-33.8443	-35.7895	22.6774	-2.64994	1	0.0659929
p.Glu43Gly	substitution	43	E	G	1.23062	0.047622	1.20243	0.0866837	1.21224	0.0402328	1.21021	0.0402032	0.247555	0.16973	0.533569	0.0366432	0.566821	0.0396028	0.604035	0.0411708	1.22335	-7.50155e-05	-4.35629	-4.38788	-4.56353	0.0103176	0.511357	0.000484824	-3.92847	-10.3375	1.81393	0.859837	-0.0584472	-0.00099693	-0.158116	-4.31343	-9.4702	-34.5586	0.561651	20.4933	0.636834	1
p.Glu43His	substitution	43	E	H	0.0121268	0.187929	0.56993	0.212581	0.488686	0.118688	0.863748	0.107567	0.376966	0.0947864	0.650678	0.101654	0.776021	0.112107	0.703188	0.0471618	0.167597	0.00346008	-10.3239	-18.1228	3.20375	0.960975	0.515065	0.00101559	-7.12819	-9.92263	-1.80068	0.141768	0.515224	-0.00193341	0.248662	-8.34429	-17.4083	-40.2009	4.46888	18.1975	0.98867	1
p.Glu43Ile	substitution	43	E	I	1.24435	0.0946502	1.17622	0.122498	1.32791	0.0627793	1.16556	0.0459823	0.548781	0.0607263	0.790877	0.0546634	0.899401	0.0471626	0.952713	0.0505639	1.29631	-0.000550523	-7.46915	-8.21998	-3.84429	0.0209532	0.674924	0.00158856	-7.47129	-17.7845	5.71806	0.996725	0.0986561	0.00026124	0.123057	-7.85624	-8.12123	-19.0737	-4.33013	6.35733	0.0129947	0.998269
p.Glu43Leu	substitution	43	E	L	1.07422	0.0454356	1.02521	0.084795	1.12374	0.0379313	1.06031	0.0361042	0.652429	0.044483	0.88364	0.0710676	1.0167	0.043448	1.00435	0.0463766	1.08931	-6.30392e-05	-5.07819	-5.23874	-4.43456	0.0117212	0.735441	0.00166563	-10.3908	-23.6997	8.71377	0.999836	0.238151	9.94609e-05	0.24745	-10.7758	-10.8224	-62.8095	-4.54849	47.392	0.0104723	1
p.Glu43Lys	substitution	43	E	K	0.874883	0.10994	1.06469	0.131546	1.03533	0.102002	1.07737	0.102761	0.166929	0.115861	0.312033	0.0897386	0.398024	0.0917198	0.540692	0.0658241	0.94387	0.000731309	-8.01262	-8.52134	-4.0864	0.016522	0.22736	0.00159032	-4.80222	-9.96874	0.571403	0.639087	-0.225109	-0.000147741	-0.241824	-5.18717	-5.22451	-21.2576	-4.55778	11.4379	0.0103765	0.999989
p.Glu43Met	substitution	43	E	M	1.23878	0.0784458	1.14251	0.13443	1.29711	0.0626126	1.22969	0.0636464	0.774308	0.077659	1.06125	0.0835869	1.15318	0.0640197	1.02814	0.0565362	1.24591	2.70065e-05	-6.81382	-6.98815	-4.42079	0.0118818	0.949998	0.000657168	-9.63514	-10.8598	-3.37049	0.0332306	0.374326	-0.000792328	0.289665	-10.0201	-11.6477	-47.9701	-2.96755	31.7273	0.0489137	1
p.Glu43Phe	substitution	43	E	F	0.673495	0.0465299	0.713335	0.10303	0.815189	0.0320494	0.842582	0.0317016	0.168013	0.0577432	0.341066	0.0605427	0.472682	0.0407357	0.610752	0.0311888	0.701911	0.000782874	-5.05201	-10.5996	0.952466	0.721611	0.237309	0.00193011	-4.10653	-35.0798	26.3782	1	-0.0214517	-0.000100631	-0.0339896	-4.83979	-4.90344	-6.17622	-4.53147	-3.32234	0.0106502	0.0348127
p.Glu43Pro	substitution	43	E	P	0.132732	0.29429	0	0.248956	0	0.167631	0.679922	0.368925	0.318318	0.136408	0.281424	0.120942	0.302718	0.10442	0.688954	0.108998	-0.086678	0.00226544	-11.7621	-12.7634	-3.59383	0.0267572	0.209719	0.00210041	-6.50145	-10.1412	-0.955356	0.277809	0.0132318	0.00142285	0.148571	-6.88641	-8.5337	-11.8226	-2.94783	-1.30625	0.0498393	0.213115
p.Glu43Ser	substitution	43	E	S	0.611547	0.0615593	0.533456	0.121075	0.601898	0.0622049	0.746634	0.0639751	0.10051	0.0858586	0.0989714	0.0765319	0.225891	0.0839996	0.58991	0.0865855	0.566814	0.000786601	-6.37093	-8.01322	-2.95283	0.049603	0.0326558	0.00261582	-4.65695	-15.388	6.13591	0.997841	-0.179543	0.00144002	-0.0637958	-5.0419	-8.2844	-9.46772	-1.35262	-3.4118	0.205442	0.0319287
p.Glu43Ter	nonsense	43	E	*	0	0.127436	0	0.139704	0	0.136872	0.0352055	0.0510245	0.111273	0.143576	0.184106	0.126109	0.221061	0.109664	0.288642	0.0312966	-0.00681281	0.000204799	-7.24248	-7.37695	-4.46065	0.0114229	0.139433	0.000748319	-4.47743	-8.53959	-0.532959	0.369827	0.0976876	0.000678666	0.217575	-4.86239	-5.73515	-34.5052	-3.72236	24.175	0.0236062	1
p.Glu43Thr	substitution	43	E	T	1.66369	0.125126	1.67832	0.114944	1.7602	0.087289	1.55872	0.101857	0.847266	0.1282	1.14945	0.124334	1.20192	0.106043	1.11363	0.0727601	1.72885	-0.000578429	-8.08709	-8.40989	-4.27233	0.0137574	1.03278	0.000541544	-7.2281	-7.69022	-4.133	0.0157817	0.253007	-0.000417434	0.202066	-7.61305	-7.83328	-16.0678	-4.37489	3.63942	0.012433	0.974405
p.Glu43Trp	substitution	43	E	W	0.54513	0.0828487	0.570796	0.108756	0.673212	0.0750328	0.819537	0.0698031	0.290492	0.100415	0.494608	0.101465	0.674263	0.0656419	0.690309	0.11988	0.529705	0.00144837	-6.26931	-10.2962	-0.568203	0.361652	0.397597	0.00204764	-6.71198	-10.7743	-0.532773	0.36987	0.175354	0.000862325	0.245906	-7.09693	-7.78095	-22.8371	-3.9111	10.461	0.0196256	0.999971
p.Glu43Tyr	substitution	43	E	Y	0.959559	0.0754386	0.932764	0.0830258	0.904192	0.0937157	0.89461	0.0555554	0.126365	0.0579385	0.18955	0.0650104	0.305642	0.0463492	0.531385	0.0651206	0.949635	-0.000291152	-5.93758	-6.17255	-4.36015	0.0126153	0.111616	0.00205405	-2.85998	-14.8184	7.36328	0.999366	-0.299468	0.000470973	-0.260051	-3.24494	-3.87558	-45.6626	-3.96448	37.1919	0.0186245	1
p.Glu43Val	substitution	43	E	V	1.15847	0.0365082	1.14605	0.178339	1.24694	0.0353054	1.04692	0.0315505	0.617007	0.0752499	0.922466	0.0616222	0.993569	0.0433214	1.01002	0.0666595	1.2191	-0.000681643	-9.81906	-13.5211	-0.89309	0.290473	0.803925	0.00136191	-8.72967	-14.2747	0.949931	0.721101	0.264621	-3.18139e-05	0.261796	-9.11463	-9.11677	-50.1646	-4.59298	36.4527	0.0100212	1
p.Arg44=	synonymous	44	R	R	1.17872	0.0896088	1.08048	0.0886482	1.06009	0.0553377	1.02788	0.0776676	0.593866	0.0507421	0.792777	0.0601761	0.903918	0.0402173	0.953069	0.0360008	1.13259	-0.000595037	-6.25358	-6.87693	-3.97177	0.0184918	0.683648	0.00149002	-6.62728	-21.4419	10.2195	0.999964	0.176432	-9.58286e-06	0.175285	-7.01223	-7.01269	-38.5729	-4.59466	26.9651	0.0100045	1
p.Arg44Ala	substitution	44	R	A	0.265869	0.0781963	0.460463	0.125135	0.549559	0.0564588	0.666721	0.0613718	0	0.0818719	0.151891	0.0763932	0.145955	0.0593359	0.722782	0.0775097	0.321283	0.00185269	-7.07932	-14.9003	3.22583	0.961795	-0.0520466	0.00336362	-8.4776	-29.3133	16.2406	1	-0.100983	0.00144626	0.0261098	-8.02752	-11.8766	-12.1395	-0.746001	-4.33231	0.321693	0.0129668
p.Arg44Asn	substitution	44	R	N	1.0843	0.0753768	1.07927	0.119471	1.14036	0.0848055	1.04893	0.0783783	0.389503	0.0869254	0.588886	0.0846416	0.780167	0.102557	0.889196	0.0489978	1.10206	-0.000161105	-6.78144	-6.82446	-4.5521	0.010435	0.466656	0.0021712	-5.39877	-20.6059	10.612	0.999975	-0.0392708	0.000603101	0.0359848	-5.78372	-6.78101	-7.28831	-3.59783	-4.08782	0.0266532	0.016499
p.Arg44Cys	substitution	44	R	C	0.707476	0.0585368	0.752471	0.163379	0.910092	0.0937775	0.884047	0.0697812	0.222974	0.0756363	0.435321	0.0770717	0.584642	0.102233	0.801233	0.0961783	0.717314	0.000960389	-7.21711	-9.30188	-2.51035	0.0751357	0.278835	0.00272898	-5.7633	-16.8863	6.52784	0.99854	-0.0433271	0.00116907	0.036698	-6.14826	-8.08541	-8.4537	-2.65797	-4.22683	0.0654998	0.0143885
p.Arg44Gln	substitution	44	R	Q	2.29542	1.55739	1.39479	1.24388	1.95671	1.53433	1.46096	0.928243	0.783602	0.660697	1.23079	0.74942	1.20548	1.06629	NA	NA	1.86167	-0.00183789	-17.3613	-17.4115	-4.54494	0.0105092	0.894605	0.00382271	-12.6311	-12.6751	-4.5512	0.0104443	0.0666568	0.00297086	0.161362	-13.0161	-13.0388	-13.1033	-4.57242	-4.53066	0.0102273	0.0106587
p.Arg44Gly	substitution	44	R	G	1.12646	0.0607951	1.09859	0.142715	1.1538	0.0565825	1.19002	0.052312	0.607379	0.107621	0.851823	0.0989499	0.995966	0.0924156	0.956329	0.0548982	1.1176	0.000361633	-5.68149	-6.17822	-4.0984	0.0163282	0.758144	0.0011039	-6.70045	-9.85693	-1.43865	0.191755	0.225585	-0.000517897	0.159388	-7.08541	-7.63202	-15.728	-4.0485	3.50083	0.0171492	0.970711
p.Arg44His	substitution	44	R	H	1.51591	0.179617	1.63793	0.143625	1.77044	0.133767	1.42857	0.101309	0.433712	0.0928502	0.567083	0.0846129	0.777595	0.0793983	0.971667	0.0708971	1.68194	-0.00101372	-9.77801	-10.5808	-3.79232	0.0220463	0.471223	0.00259804	-4.62947	-17.5049	8.2803	0.999747	-0.272396	0.00164371	-0.110332	-5.01443	-9.97293	-13.7055	0.363376	-0.862533	0.589857	0.29681
p.Arg44Ile	substitution	44	R	I	0.0882787	0.0896474	0	0.274448	0	0.204435	0.224077	0.0623858	0.0192255	0.0808888	0.16174	0.050079	0.153554	0.118676	0.264863	0.0838902	0.0571184	0.000804224	-8.46186	-11.0203	-2.03671	0.115403	0.100427	0.000825713	-4.98333	-6.26079	-3.31767	0.03497	0.0661937	0.000787957	0.114826	-5.36829	-6.52915	-11.5702	-3.43426	0.445952	0.0312417	0.609676
p.Arg44Leu	substitution	44	R	L	0.0828195	0.0416349	0.0188526	0.118109	0.112191	0.0472115	0.256428	0.0407758	0.00781453	0.0622438	0.123103	0.0602018	0.143647	0.0562502	0.281447	0.0894219	0.0503398	0.000966886	-5.21901	-11.1638	1.34964	0.794071	0.0394631	0.00117256	-3.93516	-6.75588	-1.77441	0.144995	0.0215589	0.000413076	0.0496782	-4.33212	-4.65627	-5.85956	-4.27097	-3.39184	0.0137758	0.0325515
p.Arg44Lys	substitution	44	R	K	1.02625	0.0840722	1.02899	0.118143	1.04365	0.0840625	0.95267	0.0484701	0.12071	0.07995	0.221414	0.0846378	0.286445	0.0818234	0.61351	0.0394449	1.04887	-0.000450026	-6.25798	-6.97479	-3.87831	0.0202665	0.101955	0.00252582	-3.96625	-36.2924	27.7311	1	-0.363492	0.000964448	-0.231644	-4.35118	-7.58578	-36.7796	-1.36051	24.5987	0.204157	1
p.Arg44Met	substitution	44	R	M	0.214957	0.0656021	0.252233	0.128146	0.346367	0.0574112	0.4726	0.0725475	0.00652986	0.131414	0.158416	0.112936	0.164943	0.100153	0.359833	0.0646276	0.205252	0.00135773	-5.98561	-9.69679	-0.88394	0.292362	0.047062	0.00153629	-5.23294	-9.86791	0.039849	0.509961	-0.0415963	0.00119477	0.110426	-5.61789	-7.70598	-10.6046	-2.50703	-1.69645	0.0753667	0.154929
p.Arg44Phe	substitution	44	R	F	0	0.0675128	0	0.117083	0	0.119217	0	0.0989718	0.125244	0.0812078	0.254038	0.0962502	0.245944	0.0702244	0.304587	0.118795	0	0	-6.94911	-6.94911	-4.59512	0.01	0.165138	0.000763794	-4.92261	-5.56827	-3.94946	0.0189009	0.132606	0.000723965	0.18554	-5.30756	-5.86125	-15.0393	-4.04143	4.58294	0.0172688	0.989879
p.Arg44Pro	substitution	44	R	P	0.125863	0.246269	0.650863	0.328581	0.798502	0.262788	0.488618	0.254478	0.291694	0.0840716	0.485686	0.0840426	0.575973	0.101456	0.757239	0.0586405	0.37626	0.00125849	-12.6508	-12.9325	-4.31337	0.0132115	0.350971	0.00206021	-5.04148	-15.8709	6.23432	0.998043	0.197032	0.00126466	0.33497	-5.42644	-9.21927	-46.8652	-0.802288	33.0508	0.309536	1
p.Arg44Ser	substitution	44	R	S	1.04295	0.0641374	0.99736	0.113653	1.14674	0.0513236	1.01613	0.0536714	0.553101	0.0490802	0.79763	0.0640208	0.937433	0.048905	0.972907	0.0658042	1.08424	-0.000148132	-7.2625	-7.4872	-4.37041	0.0124881	0.636006	0.00210866	-9.02785	-22.8988	9.2758	0.999906	0.148801	0.000563168	0.191384	-9.41282	-10.3793	-34.3369	-3.6286	19.3624	0.0258666	1
p.Arg44Ter	nonsense	44	R	*	0.0106491	1.20557	0.270199	0.972758	NA	NA	0.680338	0.217718	0.312462	0.342255	0.0934669	0.553857	0.365993	0.365313	0.260695	0.139518	0.107651	0.00286848	-13.9553	-15.3459	-3.20448	0.0389976	0.286121	-9.99034e-05	-9.56041	-9.56775	-4.58778	0.0100729	0.163781	-0.000469135	0.0895958	-9.94536	-9.98497	-10.2686	-4.55551	-4.3115	0.0103998	0.0132359
p.Arg44Thr	substitution	44	R	T	0.932465	0.0598188	0.99943	0.102784	1.05658	0.0654327	1.12428	0.0586654	0.256176	0.0839827	0.550855	0.0697593	0.734346	0.0667821	0.793042	0.0511478	0.94091	0.000958282	-5.74303	-8.33004	-2.00811	0.118354	0.425481	0.00200186	-8.05014	-21.929	9.28371	0.999907	-0.034055	0.000239339	-0.00755692	-8.43509	-8.6043	-8.63153	-4.42592	-4.56789	0.0118218	0.0102732
p.Arg44Trp	substitution	44	R	W	0.207132	0.053675	0.283176	0.108757	0.296837	0.0563603	0.342777	0.0417591	0.183025	0.0869173	0.249442	0.0779725	0.267914	0.06473	0.351444	0.0559792	0.217629	0.000647761	-5.23313	-7.0941	-2.73415	0.0609883	0.201197	0.000742178	-3.6206	-5.18248	-3.03324	0.0459467	0.134127	0.00045798	0.184254	-4.00555	-4.53896	-19.0461	-4.06171	9.91202	0.016928	0.99995
p.Arg44Tyr	substitution	44	R	Y	0	0.147991	0	0.135465	0	0.073089	0.396449	0.0787225	0.200203	0.0629231	0.369033	0.0864901	0.423029	0.0497187	0.441457	0.0927778	-0.147864	0.00246307	-8.80671	-15.7059	2.30408	0.909215	0.257319	0.00127025	-5.18948	-7.92798	-1.85662	0.135097	0.186505	-0.00111651	0.100336	-6.32736	-8.44699	-13.0124	-2.47549	-0.0297476	0.0775947	0.492564
p.Arg44Val	substitution	44	R	V	0.214503	0.0623446	0.309878	0.144999	0.344817	0.0613505	0.456547	0.0481973	0.19153	0.0634215	0.375775	0.0630801	0.467352	0.0621262	0.485182	0.133271	0.214883	0.00122255	-5.83689	-10.8623	0.430315	0.605949	0.262132	0.00165514	-5.99751	-9.50848	-1.08416	0.25272	0.233504	0.000560303	0.265463	-6.65821	-7.03065	-35.7586	-4.22268	24.1329	0.0144475	1
p.Arg44Glu	substitution	44	R	E	NA	NA	2.03655	0.713024	NA	NA	NA	NA	NA	NA	NA	NA	NA	NA	NA	NA	NA	NA	NA	NA	NA	NA	NA	NA	NA	NA	NA	NA	NA	NA	NA	NA	NA	NA	NA	NA	NA	NA
p.Leu45=	synonymous	45	L	L	1.04024	0.0155763	0.98753	0.0704052	1.07167	0.0158392	0.958764	0.0173288	0.500474	0.0221624	0.699946	0.0311189	0.80911	0.031269	0.833394	0.0213152	1.06586	-0.000406792	-7.97766	-14.3297	1.75692	0.852823	0.558443	0.00150121	-16.8466	-66.0844	44.6426	1	0.0630461	0.000222259	0.0839993	-16.4955	-17.5697	-39.7687	-3.52094	17.6039	0.0287223	1
p.Leu45Ala	substitution	45	L	A	0	0.0435553	0	0.090794	0	0.0525884	0.0389393	0.0502895	0	0.0724858	0	0.121215	0	0.0493005	0	0.120021	-0.00668142	0.000199802	-4.80437	-4.97753	-4.42196	0.0118682	0	0	-4.24237	-4.24237	-4.59512	0.01	-0.0419352	-7.24719e-05	-0.0476399	-4.62733	-4.63298	-5.47185	-4.58947	-3.75625	0.0100561	0.0228375
p.Leu45Arg	substitution	45	L	R	0.241099	0.0419259	0.307915	0.0651447	0.319733	0.032804	0.183123	0.0314835	0	0.039065	0.0430878	0.0512303	0	0.0460149	0	0.0276963	0.306012	-0.000480387	-6.6035	-8.5378	-2.66082	0.0653255	0.0146977	-7.57709e-05	-1.47676	-1.56764	-4.50424	0.010941	-0.0264633	-0.000391628	-0.0718141	-1.86171	-3.35486	-10.6065	-3.10198	2.65654	0.0430258	0.934413
p.Leu45Asn	substitution	45	L	N	0	0.0579001	0	0.0914034	0	0.0475743	0	0.0375719	0.104461	0.0442856	0.14477	0.0598145	0.0905256	0.0311423	0	0.0308359	0	0	-4.66069	-4.66069	-4.59512	0.01	0.140751	-0.000664413	-1.65699	-5.63228	-0.619824	0.349822	0.107645	-0.000699738	0.0281321	-2.04193	-5.84081	-6.97736	-0.796239	-3.45857	0.310831	0.0305142
p.Leu45Asp	substitution	45	L	D	0.298981	0.050582	0.253665	0.114524	0.311435	0.0446059	0.190346	0.0433144	0.104799	0.0644184	0.214695	0.0590552	0.17458	0.0783225	0.169393	0.0374724	0.32549	-0.000581216	-5.61178	-7.0824	-3.12449	0.0421081	0.162948	4.35068e-05	-3.49295	-3.50589	-4.58218	0.0101289	0.123499	-0.00029071	0.0885663	-3.87791	-4.30445	-9.80658	-4.16858	0.907011	0.0152383	0.712388
p.Leu45Cys	substitution	45	L	C	0.408098	0.0207762	0.325344	0.136238	0.464461	0.0222091	0.410454	0.0215777	0.101292	0.0665077	0.18178	0.0600835	0.108877	0.0526367	0	0.0444861	0.423864	1.74371e-05	-5.11473	-6.9376	-2.77226	0.0588419	0.167635	-0.000796631	-3.14892	-5.94838	-1.79566	0.14238	0.0677695	-0.00146352	-0.0890272	-3.53388	-12.4211	-17.8475	4.29206	0.831362	0.986508	0.696643
p.Leu45Gln	substitution	45	L	Q	0.12119	0.110035	0.135663	0.0995489	0.0515612	0.060634	0.141568	0.0549032	0	0.0574293	0.00568098	0.0550648	0.0156481	0.0690909	0	0.0491194	0.0830514	0.000197931	-6.59457	-6.68538	-4.50431	0.0109402	0.00520024	-1.14978e-05	-2.68437	-2.68593	-4.59357	0.0100154	-0.0316762	-7.04279e-05	-0.0381565	-3.06934	-3.08878	-4.00379	-4.57568	-3.6801	0.0101943	0.0246
p.Leu45Glu	substitution	45	L	E	0	0.0747061	0	0.0929328	0.0465888	0.0589678	0.0873467	0.054842	0	0.0839576	0	0.0611275	0	0.0535045	0.0777109	0.0660619	-0.00558853	0.000474038	-5.53115	-6.19737	-3.9289	0.0192861	-0.0186103	0.000405493	-3.32307	-3.72183	-4.19636	0.0148271	-0.0710339	0.000301195	-0.0438918	-3.70802	-3.92582	-4.87745	-4.37732	-3.64349	0.0124032	0.025494
p.Leu45Gly	substitution	45	L	G	0.410576	0.0404142	0.40975	0.127998	0.503236	0.0366705	0.338855	0.0340665	0.065594	0.0754129	0.117666	0.0486795	0.143412	0.0393566	0.110117	0.07133	0.466129	-0.000467654	-8.21023	-9.68153	-3.12381	0.0421356	0.109894	0.000147367	-3.01209	-3.18429	-4.42292	0.0118569	0.0029605	-0.00059038	-0.0448959	-3.39705	-4.29813	-5.74937	-3.69403	-3.14388	0.0242679	0.0413332
p.Leu45His	substitution	45	L	H	0.131484	0.0808366	0.300646	0.0807465	0.299753	0.0507217	0.344808	0.0401913	0	0.0864969	0	0.0867774	0	0.0458259	0	0.0343961	0.212994	0.000690767	-6.07199	-8.48094	-2.18617	0.100999	0	0	-2.76206	-2.76206	-4.59512	0.01	-0.0620791	-0.000260479	-0.098498	-3.14703	-3.41211	-11.1148	-4.33004	3.10759	0.0129959	0.957205
p.Leu45Ile	substitution	45	L	I	0.953683	0.0511276	0.975245	0.053044	1.02903	0.0224634	0.953343	0.0219887	0.175414	0.0338277	0.367081	0.034597	0.547527	0.025537	0.714562	0.0479604	1.0197	-0.000255714	-5.16795	-6.03678	-3.72629	0.0235157	0.234368	0.00275422	-8.23025	-59.0286	46.2032	1	-0.211846	0.00119761	-0.123417	-8.61521	-18.1531	-46.1608	4.94282	23.4125	0.992916	1
p.Leu45Lys	substitution	45	L	K	0.15918	0.0524716	0.14323	0.0862825	0.153861	0.0577504	0.295759	0.0542424	0.0114753	0.057826	0.000970633	0.0706537	0	0.0770856	0.0456371	0.0872285	0.12824	0.000737391	-5.57042	-7.49906	-2.66648	0.0649805	0.00144127	0.000163528	-3.65163	-3.70564	-4.54112	0.010549	-0.0506227	2.72925e-05	-0.0489638	-4.03659	-4.03802	-4.99591	-4.59369	-3.63723	0.0100142	0.02565
p.Leu45Met	substitution	45	L	M	0.378191	0.0280328	0.374539	0.0726305	0.454102	0.0271273	0.551906	0.0345483	0.0504335	0.0344071	0.130614	0.0323676	0.141123	0.0270593	0.251453	0.0297669	0.363855	0.000928772	-3.08807	-11.2849	3.60172	0.973447	0.0686201	0.00088185	-1.48532	-10.5027	4.42224	0.988135	-0.0060051	-0.000409236	-0.0437161	-1.79087	-3.71356	-7.81623	-2.67243	-0.492449	0.0646202	0.379317
p.Leu45Phe	substitution	45	L	F	0.271569	0.0215366	0.207634	0.135199	0.338943	0.0315686	0.228488	0.0192361	0.0659224	0.0477391	0.134635	0.0316233	0.07491	0.0384856	0	0.039179	0.290814	-0.000248476	-6.31829	-7.65277	-3.26064	0.0369466	0.127237	-0.000604981	-2.04377	-4.83558	-1.80331	0.141449	0.0846996	-0.000904909	0.010071	-2.42872	-8.43005	-8.57029	1.40621	-4.45488	0.803168	0.0114882
p.Leu45Pro	substitution	45	L	P	0.371796	0.046398	0.4496	0.0773037	0.479005	0.0444424	0.326225	0.0386507	0	0.10363	0	0.0751602	0	0.066485	0	0.115936	0.433755	-0.000386219	-7.13728	-8.15874	-3.57366	0.0272876	0	0	-4.38628	-4.38628	-4.59512	0.01	-0.10181	-0.000685968	-0.15365	-4.77124	-5.27038	-12.0078	-4.09599	2.14232	0.016367	0.894949
p.Leu45Ser	substitution	45	L	S	0.67332	0.0558799	0.602	0.121146	0.692298	0.0696878	0.461529	0.0609327	0.0749619	0.0838621	0.158476	0.0762132	0.121715	0.0827564	0.101608	0.0524688	0.703039	-0.00104724	-7.05798	-10.0764	-1.57666	0.17127	0.122881	-9.28655e-05	-3.90029	-3.92576	-4.56964	0.0102554	-0.100379	-0.0013194	-0.249728	-4.28524	-9.12891	-34.8107	0.248545	21.0866	0.561818	1
p.Leu45Ter	nonsense	45	L	*	0.235945	0.039569	0.180045	0.0995132	0.233699	0.0540865	0.138426	0.0338161	0.0276357	0.0758217	0.0885264	0.0582436	0.0488344	0.0612784	0	0.0301489	0.244994	-0.000499408	-4.80477	-6.61767	-2.78222	0.0582926	0.0753828	-0.000368932	-2.64301	-3.67959	-3.55854	0.0276916	0.0551176	-0.000531564	-0.0191688	-3.02797	-4.59707	-4.93423	-3.02603	-4.25795	0.0462639	0.0139538
p.Leu45Thr	substitution	45	L	T	0.39637	0.0598995	0.435146	0.0831628	0.466671	0.0486262	0.613176	0.046474	0	0.089638	0	0.0644928	0	0.100082	0	0.0385613	0.377792	0.00112822	-5.0428	-10.1579	0.519944	0.627135	0	0	-3.39639	-3.39639	-4.59512	0.01	-0.0796261	-0.00150812	-0.281313	-3.79144	-12.6114	-57.6096	4.2248	40.4031	0.985583	1
p.Leu45Trp	substitution	45	L	W	0.426809	0.0479542	0.335742	0.144992	0.45487	0.029596	0.209501	0.0256209	0.0439436	0.0655576	0.143102	0.123446	0.0385886	0.0679078	0.0441435	0.0825781	0.529983	-0.00147709	-9.73911	-27.1631	12.8289	0.999997	0.0615734	-0.000114216	-4.38748	-4.48859	-4.494	0.0110523	-0.114805	7.36517e-05	-0.108658	-4.82482	-4.834	-8.74078	-4.58594	-0.688341	0.0100913	0.334402
p.Leu45Tyr	substitution	45	L	Y	0.238211	0.026621	0.163835	0.108885	0.24156	0.0266234	0.132616	0.0249467	0.0403528	0.050097	0.0700232	0.031272	0.0419999	0.0393908	0	0.0383124	0.260434	-0.000563293	-4.69875	-9.10746	-0.186408	0.453532	0.0696538	-0.000331023	-1.33145	-2.17329	-3.75328	0.0229039	0.0536552	-0.000498837	0.0116622	-1.7164	-3.57228	-3.75907	-2.73924	-4.40833	0.0606973	0.012029
p.Leu45Val	substitution	45	L	V	0.685805	0.0231664	0.721863	0.0801811	0.816463	0.0282151	0.832998	0.0196739	0.149823	0.0358438	0.285689	0.0251348	0.378194	0.0324257	0.60466	0.043791	0.694445	0.000746984	-4.29719	-16.1317	7.2394	0.999283	0.193129	0.00202702	-3.86374	-37.1828	28.724	1	-0.0637838	6.84912e-05	-0.0592684	-4.28327	-4.31956	-11.0531	-4.55883	2.13845	0.0103657	0.894584
p.Arg46=	synonymous	46	R	R	1.05323	0.0406347	1.03361	0.0857929	1.03516	0.0310224	0.997508	0.0637073	0.424163	0.0415028	0.556037	0.0428546	0.660006	0.0509064	0.766082	0.0440534	1.05673	-0.000257003	-4.37907	-4.65335	-4.32084	0.0131145	0.463769	0.00159384	-3.75606	-19.0069	10.6557	0.999976	-0.0109396	2.43663e-05	-0.00894457	-4.141	-4.14477	-4.22583	-4.59135	-4.51407	0.0100374	0.0108352
p.Arg46Ala	substitution	46	R	A	1.24939	0.06649	1.20394	0.174301	1.29434	0.0698232	0.952242	0.0504275	0.536158	0.059688	0.786754	0.0630521	0.887828	0.0505602	0.994595	0.0539696	1.32582	-0.0017003	-8.77083	-17.9783	4.61231	0.990169	0.63734	0.00195791	-6.85895	-20.3908	8.93676	0.999869	-0.000303121	0.00192815	0.178545	-6.64293	-19.5816	-39.7723	8.34357	15.5956	0.999762	1
p.Arg46Asn	substitution	46	R	N	0.612018	0.0742241	0.668543	0.0987843	0.835125	0.0703406	0.611688	0.0993329	0.146162	0.0852902	0.278781	0.0646454	0.40272	0.0769701	0.519593	0.0705218	0.677755	0.000271613	-9.24293	-9.42526	-4.41278	0.0119762	0.203224	0.0016632	-4.35549	-10.3168	1.36615	0.796758	-0.051229	0.000322142	-0.0231985	-4.74043	-4.9626	-5.16351	-4.37295	-4.39421	0.0124568	0.0121979
p.Arg46Asp	substitution	46	R	D	0.372594	0.0810797	0.365955	0.149002	0.528452	0.0772218	0.447134	0.116071	0.07129	0.141954	0.25794	0.0718956	0.165662	0.111547	0.232558	0.0719225	0.394252	0.000632327	-7.8305	-8.27455	-4.15107	0.0155034	0.20612	0.000101376	-5.49732	-5.81875	-4.27369	0.0137389	0.0937773	-0.000576357	0.0356887	-5.88228	-6.44428	-6.77338	-4.03312	-4.26602	0.0174104	0.0138433
p.Arg46Cys	substitution	46	R	C	0.966732	0.0430705	0.918605	0.120748	1.04773	0.0431067	0.845644	0.0489838	0.471417	0.0389136	0.695591	0.0531837	0.814647	0.042459	0.884567	0.0440529	1.01262	-0.000562846	-8.30613	-9.86546	-3.03578	0.0458352	0.538014	0.00196088	-8.74569	-31.5062	18.1654	1	0.108034	0.000444954	0.145542	-9.13065	-10.2914	-32.3626	-3.43432	17.4761	0.0312399	1
p.Arg46Gln	substitution	46	R	Q	0.633545	0.11153	0.676856	0.104512	0.60526	0.0678796	0.851845	0.0504857	0.194889	0.0830059	0.367719	0.0750242	0.499995	0.0464044	0.637219	0.0299057	0.566904	0.00131177	-7.51284	-12.0824	-0.0255795	0.493605	0.281539	0.0018166	-3.79612	-33.0767	24.6854	1	0.0375323	0.000528427	0.114202	-4.18106	-5.50107	-17.9257	-3.27512	7.82953	0.0364347	0.999602
p.Arg46Glu	substitution	46	R	E	0.314671	0.0936228	0.454055	0.146754	0.362986	0.139881	0.350176	0.067674	0	0.0905389	0	0.0986732	0	0.0761229	0	0.0545177	0.354573	-7.78875e-06	-7.60576	-7.66788	-4.533	0.010634	0	0	-3.90428	-3.90428	-4.59512	0.01	-0.0868382	-0.000537416	-0.151791	-4.28924	-4.94843	-13.4011	-3.93593	3.85756	0.0191535	0.979317
p.Arg46Gly	substitution	46	R	G	1.12774	0.0533319	1.13181	0.0837617	1.1885	0.0450382	1.00924	0.0421711	0.379592	0.042331	0.549308	0.0402566	0.688814	0.0392808	0.804175	0.0437836	1.18155	-0.000704914	-6.74124	-9.06648	-2.26988	0.0936484	0.44385	0.00196564	-5.53817	-29.1255	18.9922	1	-0.0786145	0.00053821	-0.0347532	-5.92313	-7.69827	-9.11432	-2.81998	-3.17907	0.0562541	0.039961
p.Arg46His	substitution	46	R	H	0.166919	0.0907778	0.238803	0.113853	0.285304	0.118043	0.644036	0.0843103	0.119729	0.0733996	0.291281	0.0600399	0.427233	0.0559591	0.705531	0.0736814	0.134231	0.00244446	-7.46416	-15.9398	3.8805	0.979777	0.163678	0.00271155	-4.23956	-20.6902	11.8555	0.999993	0.161049	0.000701373	0.217749	-4.79666	-5.89746	-28.8122	-3.49432	18.3196	0.0294743	1
p.Arg46Ile	substitution	46	R	I	1.6556	0.09113	1.51472	0.0871174	1.61755	0.0723344	1.39981	0.0602304	0.970263	0.0471758	1.27095	0.107152	1.384	0.0651546	1.19407	0.0429081	1.64031	-0.00107918	-7.4226	-10.1959	-1.82182	0.139215	1.05836	0.000926621	-13.7758	-19.3036	0.932742	0.717631	0.333866	-6.40085e-05	0.326992	-14.1607	-14.18	-84.4896	-4.57582	65.7145	0.0101929	1
p.Arg46Leu	substitution	46	R	L	1.03599	0.0400236	1.0067	0.077146	1.01194	0.0437041	0.975752	0.0261701	0.266908	0.0399216	0.387943	0.0424175	0.51715	0.039062	0.706459	0.0281166	1.03651	-0.000299655	-3.72827	-4.67232	-3.65106	0.0253065	0.288916	0.0021148	-2.31885	-51.8759	44.9619	1	-0.173383	0.000542597	-0.113923	-2.70382	-5.68729	-25.8271	-1.61165	15.5447	0.16636	1
p.Arg46Lys	substitution	46	R	K	0.448065	0.128737	0.44249	0.136992	0.469464	0.121656	0.899153	0.116947	0.371523	0.106459	0.450629	0.0859346	0.574582	0.0814382	0.698775	0.0715702	0.359042	0.00242362	-8.76132	-13.1425	-0.213984	0.446707	0.3957	0.00156058	-4.41329	-8.83471	-0.173696	0.456685	0.218022	0.000706159	0.290667	-4.79824	-5.64275	-29.7069	-3.75061	19.469	0.0229638	1
p.Arg46Met	substitution	46	R	M	1.24711	0.0918567	1.271	0.109872	1.3483	0.0782751	0.994476	0.0620521	0.130259	0.059063	0.335611	0.0706532	0.522005	0.0548925	0.657815	0.0491056	1.35138	-0.00156484	-8.98057	-14.2678	0.692156	0.666446	0.198338	0.00245519	-5.87209	-29.2352	18.768	1	-0.449745	0.00234839	-0.212616	-5.65263	-26.2835	-54.1656	16.0358	23.2869	1	1
p.Arg46Phe	substitution	46	R	F	0.772229	0.0346376	0.757321	0.0799383	0.837005	0.0316361	0.858856	0.0277227	0.126201	0.0576536	0.223092	0.0318976	0.309531	0.0291204	0.498811	0.0481721	0.773389	0.000458314	-3.56163	-6.23703	-1.91972	0.127893	0.156747	0.00165049	-2.0491	-17.0938	10.4496	0.999971	-0.171459	0.000106822	-0.162813	-2.43406	-2.49734	-40.8526	-4.53183	33.7601	0.0106464	1
p.Arg46Pro	substitution	46	R	P	0.0877382	0.14884	0.27345	0.0937574	0.195246	0.0610512	0.552568	0.0686408	0.27414	0.0645946	0.385992	0.0609839	0.537803	0.0398506	0.639739	0.0349219	0.0824406	0.00209211	-9.116	-16.2398	2.52871	0.92613	0.331108	0.00162461	-3.44566	-22.0968	14.0561	0.999999	0.333326	-0.000133128	0.317163	-4.83885	-4.93261	-103.424	-4.50136	93.8966	0.0109721	1
p.Arg46Ser	substitution	46	R	S	1.09361	0.0424932	1.08647	0.087499	1.26519	0.0392353	1.14773	0.0385908	0.964893	0.0425077	1.24436	0.0964226	1.41051	0.0483367	1.18972	0.0323943	1.13919	0.000263889	-8.90904	-9.65923	-3.84493	0.02094	1.0826	0.000801733	-22.1999	-27.1975	0.402478	0.599283	0.546046	-0.000780666	0.453274	-22.5848	-26.7537	-236.518	-0.426248	205.169	0.395023	1
p.Arg46Ter	nonsense	46	R	*	0	0.0929972	0.194702	0.115699	0.13632	0.0788014	0.270932	0.0784523	0	0.0833005	0	0.0783966	0	0.0409535	0	0.0578269	0.0455524	0.00110207	-7.39557	-9.18808	-2.8026	0.0571836	0	0	-3.02994	-3.02994	-4.59512	0.01	-0.0750743	-0.000172777	-0.0930975	-3.4149	-3.49096	-8.70036	-4.51907	0.614282	0.0107817	0.648917
p.Arg46Thr	substitution	46	R	T	1.15422	0.0790313	1.11751	0.0986142	1.25851	0.0954215	1.12731	0.0741873	0.587345	0.0925617	0.844564	0.07077	0.953185	0.0951914	1.00319	0.050737	1.16403	-5.21032e-05	-7.1445	-7.15668	-4.58294	0.0101213	0.732134	0.00142216	-6.24221	-13.0382	2.20086	0.900327	0.186655	-0.000128102	0.171856	-6.62717	-6.6735	-18.7118	-4.5488	7.44316	0.0104692	0.999415
p.Arg46Trp	substitution	46	R	W	0.391162	0.031401	0.527005	0.0834546	0.526691	0.0382332	0.622957	0.0289131	0.209437	0.0852577	0.293328	0.0327886	0.366729	0.0265295	0.455473	0.0316667	0.395897	0.0011593	-4.49168	-18.2616	9.17477	0.999896	0.263104	0.000981368	-1.48375	-11.4242	5.34529	0.995252	0.181202	-0.000607499	0.117298	-2.10388	-5.09329	-29.0734	-1.60571	19.385	0.167185	1
p.Arg46Tyr	substitution	46	R	Y	0.670634	0.0832609	0.706847	0.0703241	0.824966	0.0391076	0.7082	0.0363298	0.0480913	0.0567648	0.154194	0.0395335	0.292946	0.054708	0.60832	0.0455019	0.769605	-0.000166244	-7.55212	-8.04943	-4.09781	0.0163376	0.0551969	0.00272419	-2.78008	-41.5381	34.1629	1	-0.235651	0.00130588	-0.124929	-3.16504	-12.0494	-25.8406	4.28924	9.19612	0.98647	0.999899
p.Arg46Val	substitution	46	R	V	1.23229	0.0426635	1.10116	0.124213	1.31042	0.039393	0.989863	0.0598413	0.83901	0.0396894	1.08889	0.098551	1.22081	0.0531891	1.13418	0.0615881	1.29383	-0.000936717	-12.3783	-17.9539	0.980527	0.727213	0.888389	0.00174554	-11.4899	-24.4125	8.32746	0.999758	0.275428	0.00104965	0.351499	-11.1037	-15.015	-98.7145	-0.683803	79.1044	0.335413	1
p.Glu47=	synonymous	47	E	E	1.20395	0.127539	0.938532	0.129171	1.02033	0.106496	0.871075	0.0661442	0.280929	0.0727455	0.430159	0.0788894	0.570817	0.0684217	0.708173	0.042938	1.11097	-0.00118662	-8.16721	-10.6524	-2.10993	0.108135	0.328491	0.00194771	-4.08505	-20.5214	11.8412	0.999993	-0.141268	0.000528883	-0.0761141	-4.47	-5.47354	-8.67625	-3.59158	-1.39241	0.0268159	0.199024
p.Glu47Ala	substitution	47	E	A	0.525987	0.0745481	0.556877	0.102044	0.555508	0.063442	0.748952	0.0598747	0.0645267	0.0511671	0.161811	0.099944	0.270551	0.0371779	0.433167	0.0312768	0.490778	0.00118372	-6.30256	-9.74517	-1.15251	0.240032	0.0700262	0.00184401	-2.43478	-28.8158	21.7859	1	-0.123091	0.000786328	-0.0229423	-2.81974	-6.55993	-7.14623	-0.854927	-4.00882	0.2984	0.0178311
p.Glu47Arg	substitution	47	E	R	0.0968059	0.111228	0.320129	0.167703	0.367057	0.100042	0.541409	0.0973772	0.135856	0.0563735	0.159911	0.0881389	0.208018	0.0470505	0.304795	0.0412339	0.138601	0.00207691	-8.1245	-12.232	-0.487644	0.380449	0.125244	0.000888204	-2.57654	-6.46985	-0.70181	0.331411	0.00998198	0.000525668	0.0702096	-2.96149	-4.1643	-7.8201	-3.39231	-0.93932	0.0325366	0.281038
p.Glu47Asn	substitution	47	E	N	0	0.0711772	0	0.132452	0	0.108754	0.367182	0.104337	0.247834	0.05613	0.442731	0.0536904	0.598654	0.0442704	0.776264	0.0522536	-0.0501465	0.0018084	-8.03111	-11.9974	-0.628797	0.347783	0.316762	0.00244242	-5.0109	-28.7141	19.1081	1	0.204032	0.00209234	0.38972	-5.39586	-22.656	-139.664	12.6651	112.413	0.999997	1
p.Glu47Asp	substitution	47	E	D	0.948766	0.0517545	0.935113	0.0831226	0.964012	0.0436365	0.981494	0.0421885	0.706955	0.0525656	0.894151	0.050049	0.999666	0.0320702	0.980885	0.0330376	0.942897	0.000194848	-4.49766	-4.70799	-4.38479	0.0123121	0.836049	0.000910249	-8.3096	-16.3738	3.46907	0.969795	0.409527	-0.000736589	0.327617	-8.69456	-12.4663	-154.661	-0.823419	137.599	0.305038	1
p.Glu47Cys	substitution	47	E	C	0.565414	0.0634596	0.692025	0.109259	0.707096	0.0603744	0.809508	0.0554999	0.111899	0.0555375	0.261224	0.0370509	0.341424	0.0373934	0.529338	0.0557011	0.582068	0.00116271	-5.96431	-9.80605	-0.753383	0.320085	0.172651	0.00177359	-3.5772	-17.0884	8.91608	0.999866	-0.0738151	0.000469554	-0.0383196	-3.96215	-4.91286	-6.44744	-3.64441	-3.06054	0.0254711	0.0447646
p.Glu47Gln	substitution	47	E	Q	1.12336	0.103603	0.836917	0.260946	1.04665	0.085884	0.818197	0.0820276	0	0.240885	0	0.199384	0	0.0960902	0.318129	0.10783	1.14424	-0.00152121	-8.43274	-11.0385	-1.98936	0.120325	-0.139126	0.00208782	-7.03887	-9.42584	-2.20815	0.0990214	-0.58688	0.000831942	-0.485224	-7.42382	-7.77563	-35.6398	-4.24332	23.2691	0.0141566	1
p.Glu47Gly	substitution	47	E	G	0.810873	0.0986508	0.274545	0.117793	0.288898	0.0905205	0.85953	0.0620882	0.241991	0.0567364	0.284479	0.0592748	0.349259	0.0546871	0.393837	0.0336673	0.445597	0.00169149	-21.5682	-28.9615	2.79816	0.942576	0.255788	0.00071163	-2.30025	-5.89942	-0.995942	0.26974	0.15085	-0.00144952	-0.0257122	-2.95279	-15.5031	-16.102	7.95518	-3.99619	0.999649	0.0180536
p.Glu47His	substitution	47	E	H	0.991046	0.101263	1.13903	0.117492	1.33281	0.0917359	1.01926	0.0666006	0.167292	0.0742274	0.320081	0.0615449	0.498237	0.0585715	0.749023	0.0467516	1.14341	-0.000343337	-11.0932	-11.3634	-4.32501	0.0130605	0.207778	0.00274016	-3.60947	-34.3183	26.1137	1	-0.316177	0.00121234	-0.18477	-3.99443	-9.4232	-29.8134	0.83365	15.7951	0.697126	1
p.Glu47Ile	substitution	47	E	I	0	0.102921	0	0.102366	0	0.0677936	0.220259	0.0689154	0.0597256	0.0679542	0.150941	0.0409274	0.208037	0.0325414	0.303003	0.0418206	-0.0632056	0.00126839	-6.99994	-9.80062	-1.79444	0.142529	0.105201	0.00100505	-2.11314	-8.11467	1.40641	0.803199	-0.00082845	0.000662587	0.063424	-2.49809	-4.85377	-9.53941	-2.23945	0.0905251	0.0962636	0.522616
p.Glu47Leu	substitution	47	E	L	1.04401	0.0397189	1.31369	0.0932276	1.31183	0.0491515	0.752981	0.0302503	0.102312	0.0427566	0.151309	0.0321166	0.197492	0.0263504	0.331689	0.0555846	1.20154	-0.00196485	-32.4692	-84.5645	47.5002	1	0.105984	0.00102927	-1.40409	-7.32568	1.32648	0.790257	-0.474561	0.00103135	-0.399272	-2.32861	-7.92267	-269.397	0.998934	256.879	0.730849	1
p.Glu47Met	substitution	47	E	M	0.3691	0.164138	0.316708	0.13843	0.577275	0.10724	0.665859	0.103744	0	0.0531145	0.0336832	0.0493905	0.11541	0.0421309	0.27345	0.071104	0.338794	0.00175918	-8.26034	-10.8578	-1.99771	0.119444	-0.012048	0.00137172	-2.4221	-8.20384	1.18662	0.766136	-0.152635	0.000671606	-0.104069	-2.80705	-4.13534	-12.3966	-3.26684	3.66615	0.0367265	0.975063
p.Glu47Phe	substitution	47	E	F	0.194769	0.0480511	0.220597	0.11819	0.413993	0.0431342	0.555868	0.0496333	0.064065	0.0461468	0.159471	0.0316389	0.228251	0.0263349	0.39153	0.0765562	0.189681	0.00192684	-5.33625	-20.5948	10.6634	0.999977	0.0946552	0.00140639	-2.39577	-10.7504	3.75947	0.977234	0.0773575	-0.000156175	0.06675	-2.86649	-2.9621	-9.82611	-4.49951	2.26889	0.0109923	0.906268
p.Glu47Pro	substitution	47	E	P	0.303849	0.140198	0.433328	0.157193	0.574806	0.202083	0.0810119	0.10878	0	0.0535308	0	0.154392	0	0.0757918	0	0.0462794	0.429451	-0.00153098	-10.0911	-12.4393	-2.24691	0.0956164	0	0	-3.65825	-3.65825	-4.59512	0.01	-0.0745444	-0.000587613	-0.140537	-4.04321	-5.33141	-15.5219	-3.30693	5.59535	0.0353343	0.996299
p.Glu47Ser	substitution	47	E	S	0.44786	0.0609334	0.484626	0.096206	0.535247	0.0577246	0.900004	0.0548514	0.232574	0.0388597	0.424967	0.0360245	0.553542	0.0286784	0.634009	0.0437107	0.382664	0.00240503	-6.98635	-25.0065	13.425	0.999999	0.320096	0.0018592	-8.41284	-31.6637	18.6558	1	0.250608	-0.000640873	0.199293	-11.516	-14.2752	-77.2685	-1.8359	58.3981	0.137537	1
p.Glu47Ter	nonsense	47	E	*	0.281987	0.0704775	0.257476	0.113748	0.306073	0.116853	0.242717	0.0745095	0.0912128	0.0742641	0.132922	0.0611327	0.14644	0.0577284	0.0828429	0.0785655	0.283979	-0.000172808	-6.73909	-6.79731	-4.5369	0.0105931	0.127741	-9.84161e-05	-3.61097	-3.65149	-4.5546	0.0104092	0.0793122	-0.000407435	0.0473041	-3.99593	-4.33508	-5.35431	-4.25597	-3.57588	0.0139811	0.0272285
p.Glu47Thr	substitution	47	E	T	0	0.0941164	0	0.120793	0.0371366	0.131546	1.16693	0.132625	0.403148	0.0601727	0.595667	0.063922	0.739798	0.048454	0.898974	0.0436695	-0.16194	0.00575696	-13.1953	-39.2498	21.4594	1	0.47056	0.00223878	-4.73655	-28.3783	19.0466	1	0.427586	-0.00303275	0.104195	-7.94294	-47.9361	-55.9224	35.398	3.39118	1	0.967428
p.Glu47Trp	substitution	47	E	W	0.222786	0.120969	0.0863856	0.134121	0.158295	0.102455	0.291151	0.0956045	0.0295023	0.054484	0.155391	0.0538011	0.284727	0.045676	0.320277	0.0435834	0.133512	0.000689147	-7.9356	-8.42636	-4.10437	0.0162326	0.0921953	0.00128377	-4.4525	-12.9076	3.85999	0.979366	0.0414378	0.00114579	0.154142	-4.83746	-11.2802	-31.3347	1.84765	15.4594	0.863851	1
p.Glu47Tyr	substitution	47	E	Y	0.480301	0.0710926	0.711968	0.0891461	0.775085	0.0533778	0.879847	0.047641	0.110316	0.0635832	0.275476	0.0407258	0.417607	0.0296715	0.598828	0.0289155	0.564147	0.00167075	-7.38158	-17.4192	5.44247	0.99569	0.194042	0.00206654	-3.01924	-49.3407	41.7263	1	0.0318347	-0.000413192	-0.0163834	-4.12751	-5.51943	-5.9465	-3.2032	-4.16805	0.0390454	0.0152463
p.Glu47Val	substitution	47	E	V	0.235933	0.0880622	0.301	0.129056	0.391423	0.0494814	0.6606	0.0449942	0.162869	0.0419333	0.347926	0.0318709	0.439624	0.0273112	0.580681	0.0469951	0.186823	0.00231813	-5.94536	-24.7372	14.1967	0.999999	0.247129	0.0017971	-5.81287	-26.2129	15.8049	1	0.2374	-0.000154353	0.225532	-7.55054	-7.69934	-92.8125	-4.44632	80.518	0.0115858	1
p.Glu47Lys	substitution	47	E	K	NA	NA	NA	NA	0	0.0963237	0.536849	0.0659224	0.321305	0.0568003	0.536552	0.0467391	0.635992	0.0377184	0.551717	0.0390869	-0.53715	0.0053708	-9.33196	-21.5047	7.57758	0.999488	0.482248	0.000594545	-10.3145	-13.3891	-1.52058	0.179376	-0.0466316	-0.00945984	-0.999959	-17.2462	-532.406	-1615.65	510.564	1078.65	1	NA
p.Lys48Ala	substitution	48	K	A	1.46516	0.149413	1.53164	0.11484	1.37098	0.0875372	1.08396	0.0672636	0.060554	0.0521956	0.137987	0.0805331	0.20539	0.0424317	0.386188	0.034052	1.57554	-0.00240501	-7.28453	-16.9472	5.06754	0.993741	0.0498906	0.00166713	-2.31587	-21.1766	14.2656	0.999999	-0.713951	0.00246614	-0.413406	-3.05603	-37.7378	-203.436	30.0867	161.103	1	1
p.Lys48Arg	substitution	48	K	R	0.316255	0.126498	0.759866	0.147276	0.661157	0.127206	0.934037	0.10606	0.24506	0.0500044	0.438597	0.0534673	0.541831	0.0377532	0.676767	0.0293198	0.446125	0.00243705	-10.2303	-15.1493	0.323869	0.580267	0.318503	0.00185304	-4.75448	-37.3264	27.9768	1	0.223998	-0.000934906	0.110813	-6.55332	-13.3463	-29.3995	2.19786	11.458	0.900058	0.999989
p.Lys48Asn	substitution	48	K	N	0.54017	0.116836	0.397377	0.0841956	0.348138	0.0580899	0.433699	0.0428991	0.267272	0.0472301	0.363401	0.0605082	0.354904	0.0579517	0.380945	0.0420546	0.399736	9.22672e-05	-6.93899	-7.12632	-4.40779	0.0120355	0.297503	0.000442194	-2.95896	-3.99946	-3.55462	0.0277975	0.184969	-0.000243554	0.161102	-3.34392	-3.65607	-24.2195	-4.28297	15.9683	0.0136137	1
p.Lys48Asp	substitution	48	K	D	1.85121	0.177458	1.66899	0.208315	1.82013	0.174158	1.15708	0.0773	0.0572138	0.0532499	0.153686	0.0571787	0.137545	0.0509913	0.132437	0.0515116	1.92923	-0.00374731	-10.1668	-28.3663	13.6044	0.999999	0.101743	0.000204154	-3.16004	-3.32759	-4.42758	0.0118024	-0.83329	0.002348	-0.625432	-3.38824	-25.5387	-303.266	17.5553	273.132	1	1
p.Lys48Cys	substitution	48	K	C	0.095383	0.0565886	0.228849	0.0976346	0.221058	0.0696257	0.550808	0.0556473	0.100778	0.0353232	0.165626	0.0366516	0.233064	0.027885	0.27431	0.0306954	0.0712718	0.00229049	-6.72915	-23.2264	11.9021	0.999993	0.127605	0.000808386	-1.55553	-8.60269	2.45204	0.92071	0.125918	-0.00106067	0.0253602	-3.48049	-15.2476	-16.4995	7.17197	-3.34316	0.999233	0.0341197
p.Lys48Gln	substitution	48	K	Q	0.354378	0.14243	0.293925	0.17449	0.374279	0.215259	0.653839	0.11609	0.133382	0.0918024	0.313057	0.0764579	0.408988	0.0578188	0.572529	0.0714748	0.288819	0.00175824	-9.01331	-11.2716	-2.33687	0.0881151	0.206789	0.00189431	-4.54527	-11.7417	2.60134	0.930948	0.0902328	0.00134028	0.217971	-4.93022	-8.37366	-27.0122	-1.15168	14.0434	0.240181	0.999999
p.Lys48Glu	substitution	48	K	E	0	0.213581	0.146292	0.284504	0.0322575	0.195335	0.327625	0.120832	0.186917	0.204862	0.0615765	0.0870867	0.120909	0.0929138	0.254735	0.049926	-0.0231513	0.00166039	-9.95558	-11.3611	-3.18958	0.0395598	0.0469115	0.00101828	-4.95783	-7.33244	-2.22051	0.0979237	-0.0613913	0.000710407	0.0391966	-5.34279	-6.29296	-6.80972	-3.64495	-4.07836	0.0254576	0.0166532
p.Lys48Gly	substitution	48	K	G	0	0.0814248	0	0.127967	0	0.0866298	0	0.0954165	0	0.0462162	0.0319613	0.0516923	0.0409117	0.0555577	0.111362	0.032475	0	0	-6.86948	-6.86948	-4.59512	0.01	0.00120422	0.000541611	-1.85714	-4.31224	-2.14002	0.105267	-0.0319416	0.000506657	0.0249203	-2.2421	-4.14721	-4.80381	-2.69001	-3.93852	0.0635652	0.019105
p.Lys48His	substitution	48	K	H	0.604243	0.147702	0.658473	0.164523	0.56799	0.139115	0.494125	0.109195	0.0116249	0.0674908	0.0757592	0.0626309	0.0626167	0.0812975	0.141544	0.0545787	0.639914	-0.000722974	-8.36637	-8.76976	-4.19172	0.014895	0.0309256	0.000537208	-3.4597	-4.43504	-3.61979	0.0260895	-0.170548	-0.000622505	-0.229779	-3.84467	-5.1028	-30.4849	-3.33698	20.787	0.034324	1
p.Lys48Ile	substitution	48	K	I	0.263895	0.0867285	0.225116	0.0988792	0.372685	0.0662178	0.486978	0.0547851	0.16613	0.0565224	0.317567	0.0328572	0.404792	0.0314285	0.558713	0.0256872	0.231402	0.00129292	-5.96447	-10.7328	0.173176	0.543186	0.244154	0.00158388	-2.70571	-37.9123	30.6115	1	0.218948	0.000298784	0.253098	-3.38008	-4.36237	-125.024	-3.61283	116.066	0.0262668	1
p.Lys48Leu	substitution	48	K	L	0.477049	0.050305	0.511454	0.103187	0.575038	0.0451643	0.73518	0.0393123	0.0518387	0.029806	0.164673	0.0289419	0.245637	0.022114	0.378187	0.0258975	0.45433	0.00137582	-4.74676	-15.0399	5.69802	0.996659	0.0848364	0.00150956	-2.26809	-37.2704	30.4072	1	-0.026258	-0.000395569	-0.0631534	-3.51707	-5.86248	-17.5391	-2.24971	7.08147	0.0953742	0.99916
p.Lys48Met	substitution	48	K	M	0.513176	0.0902378	0.525934	0.135515	0.747677	0.177742	0.765012	0.0724407	0.0705821	0.0468351	0.213341	0.0440979	0.313459	0.0303675	0.491708	0.037654	0.506527	0.00133192	-7.67377	-10.4992	-1.76968	0.145582	0.112235	0.00193768	-2.8771	-29.2168	21.7446	1	-0.101326	0.000798046	-0.023916	-3.26206	-7.53815	-8.32742	-0.319032	-3.80585	0.420912	0.0217565
p.Lys48Phe	substitution	48	K	F	0.0760733	0.0432862	0.0353922	0.121929	0.0309671	0.0448548	0.11439	0.0410119	0.0572429	0.0326663	0.121247	0.0264546	0.145181	0.0220716	0.173392	0.0238521	0.049668	0.000240059	-5.38447	-5.77542	-4.20416	0.0147135	0.0908251	0.000444918	-0.615711	-4.18507	-1.02576	0.263908	0.0586544	0.000416419	0.0994173	-1.00067	-3.85162	-34.3751	-1.74418	25.9283	0.148783	1
p.Lys48Pro	substitution	48	K	P	0.313473	0.200991	0.652898	0.14304	0.651846	0.134989	0.0832394	0.103424	0	0.0572077	0	0.0923557	0	0.0518444	0	0.0986437	0.685156	-0.00268012	-11.5793	-16.7075	0.533102	0.630206	0	0	-3.58791	-3.58791	-4.59512	0.01	-0.276967	0.000719295	-0.22541	-4.09769	-4.9554	-27.759	-3.73741	18.2085	0.0232616	1
p.Lys48Ser	substitution	48	K	S	0.360134	0.104021	0.386583	0.0969829	0.506832	0.0755388	0.634814	0.0516532	0.167471	0.0378663	0.276429	0.0331715	0.347961	0.0234235	0.343265	0.0225165	0.353	0.00142116	-6.10433	-12.1223	1.42283	0.805781	0.243848	0.000596376	-4.64631	-11.8647	2.62327	0.932344	0.181314	-0.00108941	0.0586808	-6.95052	-24.4019	-33.7014	12.8563	4.70433	0.999997	0.991025
p.Lys48Ter	nonsense	48	K	*	0.347207	0.220747	0.404212	0.139413	0.203632	0.141856	0.129991	0.0543882	0	0.0773287	0.0849572	0.0725666	0.0815052	0.061003	0.159157	0.0343238	0.393828	-0.00133564	-8.02397	-11.8844	-0.734675	0.32417	0.0266494	0.000657927	-3.03773	-5.87617	-1.75669	0.147206	-0.0118734	0.000234499	0.0205048	-3.42269	-3.66177	-3.97177	-4.35604	-4.28511	0.0126666	0.013585
p.Lys48Thr	substitution	48	K	T	0	0.0668538	0	0.148423	0.0675016	0.14789	1.2855	0.108229	0.0707073	0.114949	0.12165	0.0629653	0.226516	0.0947187	0.306557	0.0529168	-0.132901	0.00652183	-13.0572	-62.8548	45.2025	1	0.0903213	0.00110072	-3.96587	-7.70799	-0.853	0.298804	0.0667423	-0.00469251	-0.462231	-4.98028	-64.9187	-150.007	55.3433	80.4932	1	1
p.Lys48Trp	substitution	48	K	W	0	0.0721463	0	0.096592	0	0.0847083	0	0.0820842	0.0846476	0.0571495	0.145522	0.0549043	0.214926	0.0361137	0.189247	0.0418604	0	0	-6.29429	-6.29429	-4.59512	0.01	0.134617	0.000400785	-3.11403	-4.19849	-3.51066	0.0290105	0.101619	0.000363924	0.139064	-3.49898	-4.15654	-23.257	-3.93756	14.5053	0.0191229	0.999999
p.Lys48Tyr	substitution	48	K	Y	0.0732506	0.107664	0.179692	0.100518	0.178266	0.0780367	0.351753	0.0583066	0.0311706	0.0442481	0.0849769	0.0467366	0.104837	0.0386718	0.0756228	0.0321699	0.0859027	0.00128839	-6.65119	-10.5751	-0.671176	0.338234	0.0649505	0.000104513	-1.9594	-2.05075	-4.50377	0.0109461	-0.00979578	-8.267e-05	-0.0185425	-2.34435	-2.39942	-2.847	-4.54005	-4.14755	0.0105602	0.0155573
p.Lys48Val	substitution	48	K	V	0.753303	0.0724276	0.678251	0.0835854	0.802816	0.0464355	0.936506	0.0495953	0.144228	0.0437142	0.3001	0.0307552	0.420007	0.0245475	0.587845	0.025046	0.69455	0.00117813	-5.41736	-10.3607	0.348203	0.586182	0.21513	0.00190649	-3.36446	-57.6956	49.736	1	-0.0341238	-0.000434009	-0.0805311	-4.43516	-6.85433	-22.5298	-2.17595	11.0804	0.101931	0.999985
p.Lys48=	synonymous	48	K	K	NA	NA	NA	NA	NA	NA	1.1783	0.17178	0.468118	0.120587	0.619628	0.0666697	0.745223	0.0520357	0.825114	0.061158	NA	NA	NA	NA	NA	NA	0.576259	0.00135584	-4.34794	-9.73667	0.793607	0.688605	NA	NA	NA	NA	NA	NA	NA	NA	NA	NA
p.Met49Ala	substitution	49	M	A	0	0.0720359	0	0.109892	0.153462	0.0972267	0.49553	0.0877772	0	0.0446488	0.0189064	0.046044	0	0.0427669	0	0.0318194	-0.0532758	0.00263475	-6.87968	-17.4654	5.9906	0.997504	0.00839557	-4.55131e-05	-1.37182	-1.39024	-4.5767	0.010184	-0.0153862	-0.00233741	-0.266985	-1.99769	-46.4167	-135.794	39.8238	84.782	1	1
p.Met49Arg	substitution	49	M	R	0	0.0521064	0	0.113552	0	0.0590139	0	0.0632721	0	0.0557149	0.00523436	0.0517627	0.00527068	0.043124	0.0240135	0.0330925	0	0	-5.5089	-5.5089	-4.59512	0.01	-0.00163791	0.000121792	-1.71709	-1.83135	-4.48086	0.0111969	-0.0346633	8.55701e-05	-0.0246466	-2.10204	-2.15049	-2.80236	-4.54667	-3.94325	0.0104912	0.0190165
p.Met49Asn	substitution	49	M	N	0	0.0673827	0	0.096361	0	0.0638091	0	0.0594803	0.109976	0.0481107	0.205228	0.0441258	0.308442	0.0468849	0.295104	0.0308809	0	0	-5.61816	-5.61816	-4.59512	0.01	0.165018	0.000726194	-3.67791	-8.318	0.0449749	0.511242	0.132309	0.000688054	0.209157	-4.06286	-7.94955	-61.5209	-0.708439	48.9762	0.329944	1
p.Met49Gln	substitution	49	M	Q	0	0.228854	0.171665	0.172117	0.2273	0.202894	0.391591	0.119906	0	0.0937019	0	0.118334	0	0.0440451	0	0.0837426	0.0728155	0.00159933	-9.41848	-10.982	-3.03164	0.0460169	0	0	-4.00241	-4.00241	-4.59512	0.01	-0.0818899	-0.000209056	-0.102522	-4.38737	-4.44497	-8.87722	-4.53752	-0.162877	0.0105867	0.45937
p.Met49Glu	substitution	49	M	E	0	0.100374	0.0225235	0.211613	0.0686517	0.0952732	0	0.0921859	0.122466	0.05439	0.18568	0.0463066	0.224608	0.0513227	0.198361	0.0465196	0.0265964	-3.15549e-05	-7.81339	-7.81455	-4.59396	0.0100115	0.162749	0.00025338	-2.77238	-3.09031	-4.27718	0.0136917	0.136424	0.000246569	0.158213	-3.15733	-3.45122	-24.0537	-4.30123	16.0073	0.0133706	1
p.Met49Gly	substitution	49	M	G	0	0.126574	0	0.135104	0	0.138171	0	0.0789028	0.000410492	0.0469106	0.0374613	0.0495442	0.00671139	0.0356827	0.007122	0.0438341	0	0	-7.64172	-7.64172	-4.59512	0.01	0.0162229	-5.36269e-05	-1.74557	-1.76414	-4.57655	0.0101855	-0.0167026	-8.91434e-05	-0.0249165	-2.13054	-2.17471	-2.84759	-4.55094	-3.92225	0.010447	0.0194123
p.Met49Ile	substitution	49	M	I	0.441954	0.0311151	0.547275	0.0731446	0.567545	0.0438858	0.713796	0.0357174	0.184095	0.027102	0.28112	0.0349407	0.382857	0.0215944	0.551252	0.0303415	0.436389	0.00138311	-4.30607	-20.2549	11.3537	0.999988	0.191883	0.00184046	-1.27957	-43.6499	37.7752	1	0.0889527	-4.5626e-06	0.0885075	-2.3538	-2.35406	-23.5487	-4.59486	16.5995	0.0100026	1
p.Met49Leu	substitution	49	M	L	0.262593	0.0417569	0.214785	0.117658	0.271429	0.0451162	0.395879	0.0372419	0.178882	0.0262102	0.290101	0.0251465	0.346895	0.0242967	0.385413	0.0401215	0.232558	0.000756327	-5.08338	-9.26025	-0.418248	0.396936	0.223621	0.000995922	-4.46446	-14.7515	5.69191	0.996638	0.158455	0.000699983	0.204253	-4.84943	-9.74352	-121.39	0.298972	107.051	0.574191	1
p.Met49Lys	substitution	49	M	K	0.40683	0.321139	0.202281	0.317477	0.470985	0.178694	0.651275	0.119154	0.176639	0.0564809	0.218378	0.0609326	0.255298	0.0611956	0.12616	0.0477015	0.27819	0.0018645	-10.2264	-12.0666	-2.7549	0.0598108	0.219712	-0.000364854	-3.62797	-4.24026	-3.98283	0.018292	0.0947935	-0.000927981	0.00487769	-4.01293	-7.58795	-7.60329	-1.02011	-4.57978	0.265007	0.010153
p.Met49Phe	substitution	49	M	F	0.142114	0.128316	0.168376	0.0744755	0.294511	0.0445332	0.549774	0.0545607	0.0702802	0.0305488	0.153928	0.0264596	0.146201	0.0220112	0.238411	0.0534786	0.090455	0.00223324	-5.74197	-18.9734	8.63627	0.999822	0.0998873	0.000582573	-2.30409	-5.1761	-1.72311	0.151471	0.0929379	-0.00111484	0.0192634	-2.73738	-11.5601	-12.4718	4.2276	-3.68346	0.985622	0.0245196
p.Met49Pro	substitution	49	M	P	0	0.111986	0	0.22969	0	0.083187	0	0.103878	0.205097	0.101687	0.249497	0.0768506	0.401822	0.0793512	0.324158	0.0491986	0	0	-7.81754	-7.81754	-4.59512	0.01	0.258246	0.000418501	-4.79129	-5.35538	-4.03103	0.0174463	0.225026	0.000384548	0.272674	-5.17625	-5.56859	-36.7211	-4.20277	26.5574	0.0147337	1
p.Met49Ser	substitution	49	M	S	0	0.0527491	0	0.098094	0	0.0499775	0	0.0431852	0.0757209	0.0321844	0.155701	0.0304739	0.127276	0.0259011	0.103681	0.0334552	0	0	-4.82668	-4.82668	-4.59512	0.01	0.120985	-3.44318e-05	-1.90023	-1.92726	-4.56809	0.0102711	0.088135	-7.07711e-05	0.0823183	-2.28518	-2.33787	-17.3348	-4.54244	10.4018	0.0105353	0.99997
p.Met49Ter	nonsense	49	M	*	0.0543711	0.138366	0	0.129078	0	0.109752	0	0.0639592	0.0758715	0.0419682	0.132997	0.0445847	0.105148	0.0364738	0.062776	0.033983	0.0244962	-0.000133934	-7.28998	-7.32415	-4.56096	0.0103439	0.111037	-0.000206414	-1.72379	-2.0791	-4.2398	0.0142057	0.0878397	-0.000203794	0.067442	-2.10875	-2.43873	-8.55279	-4.26514	1.51894	0.0138552	0.820382
p.Met49Thr	substitution	49	M	T	0	0.063799	0	0.100096	0	0.084273	0	0.0591362	0	0.145379	0	0.106783	0	0.0635886	0.0137184	0.0752453	0	0	-5.87391	-5.87391	-4.59512	0.01	-0.00515078	8.67206e-05	-4.60167	-4.61074	-4.58605	0.0100902	-0.0381549	4.80691e-05	-0.032616	-4.9866	-4.9894	-5.2867	-4.59233	-4.29782	0.0100277	0.0134158
p.Met49Trp	substitution	49	M	W	0.323487	0.0802352	0.292344	0.12246	0.438614	0.0675375	0.203111	0.0576525	0.0752007	0.0445004	0.194914	0.0489786	0.209687	0.0317974	0.138997	0.0651118	0.391328	-0.000740706	-8.39977	-9.63494	-3.35995	0.033571	0.140955	0.000348907	-4.63314	-5.25535	-3.97291	0.018471	0.0821399	-0.000140244	0.0715004	-5.01809	-5.08965	-10.5771	-4.52357	0.892309	0.0107338	0.709366
p.Met49Val	substitution	49	M	V	0.208303	0.0815784	0.163908	0.093203	0.200266	0.0604746	0.399704	0.0298632	0.0817334	0.0523997	0.165809	0.0271196	0.239116	0.0218166	0.301498	0.034035	0.132045	0.00130317	-5.86428	-19.4943	9.03487	0.999881	0.135846	0.000904521	-1.42337	-9.99896	3.98047	0.981666	0.126318	-0.000197172	0.108615	-2.50364	-2.86221	-30.5156	-4.23656	23.0583	0.0142513	1
p.Arg50=	synonymous	50	R	R	1.85363	0.0434682	1.75526	0.0783131	1.7832	0.0460052	1.36638	0.0428235	0.490001	0.0443865	0.657636	0.0588646	0.775181	0.0338091	0.75556	0.0339077	1.91323	-0.00250028	-9.28991	-42.3425	28.4575	1	0.581707	0.00107752	-8.4821	-17.6851	4.60788	0.990126	-0.340099	0.00222738	-0.0992837	-6.41803	-41.3728	-53.8954	30.3597	7.92748	1	0.999639
p.Arg50Ala	substitution	50	R	A	1.04569	0.079003	1.07746	0.117103	1.06068	0.0772831	0.4853	0.121714	0.643044	0.049846	0.836221	0.0896331	0.934087	0.0396983	0.887255	0.03626	1.15372	-0.00245881	-10.3908	-17.1559	2.16999	0.897522	0.738007	0.000948886	-8.64731	-14.0655	0.82308	0.69489	0.17153	0.00142427	0.337107	-6.95826	-18.0145	-127.227	6.46114	104.618	0.998439	1
p.Arg50Asn	substitution	50	R	N	0.0105013	0.112439	0.149841	0.133761	0.461393	0.102934	0.749125	0.102091	0.245566	0.0670933	0.447946	0.0644785	0.553335	0.0644449	0.640792	0.0473159	0.0245434	0.00376777	-7.85302	-21.4692	9.02106	0.999879	0.333416	0.00162319	-5.27405	-15.7984	5.92923	0.997347	0.338431	-0.0014865	0.180744	-6.88097	-15.1706	-33.957	3.69446	14.1913	0.975742	0.999999
p.Arg50Asp	substitution	50	R	D	0.47801	0.146621	0.789406	0.144371	0.798414	0.100771	0.810186	0.0892187	0.331199	0.0651125	0.537593	0.111336	0.715778	0.0516092	0.873671	0.0591693	0.646669	0.000941107	-8.95828	-9.96475	-3.58864	0.0268926	0.383223	0.00266349	-5.60904	-24.6086	14.4044	0.999999	0.116217	0.00127636	0.24621	-5.994	-10.1888	-39.8202	-0.400315	25.0363	0.401237	1
p.Arg50Cys	substitution	50	R	C	0.0871215	0.0574752	0.23547	0.183943	0.338738	0.058956	0.451111	0.0507839	0.2815	0.0545225	0.665281	0.0404986	1.0141	0.0245876	0.742774	0.0755378	0.10031	0.00184907	-6.65694	-17.7477	6.49561	0.998492	0.563103	0.00339145	-51.4009	-122.887	66.8909	1	0.555994	0.00198036	0.712741	-56.8263	-69.7378	-774.708	8.31636	700.375	0.999756	1
p.Arg50Gln	substitution	50	R	Q	0.119511	0.376396	0.88738	0.223041	0.623823	0.30051	2.35429	0.567258	0.518871	0.073448	0.743336	0.0794432	0.88827	0.0558028	0.838715	0.0530997	0.433945	0.00644995	-15.1466	-18.4481	-1.29363	0.215238	0.656661	0.00116382	-8.12653	-12.6519	-0.0697884	0.48256	0.278587	-0.000470492	0.228087	-8.51148	-9.15383	-35.6759	-3.95278	21.9269	0.0188396	1
p.Arg50Glu	substitution	50	R	E	2.13627	0.203717	1.94382	0.150141	1.97507	0.191933	1.67622	0.13486	0.513983	0.0916484	0.848381	0.0775913	0.992765	0.0616542	0.904946	0.038172	2.07366	-0.00190558	-9.44786	-11.4238	-2.61919	0.0679132	0.76119	0.000854742	-10.4761	-15.5266	0.455374	0.611916	-0.142861	0.00031382	-0.0999642	-10.861	-11.2097	-17.3779	-4.24645	1.57308	0.0141129	0.828223
p.Arg50Gly	substitution	50	R	G	0.161387	0.0805712	0.324267	0.265933	0.281687	0.0769256	0.693192	0.102988	0.172491	0.130636	0.344435	0.0308923	0.463014	0.0345845	0.56642	0.0594232	0.0962326	0.00265663	-8.56458	-16.4189	3.25921	0.963003	0.307141	0.00140568	-3.24745	-11.7016	3.85901	0.979347	0.310271	-0.000724735	0.255926	-4.37944	-6.43058	-79.3201	-2.54397	68.2944	0.0728324	1
p.Arg50His	substitution	50	R	H	0.702112	0.34997	0.951359	0.164144	0.981502	0.204462	1.21611	0.175866	0.38818	0.0937829	0.547359	0.0995623	0.727967	0.0638935	0.838467	0.0893108	0.850661	0.00176572	-10.2513	-11.3684	-3.478	0.0299448	0.455534	0.00217684	-5.3737	-11.9058	1.93702	0.874024	0.0412344	0.000420926	0.0795698	-5.75866	-5.99314	-7.84475	-4.36064	-2.7435	0.0126091	0.0604546
p.Arg50Ile	substitution	50	R	I	0.654035	0.0902735	0.663991	0.123642	0.713646	0.0805926	0.672048	0.0632571	0.19836	0.0696345	0.409349	0.053922	0.546114	0.054439	0.724739	0.0582924	0.672501	4.79169e-05	-6.59463	-6.60044	-4.58931	0.0100577	0.291031	0.00227048	-5.09732	-21.545	11.8525	0.999993	0.0403862	0.000940926	0.122868	-5.48227	-8.26436	-17.1854	-1.81302	4.32595	0.140273	0.986952
p.Arg50Leu	substitution	50	R	L	1.04624	0.0473947	0.960301	0.0860408	1.08084	0.0375004	1.0403	0.0474906	0.340871	0.0274218	0.546554	0.0319312	0.667919	0.0271517	0.803979	0.0545229	1.04496	7.47475e-05	-5.27412	-5.65481	-4.21443	0.0145655	0.392288	0.00244515	-10.8041	-54.5314	39.1322	1	-0.0821832	0.000849009	-0.0305321	-11.189	-15.8838	-17.7499	0.0996845	-2.72908	0.524901	0.061279
p.Arg50Lys	substitution	50	R	K	0.7781	0.0871033	0.603318	0.120697	0.803267	0.0880756	0.916719	0.0674086	0.579122	0.0424569	0.770009	0.0426206	0.861199	0.0437328	0.816491	0.0293249	0.702595	0.00105113	-7.35215	-9.81308	-2.13419	0.105818	0.68256	0.000786519	-8.86332	-14.862	1.40358	0.802752	0.380614	-0.000711281	0.302837	-9.24829	-13.9793	-141.96	0.135933	123.386	0.533931	1
p.Arg50Met	substitution	50	R	M	1.07423	0.0324394	1.04	0.114518	1.09416	0.0465578	0.994	0.0371901	0.286478	0.0558124	0.467559	0.0483416	0.552471	0.048037	0.771583	0.0495954	1.08821	-0.000403015	-4.93045	-6.14037	-3.3852	0.0327613	0.343433	0.00215016	-4.3193	-24.5974	15.683	1	-0.143849	0.000613195	-0.0901868	-4.70425	-6.34001	-12.8016	-2.95936	1.86647	0.0492958	0.866049
p.Arg50Phe	substitution	50	R	F	1.02649	0.0481323	1.03892	0.15146	1.14952	0.0499924	1.10949	0.044674	0.122579	0.0455697	0.225171	0.0418196	0.311083	0.0313242	0.503818	0.0902027	1.04891	0.000413495	-6.1997	-7.02445	-3.77037	0.0225246	0.140018	0.00176975	-2.83727	-13.0082	5.57581	0.996226	-0.358158	0.000104706	-0.351122	-3.22224	-3.25266	-138.585	-4.56469	130.737	0.0103058	1
p.Arg50Pro	substitution	50	R	P	0	0.185762	0	0.0889574	0	0.200987	NA	NA	0	0.064259	0	0.153997	0	0.0610439	0	0.0604445	0	0	-9.60281	-9.60281	-4.59512	0.01	0	0	-3.88899	-3.88899	-4.59512	0.01	-0.0326677	-3.74815e-05	-0.0366257	-4.27395	-4.27719	-4.83148	-4.59188	-4.04083	0.0100321	0.0172791
p.Arg50Ser	substitution	50	R	S	0.802564	0.0378834	0.776161	0.0695414	0.872078	0.042141	0.85434	0.0402613	0.203662	0.033956	0.370602	0.0341448	0.483521	0.0266434	0.684048	0.043402	0.804065	0.000323123	-4.47729	-5.19998	-3.87243	0.0203837	0.246197	0.00228276	-4.80011	-43.718	34.3228	1	-0.0965088	0.000718201	-0.04188	-5.18506	-8.99718	-12.2109	-0.783005	-1.38139	0.313673	0.200786
p.Arg50Ter	nonsense	50	R	*	0.4998	0.124983	0.457584	0.129237	0.529346	0.0863193	0.4302	0.0814382	0.139664	0.0773661	0.188492	0.0518325	0.221214	0.0381368	0.232385	0.0366043	0.51483	-0.000330034	-7.39932	-7.5232	-4.47123	0.011304	0.175814	0.000313426	-2.23304	-3.02035	-3.8078	0.0217148	0.0364279	-0.000583015	-0.0312901	-2.61798	-4.37005	-5.33599	-2.84305	-3.62917	0.0550417	0.025852
p.Arg50Thr	substitution	50	R	T	1.05359	0.0805283	0.971638	0.106019	1.04489	0.132128	1.11994	0.0887019	0.240298	0.0738552	0.399206	0.0707757	0.533371	0.04412	0.622062	0.0581654	1.01412	0.000494992	-7.25299	-7.61188	-4.23623	0.0142559	0.320839	0.0016921	-4.63625	-13.3949	4.16355	0.984686	-0.157212	1.03988e-05	-0.156147	-5.02119	-5.02151	-19.5564	-4.5948	9.93972	0.0100032	0.999952
p.Arg50Trp	substitution	50	R	W	0.776412	0.0834025	0.850768	0.123482	0.85252	0.0540499	0.937988	0.0487921	0.211158	0.0425755	0.359212	0.0374323	0.436947	0.027091	0.55692	0.0375407	0.780934	0.0007759	-5.81946	-7.62052	-2.79405	0.0576463	0.271783	0.00150745	-3.60282	-21.2581	13.0602	0.999998	-0.0800675	-0.000112145	-0.0902766	-3.98778	-4.08119	-17.6811	-4.50171	9.00484	0.0109684	0.999877
p.Arg50Tyr	substitution	50	R	Y	0.362213	0.0704059	0.245559	0.142928	0.39158	0.0742138	0.486397	0.0676947	0.121811	0.045258	0.292828	0.0415986	0.362129	0.0372827	0.662557	0.0367794	0.324864	0.000778437	-6.66956	-8.21191	-3.05278	0.0450978	0.150243	0.00249698	-4.50479	-50.2417	41.1418	1	0.0603425	0.00198916	0.249591	-4.88975	-33.3102	-111.951	23.8253	74.0457	1	1
p.Arg50Val	substitution	50	R	V	0.681808	0.0687572	0.645432	0.211817	0.817748	0.0543626	0.889563	0.0602771	0.154927	0.0694987	0.362522	0.0387468	0.457808	0.0488093	0.651751	0.0851283	0.682835	0.00110333	-6.47661	-9.99626	-1.07547	0.254363	0.266413	0.001968	-5.3394	-14.611	4.67645	0.990774	-0.0248368	0.000503448	0.00644446	-5.72435	-6.31501	-6.34472	-4.00446	-4.56541	0.0179076	0.0102985
p.Arg51=	synonymous	51	R	R	0.895735	0.0265806	0.913108	0.0601179	0.956039	0.0243475	1.04847	0.0263943	0.427406	0.0247069	0.56617	0.0319408	0.658725	0.0393623	0.822902	0.0279215	0.883072	0.000806742	-2.52184	-11.514	4.39706	0.987836	0.447672	0.00191729	-4.28716	-58.7428	49.8605	1	0.0707989	-0.000335471	0.0438507	-5.05169	-6.6883	-11.0595	-2.95851	-0.223934	0.049336	0.444249
p.Arg51Ala	substitution	51	R	A	1.13568	0.0884998	1.09661	0.0881721	1.1186	0.0508523	0.97013	0.0463166	0.172574	0.0420788	0.332462	0.0419441	0.41681	0.0301845	0.668754	0.0529653	1.16846	-0.000915089	-5.89943	-8.649	-1.84555	0.136396	0.201078	0.0022866	-3.88878	-30.1429	21.659	1	-0.305127	0.000883066	-0.236068	-4.27374	-8.12502	-80.2256	-0.743839	67.5055	0.322165	1
p.Arg51Asn	substitution	51	R	N	0.878874	0.083602	0.940172	0.0976177	1.02647	0.0596747	1.11183	0.0603176	0.373236	0.0589071	0.544111	0.0505631	0.646559	0.0499679	0.720395	0.0403665	0.895286	0.00112819	-5.93126	-9.04918	-1.4772	0.18585	0.457716	0.00139882	-4.6488	-15.849	6.60504	0.998648	0.0233936	-0.000355604	-0.0135999	-5.03375	-5.70392	-5.86053	-3.92495	-4.4385	0.0193608	0.0116757
p.Arg51Asp	substitution	51	R	D	0.586738	0.12196	0.753661	0.146799	0.659938	0.0846538	0.911369	0.0804308	0.0543272	0.0940161	0.144011	0.0754488	0.289775	0.0772159	0.385949	0.043704	0.577907	0.00153279	-8.0683	-10.8257	-1.83767	0.137327	0.0927413	0.00150298	-3.86097	-13.2437	4.78762	0.991737	-0.169313	0.000146968	-0.15025	-4.24593	-4.31458	-15.3771	-4.52647	6.46743	0.010703	0.998449
p.Arg51Cys	substitution	51	R	C	0.487739	0.0314688	0.512678	0.0830418	0.602703	0.0259212	0.7602	0.0292852	0.0769431	0.0375804	0.19623	0.0329274	0.325653	0.0485099	0.519906	0.0575802	0.465686	0.00144986	-3.17721	-25.7366	17.9642	1	0.102098	0.00215715	-3.24029	-28.4471	20.6117	1	-0.0182185	0.000188016	-0.00744284	-3.94884	-4.11434	-4.17962	-4.42962	-4.52984	0.0117786	0.0106674
p.Arg51Gln	substitution	51	R	Q	0.970165	0.052066	1.04736	0.0782992	0.979664	0.0407919	1.15366	0.0426804	0.226377	0.0348567	0.344428	0.033422	0.435266	0.0269899	0.61157	0.0274334	0.943907	0.000914574	-6.07612	-9.92493	-0.74631	0.321626	0.252903	0.00180842	-2.06843	-43.963	37.2995	1	-0.21136	3.30663e-05	-0.208062	-2.45338	-2.46698	-98.1326	-4.58152	91.0705	0.0101355	1
p.Arg51Glu	substitution	51	R	E	1.22462	0.164549	1.12188	0.111765	1.11119	0.0681253	1.04403	0.0619664	0.144726	0.0549475	0.266794	0.0477097	0.414196	0.043994	0.587911	0.0543733	1.17211	-0.000637634	-6.8805	-7.8325	-3.64312	0.0255031	0.179241	0.00213618	-3.15846	-21.2419	13.4883	0.999999	-0.348186	0.000668021	-0.29308	-3.54341	-5.31789	-75.1275	-2.82065	65.2144	0.0562187	1
p.Arg51Gly	substitution	51	R	G	0.252967	0.041517	0.281164	0.0835204	0.447812	0.053215	0.634474	0.0339946	0.12275	0.0382219	0.181224	0.0312324	0.272263	0.0339739	0.405499	0.0415992	0.232551	0.00202171	-4.28721	-35.2582	26.3759	1	0.130298	0.00139424	-1.15512	-15.7936	10.0433	0.999957	0.10694	-0.000434284	0.0744159	-1.9378	-3.34199	-12.0747	-3.19093	4.13763	0.0395085	0.98429
p.Arg51His	substitution	51	R	H	0.647815	0.0834867	0.74137	0.104669	0.827047	0.0598176	1.01791	0.0752128	0.018869	0.0585024	0.119646	0.0605545	0.224512	0.0455716	0.634239	0.0557795	0.648208	0.00183927	-6.22695	-12.0666	1.24457	0.776358	-0.0189693	0.00306467	-4.22921	-36.4987	27.6744	1	-0.235849	0.00030444	-0.208429	-4.03558	-4.35389	-34.0647	-4.27681	25.1157	0.0136967	1
p.Arg51Ile	substitution	51	R	I	0.106579	0.0371952	0.204595	0.12469	0.287866	0.0492519	0.565191	0.0384415	0	0.0464518	0.0793511	0.0348397	0.115342	0.0454034	0.33375	0.0824005	0.0747107	0.00241397	-4.92916	-42.5551	33.0308	1	0.0141218	0.00137572	-3.1675	-10.3454	2.58273	0.929742	0.00707511	-0.000488166	-0.0193279	-3.31352	-3.98639	-4.34496	-3.92225	-4.23656	0.0194122	0.0142512
p.Arg51Leu	substitution	51	R	L	0.353351	0.0213126	0.394497	0.078688	0.521743	0.0296646	0.701313	0.0248327	0.107753	0.0249964	0.198856	0.0242078	0.284875	0.0244936	0.388999	0.0596015	0.333166	0.0018477	-2.6577	-60.543	53.2902	1	0.12786	0.00148931	-2.53848	-21.3248	14.1912	0.999999	0.0678137	-0.000339978	0.0493221	-3.88275	-4.67978	-11.0719	-3.7981	1.79702	0.0219221	0.857786
p.Arg51Lys	substitution	51	R	K	1.14805	0.085676	1.18611	0.112823	1.23372	0.072171	1.1398	0.0704979	0.376453	0.0759233	0.504633	0.0594946	0.614488	0.0512226	0.851703	0.048824	1.19095	-0.000130213	-6.7879	-6.81762	-4.56541	0.0102985	0.403865	0.00222494	-3.28625	-22.3712	14.4899	0.999999	-0.148107	0.000718967	-0.0730204	-3.6712	-5.51069	-8.86086	-2.75564	-1.24495	0.0597691	0.223576
p.Arg51Met	substitution	51	R	M	0.601011	0.0441213	0.616666	0.0940907	0.741593	0.0451133	0.838537	0.0442245	0.106255	0.037115	0.191848	0.0332973	0.301291	0.0267679	0.543628	0.0694863	0.594326	0.00126723	-4.67686	-12.7856	3.5136	0.971072	0.107839	0.00204862	-2.01838	-23.8503	17.2368	1	-0.0849442	-5.19956e-05	-0.0883767	-2.3304	-2.34305	-14.9594	-4.58246	8.02122	0.0101261	0.999672
p.Arg51Phe	substitution	51	R	F	0	0.0320796	0.023892	0.122997	0.181638	0.0484035	0.478887	0.04877	0.0997356	0.0309638	0.141027	0.0291828	0.239431	0.0315353	0.395417	0.112623	-0.0376361	0.00250719	-4.9318	-39.5233	29.9964	1	0.0924047	0.00149554	-1.59404	-13.8639	7.67473	0.999536	0.0617583	-0.000377322	0.0436412	-2.1642	-2.63105	-5.77512	-4.12827	-1.45105	0.0158553	0.189839
p.Arg51Pro	substitution	51	R	P	0.28848	0.07123	0.405991	0.092236	0.378486	0.0445895	0.427812	0.0402461	0.0213637	0.0424474	0.0748367	0.0399182	0.0751642	0.0326345	0.0912232	0.0428163	0.323301	0.00053161	-5.3333	-6.53507	-3.39336	0.0325038	0.04593	0.000251487	-1.53956	-1.94482	-4.18986	0.0149224	-0.0459509	-0.000260196	-0.0679182	-1.92452	-2.3491	-8.50039	-4.17054	1.55618	0.015209	0.825804
p.Arg51Ser	substitution	51	R	S	0.459705	0.0318571	0.51758	0.0788378	0.620286	0.0396339	0.746451	0.0325355	0.114155	0.0363698	0.254716	0.0358347	0.397424	0.0258001	0.637766	0.0357762	0.452044	0.00150259	-3.82531	-24.3579	15.9374	1	0.139072	0.00253433	-2.74199	-59.0324	51.6953	1	0.0301869	0.000544115	0.0779513	-3.68587	-6.27167	-17.8725	-2.00932	7.00572	0.118228	0.999094
p.Arg51Ter	nonsense	51	R	*	0	0.0659404	0.0028362	0.0996913	0	0.0691625	0	0.0439025	0.0872665	0.041568	0.146113	0.0402803	0.170051	0.0488097	0.183669	0.0294732	0.000532915	-3.14076e-06	-5.40771	-5.40786	-4.59497	0.0100015	0.11355	0.000371689	-1.69948	-3.09248	-3.20212	0.039086	0.080708	0.000335968	0.11639	-2.08444	-3.1742	-21.9091	-3.50536	14.1398	0.0291602	0.999999
p.Arg51Thr	substitution	51	R	T	0.441421	0.0688396	0.414174	0.100696	0.431501	0.071544	0.720751	0.0740537	0.155117	0.0551597	0.263739	0.0422843	0.379464	0.0375087	0.618882	0.0373514	0.377335	0.00148051	-7.30863	-11.6333	-0.270489	0.432787	0.171535	0.00221544	-2.23077	-35.6022	28.7764	1	0.0240779	0.00144248	0.168794	-2.61572	-15.9908	-48.9771	8.77999	28.3912	0.999846	1
p.Arg51Trp	substitution	51	R	W	0.267509	0.0255313	0.295882	0.0724695	0.369511	0.0423395	0.483803	0.0238657	0.0648616	0.0374188	0.132809	0.0270606	0.141282	0.0320827	0.248728	0.0306703	0.255293	0.00114263	-3.05485	-23.9405	16.2906	1	0.0867916	0.000772759	-1.40327	-8.35298	2.35459	0.913298	0.0509678	-0.000417963	0.0151725	-1.66632	-3.66955	-4.14313	-2.59189	-4.12154	0.0696623	0.0159606
p.Arg51Tyr	substitution	51	R	Y	0.437293	0.0592696	0.552948	0.100587	0.641043	0.0763568	0.787548	0.0456529	0.126789	0.0645895	0.183669	0.0460647	0.273672	0.0313677	0.488165	0.0720993	0.444748	0.00173812	-5.81794	-17.7027	7.2896	0.999318	0.117715	0.00169895	-2.53212	-10.9439	3.81671	0.978473	0.0144736	-0.00041024	-0.018645	-2.74197	-3.22754	-3.56121	-4.10956	-4.26145	0.01615	0.0139058
p.Arg51Val	substitution	51	R	V	0.250645	0.0338019	0.180797	0.192524	0.376745	0.0417468	0.546363	0.039007	0.0829462	0.0311878	0.189579	0.0339604	0.284812	0.025931	0.457564	0.106625	0.226321	0.00158278	-4.90604	-23.0948	13.5936	0.999999	0.0953382	0.001909	-2.96273	-20.6881	13.1302	0.999998	0.0643935	0.000596938	0.0987816	-3.60269	-4.93806	-21.8693	-3.25975	12.3361	0.0369781	0.999996
p.Arg52=	synonymous	52	R	R	0.732184	0.0545291	0.796098	0.0729469	0.841968	0.038583	1.09439	0.041088	0.390644	0.0270272	0.554244	0.0314982	0.666541	0.0210808	0.79515	0.0287854	0.693765	0.00189753	-5.29135	-23.358	13.4715	0.999999	0.440596	0.00193391	-7.26241	-58.5706	46.7131	1	0.195894	-0.000951656	0.113068	-10.5049	-22.9142	-60.2062	7.81424	32.6968	0.999596	1
p.Arg52Ala	substitution	52	R	A	0.969444	0.0974823	0.869337	0.126731	0.933069	0.124006	1.10791	0.0969135	0.17062	0.0603191	0.257173	0.045321	0.367698	0.0389103	0.545929	0.0444476	0.905474	0.000908506	-7.82301	-8.7867	-3.63142	0.0257955	0.188184	0.00179594	-2.19686	-18.6299	11.8379	0.999993	-0.238392	8.08229e-05	-0.230641	-2.58181	-2.61442	-53.9049	-4.56252	46.6954	0.010328	1
p.Arg52Asn	substitution	52	R	N	0	0.112215	0	0.112612	0.321289	0.0797554	0.320769	0.0930263	0	0.0710596	0	0.0529072	0	0.0491362	0.258705	0.0433895	0.0289193	0.00180115	-8.532	-12.5089	-0.61826	0.350177	-0.0639761	0.00146777	-4.36363	-14.3988	5.44005	0.995679	-0.15339	0.00124449	-0.0216118	-4.74858	-11.5702	-11.9207	2.22652	-4.24467	0.902606	0.0141378
p.Arg52Cys	substitution	52	R	C	0.208278	0.0520406	0.167873	0.0910972	0.2368	0.05362	0.541411	0.0651995	0.15308	0.0507081	0.324747	0.0287764	0.429515	0.0368741	0.588291	0.0805038	0.14294	0.00171843	-7.02081	-15.2748	3.65889	0.974886	0.240807	0.0018644	-5.00748	-17.382	7.77939	0.999582	0.227931	0.000497797	0.255763	-5.8027	-6.61649	-87.9357	-3.78133	76.7241	0.0222844	1
p.Arg52Gln	substitution	52	R	Q	0.611702	0.0431921	0.675489	0.10047	0.588646	0.0463693	0.793806	0.0453015	0.123919	0.0588965	0.237072	0.0599462	0.283406	0.0494884	0.372735	0.0348369	0.576947	0.000911562	-6.81885	-10.7936	-0.620327	0.349707	0.163463	0.00106754	-2.84178	-10.5421	3.10522	0.957108	-0.0705179	-0.000188674	-0.0931015	-3.22673	-3.42684	-11.223	-4.39501	3.20105	0.0121884	0.960874
p.Arg52Gly	substitution	52	R	G	0.683539	0.0741783	0.718976	0.100972	0.682291	0.0715809	0.674691	0.0780467	0.02353	0.04894	0.0847101	0.0415724	0.107705	0.0293685	0.182456	0.0598929	0.696046	-0.000107996	-6.19208	-6.2173	-4.5699	0.0102528	0.0427055	0.000683086	-1.91022	-3.83345	-2.6719	0.0646522	-0.218323	-0.000673655	-0.271166	-2.29518	-4.14293	-93.6413	-2.74737	84.9032	0.0602355	1
p.Arg52His	substitution	52	R	H	0.635563	0.133732	0.74089	0.125368	0.794564	0.0846944	0.892737	0.15864	0.148853	0.0647276	0.345387	0.073175	0.477948	0.0642928	0.662865	0.0341977	0.671394	0.00117681	-7.95777	-8.70263	-3.85026	0.0208311	0.203939	0.00232886	-4.32864	-39.2557	30.3319	1	-0.0888998	0.000855817	0.0251211	-4.71358	-8.29866	-8.77904	-1.01005	-4.11474	0.266971	0.0160678
p.Arg52Ile	substitution	52	R	I	0.00161371	0.166599	0	0.126215	0.202243	0.0867424	0.502028	0.0707454	0	0.0595922	0	0.0466093	0.0312799	0.0401884	0.189632	0.0455243	-0.0658144	0.00281585	-7.30913	-19.4344	7.53019	0.999464	-0.0368131	0.00103092	-2.50738	-7.58416	0.481663	0.61814	-0.0598377	-0.00142618	-0.193977	-2.36032	-12.0406	-46.7248	5.08518	30.089	0.99385	1
p.Arg52Leu	substitution	52	R	L	0.50571	0.0655042	0.523358	0.155807	0.702152	0.0849871	0.928597	0.060904	0.177053	0.0405013	0.314173	0.0457053	0.400206	0.0261675	0.538102	0.0597706	0.476677	0.00225975	-6.3831	-19.2138	8.2356	0.999735	0.210917	0.00179365	-3.31743	-17.6234	9.71086	0.999939	0.0943811	-0.000794873	0.0322819	-4.66967	-7.46763	-8.94153	-1.79716	-3.12122	0.142197	0.0422405
p.Arg52Lys	substitution	52	R	K	0.304394	0.171107	0.4324	0.160345	0.436395	0.287715	1.14446	0.198932	0.660507	0.0687666	0.882878	0.0746991	0.969193	0.0747399	0.89951	0.0475196	0.269962	0.00412855	-10.2416	-15.6421	0.805358	0.69112	0.775436	0.000746148	-6.93495	-8.88027	-2.6498	0.0660012	0.760023	-0.00293965	0.430451	-9.03253	-38.9823	-132.789	25.3547	89.2111	1	1
p.Arg52Met	substitution	52	R	M	0.903201	0.0946406	0.736574	0.148954	0.9111	0.100204	1.14968	0.082155	0.211179	0.0757506	0.455025	0.050584	0.604226	0.0503475	0.771774	0.0498221	0.812774	0.00157892	-7.96417	-11.7407	-0.818558	0.30607	0.343438	0.00224465	-5.70954	-26.4422	16.1375	1	-0.0468992	0.000524404	0.00376994	-6.09449	-7.13205	-7.14173	-3.55757	-4.58544	0.0277179	0.0100963
p.Arg52Phe	substitution	52	R	F	0.0754795	0.0478424	0.145313	0.195694	0.383301	0.0448701	0.669122	0.0478103	0.149152	0.0307601	0.258313	0.0348977	0.377808	0.0317814	0.548022	0.0773641	0.0498206	0.00314682	-5.55921	-46.6549	36.5005	1	0.160115	0.0021097	-2.92483	-26.3265	18.8066	1	0.153159	-0.000232372	0.140442	-4.41432	-4.6341	-34.5665	-4.37534	25.3372	0.0124275	1
p.Arg52Pro	substitution	52	R	P	0.273858	0.232817	0.583379	0.148883	0.280847	0.202779	0.0848751	0.120269	0.102339	0.0515111	0.180555	0.0499256	0.293034	0.0348112	0.296213	0.0327406	0.529514	-0.00221844	-9.91566	-12.5953	-1.9155	0.128364	0.158322	0.000801746	-3.64117	-9.34245	1.10616	0.751413	0.0988738	0.000170275	0.117934	-4.02611	-4.23207	-21.869	-4.38916	13.0418	0.012259	0.999998
p.Arg52Ser	substitution	52	R	S	0.101251	0.0641333	0.175858	0.0981469	0.193115	0.0804235	0.483118	0.0661206	0.0792247	0.0415699	0.162676	0.0415546	0.188203	0.0279119	0.323992	0.0595812	0.0740457	0.00193467	-6.55848	-15.4221	4.26852	0.986191	0.0930272	0.00106422	-2.21479	-7.5815	0.771589	0.683865	0.0860414	-0.000436085	0.0529615	-2.56686	-3.41427	-7.23326	-3.7477	-0.776137	0.0230291	0.315153
p.Arg52Ter	nonsense	52	R	*	0.335934	0.0444285	0.431461	0.167759	0.457294	0.0619459	0.162072	0.0474552	0	0.0579373	0.102172	0.0417189	0.0440092	0.0343042	0.054399	0.0759376	0.394093	-0.000942846	-9.77328	-14.819	0.450617	0.610786	0.0626497	-9.69437e-05	-3.24466	-3.30103	-4.53875	0.0105738	-0.0414714	9.97892e-06	-0.0408015	-3.67675	-3.67698	-5.25489	-4.59489	-3.01721	0.0100023	0.0466542
p.Arg52Thr	substitution	52	R	T	0.327669	0.175901	0.652268	0.172855	0.716179	0.145003	0.739159	0.114614	0	0.0470882	0	0.0535249	0	0.041162	0.0872406	0.042537	0.49594	0.00135833	-9.64015	-10.8685	-3.36677	0.0333502	-0.0193386	0.000466531	-2.09758	-3.28957	-3.40314	0.0321976	-0.218253	-0.000616751	-0.276608	-2.48253	-4.56196	-78.8904	-2.51569	69.7334	0.0747656	1
p.Arg52Trp	substitution	52	R	W	0.080794	0.0755816	0.117578	0.170591	0.293092	0.153206	0.598572	0.120933	0.0600287	0.0403664	0.145943	0.0378059	0.207786	0.0556166	0.307183	0.0573894	0.0455226	0.00272704	-7.90592	-15.1629	2.66183	0.934736	0.0835348	0.00116355	-2.71633	-9.28917	1.97773	0.878439	0.0766981	-0.00102158	0.0146517	-3.6037	-8.15545	-8.36371	-0.0433658	-4.38686	0.48916	0.0122869
p.Arg52Tyr	substitution	52	R	Y	1.16501	0.0557132	1.13697	0.121903	1.18365	0.056085	1.19487	0.0617383	0.280651	0.0352928	0.451252	0.0407141	0.564133	0.0272303	0.762368	0.0435707	1.15999	0.000187674	-5.60315	-5.72194	-4.47633	0.0112471	0.317435	0.00233444	-4.47302	-41.8289	32.7608	1	-0.230561	0.000766856	-0.168705	-4.85798	-8.88101	-55.579	-0.572089	42.1028	0.360755	1
p.Arg52Val	substitution	52	R	V	0.349866	0.0670953	0.327214	0.178286	0.407818	0.0584303	0.582955	0.0702376	0.0259756	0.0359373	0.0744071	0.0423338	0.111361	0.028251	0.148192	0.0558884	0.311599	0.00125665	-6.53862	-9.73891	-1.39484	0.198637	0.0389766	0.000636999	-1.539	-3.65018	-2.48394	0.0769917	-0.0739136	7.00254e-05	-0.0686975	-1.92397	-1.94969	-8.80546	-4.56941	2.26065	0.0102578	0.905566
p.Arg52Glu	substitution	52	R	E	NA	NA	NA	NA	NA	NA	NA	NA	NA	NA	NA	NA	NA	NA	0.694746	0.245737	NA	NA	NA	NA	NA	NA	NA	NA	NA	NA	NA	NA	NA	NA	NA	NA	NA	NA	NA	NA	NA	NA
p.Leu53=	synonymous	53	L	L	1.00363	0.0626371	1.11737	0.0856824	1.11903	0.0573082	1.08212	0.0523854	0.480264	0.0284708	0.642458	0.0274408	0.762156	0.0216458	0.83276	0.0243602	1.05532	0.000223058	-6.1059	-6.26538	-4.43564	0.0117088	0.556342	0.00154641	-10.1286	-51.8949	37.1712	1	0.0579499	-0.000106802	0.0479319	-10.5135	-10.7072	-18.0374	-4.4015	2.73509	0.0121104	0.939066
p.Leu53Ala	substitution	53	L	A	1.45446	0.0972606	1.34392	0.136841	1.4017	0.0963349	1.08691	0.0899561	0.390466	0.0658947	0.545658	0.0677948	0.687725	0.0497186	0.736135	0.0459337	1.48453	-0.00180492	-8.00553	-11.8575	-0.743152	0.322315	0.471191	0.0014701	-5.0609	-14.4052	4.74915	0.991415	-0.148384	0.000458147	-0.0988293	-5.44585	-6.24693	-12.7244	-3.79404	1.88237	0.0220092	0.867883
p.Leu53Arg	substitution	53	L	R	0.61474	0.0987912	0.507029	0.117852	0.644593	0.0759401	0.649329	0.0983975	0.382662	0.0512687	0.495041	0.05817	0.623209	0.0610607	0.720336	0.0395164	0.57753	0.000434526	-7.23041	-7.47338	-4.35215	0.0127153	0.41331	0.00159202	-3.38163	-17.8099	9.8331	0.999946	0.208966	0.000437653	0.255075	-3.76657	-4.81975	-56.3687	-3.54194	46.9538	0.0281422	1
p.Leu53Asn	substitution	53	L	N	0.816093	0.104929	0.828721	0.126885	0.881722	0.137608	1.0346	0.0929284	0.0688779	0.0716287	0.250083	0.0488155	0.440632	0.0665341	0.482206	0.049023	0.79553	0.00116258	-7.5798	-9.12635	-3.04857	0.0452794	0.175564	0.00166997	-5.75771	-17.2288	6.87597	0.998969	-0.195774	-1.18665e-06	-0.195957	-6.14266	-6.14266	-30.2679	-4.59512	19.5301	0.00999997	1
p.Leu53Asp	substitution	53	L	D	0	0.0992623	0	0.120998	0.136581	0.111132	0.153968	0.110296	0.0120246	0.0924664	0.0315044	0.0544643	0	0.04586	0.174176	0.0697295	-0.00194709	0.000887298	-7.54286	-8.2909	-3.84708	0.020896	-0.0193792	0.000708138	-4.1929	-5.44299	-3.34503	0.0340582	-0.0874309	0.000549645	-0.0398257	-4.57786	-5.27895	-6.17923	-3.89403	-3.69484	0.0199568	0.0242488
p.Leu53Cys	substitution	53	L	C	0.647058	0.0525371	0.539245	0.105465	0.732402	0.0517555	0.99323	0.0520559	0.307147	0.0476848	0.485519	0.0285641	0.605766	0.0297418	0.713358	0.0435554	0.579631	0.00195784	-6.26015	-20.8899	10.0346	0.999956	0.410433	0.00167954	-5.59152	-25.1662	14.9796	1	0.235392	-0.00100147	0.158743	-7.34224	-14.2376	-56.1067	2.30026	37.2739	0.908898	1
p.Leu53Gln	substitution	53	L	Q	1.71113	0.161371	1.46171	0.159134	1.50161	0.147614	1.76415	0.196826	0.335313	0.106104	0.553416	0.0936684	0.674843	0.0750009	0.764766	0.0786304	1.54456	0.000613093	-10.0763	-10.2343	-4.43715	0.0116913	0.446649	0.00174352	-5.69994	-10.5773	0.282249	0.570098	-0.307553	0.000416807	-0.265893	-6.08489	-6.34072	-25.5113	-4.3393	14.5755	0.0128777	1
p.Leu53Glu	substitution	53	L	E	0.37672	0.119109	0.518263	0.175285	0.461279	0.207338	0.833055	0.0876313	0	0.106886	0.103301	0.0952846	0.263641	0.0773819	0.559098	0.0946672	0.366158	0.00228593	-8.72217	-14.7934	1.47608	0.81398	-0.00254024	0.00278048	-4.73131	-13.9279	4.60151	0.990063	-0.064328	0.000384342	-0.0299405	-5.13545	-5.31116	-5.52463	-4.41941	-4.38165	0.011898	0.0123502
p.Leu53Gly	substitution	53	L	G	0.632539	0.0661134	0.656796	0.102015	0.747115	0.0755163	0.715207	0.0531365	0.0338762	0.0713706	0.105277	0.0489417	0.187349	0.0537835	0.31277	0.0375836	0.650251	0.000391557	-6.09337	-6.54834	-4.14015	0.0156709	0.0554025	0.00129251	-2.4466	-12.8358	5.7941	0.996964	-0.197693	-4.48797e-05	-0.202687	-2.83155	-2.84227	-37.0934	-4.5844	29.656	0.0101067	1
p.Leu53His	substitution	53	L	H	0.0505937	0.148519	0.123095	0.148994	0.0899265	0.22326	0.663222	0.128333	0.146442	0.10973	0.255016	0.0585977	0.357637	0.0510265	0.527452	0.0492565	0.000204846	0.00315415	-9.45537	-15.7297	1.6792	0.842799	0.191282	0.00168209	-3.31863	-13.9733	6.05953	0.99767	0.19656	-0.000980954	0.0882633	-3.94614	-6.96638	-11.5258	-1.57487	-0.035707	0.171523	0.491074
p.Leu53Ile	substitution	53	L	I	1.59035	0.0767303	1.42045	0.0948944	1.53215	0.0845528	1.11423	0.0598928	1.08587	0.046911	1.40206	0.0876855	1.56291	0.0271982	1.24833	0.0261855	1.60719	-0.00229981	-8.78928	-22.1772	8.79278	0.999848	1.40183	-0.00034346	-54.5252	-57.3128	-1.80753	0.140936	0.615824	0.000434426	0.671563	-46.6882	-48.2041	-813.705	-3.07921	760.905	0.043973	NA
p.Leu53Lys	substitution	53	L	K	1.08378	0.220765	1.05188	0.146455	1.10204	0.24373	0.800775	0.128831	0.424162	0.0645628	0.616531	0.0794543	0.760547	0.0495342	0.7432	0.0470238	1.11166	-0.00147029	-9.51739	-10.8204	-3.29209	0.0358434	0.532378	0.00127284	-7.32485	-13.9394	2.01944	0.882823	0.0621828	-0.000147054	0.0461184	-7.7098	-7.78747	-9.1254	-4.51745	-3.25719	0.0107989	0.0370694
p.Leu53Met	substitution	53	L	M	1.52928	0.0665577	1.4104	0.102278	1.51363	0.0497027	1.06393	0.0569307	0.915556	0.060086	1.15839	0.0771593	1.29142	0.0350518	1.10217	0.0320229	1.62338	-0.00240973	-11.3784	-26.9526	10.9791	0.999983	1.143	7.26673e-05	-18.7788	-20.2019	-3.172	0.0402331	0.349973	0.000948783	0.470494	-15.4878	-20.5182	-267.786	0.435213	242.672	0.607118	1
p.Leu53Phe	substitution	53	L	F	0.570004	0.0258542	0.675052	0.0626534	0.732663	0.0259438	0.813676	0.0277463	0.19503	0.0258509	0.340963	0.0197398	0.472137	0.0168216	0.622798	0.0227849	0.579885	0.00124851	-4.29444	-24.4729	15.5833	1	0.256413	0.0019417	-6.97386	-90.1068	78.5378	1	0.0755556	-0.000183295	0.0597336	-9.41225	-10.1421	-27.1315	-3.86528	12.3943	0.0205268	0.999996
p.Leu53Pro	substitution	53	L	P	1.69493	0.169203	1.55236	0.208184	1.2771	0.175789	1.13282	0.12519	0.00950894	0.0618716	0.14131	0.0799139	0.241258	0.0492031	0.255522	0.0436085	1.65562	-0.00274378	-9.36877	-13.4943	-0.469548	0.384723	0.0741517	0.00102987	-4.57001	-9.32467	0.159542	0.539801	-0.588243	0.000289361	-0.555344	-4.95498	-5.28612	-214.497	-4.26398	204.615	0.0138711	1
p.Leu53Ser	substitution	53	L	S	0.867752	0.0605619	0.898129	0.112601	1.02396	0.0759522	1.0609	0.0643299	0.271077	0.0296687	0.466147	0.0355172	0.576852	0.0268213	0.711961	0.0290604	0.872328	0.00102615	-6.2004	-8.80366	-1.99186	0.12006	0.329625	0.00204817	-8.59608	-60.6559	47.4647	1	-0.0884863	0.000312239	-0.060086	-8.98103	-10.1836	-18.3123	-3.39251	3.53354	0.0325303	0.971627
p.Leu53Ter	nonsense	53	L	*	0.0605402	0.0602003	0	0.100141	0.0140549	0.0614269	0	0.0524646	0.139867	0.0587974	0.18837	0.054142	0.216474	0.0367091	0.115577	0.0337493	0.046181	-0.000246807	-5.51077	-5.70581	-4.40009	0.0121274	0.202968	-0.000343297	-3.17587	-3.90371	-3.86729	0.0204866	0.190068	-0.000303504	0.154708	-3.56083	-4.13184	-31.0635	-4.0241	22.3366	0.0175654	1
p.Leu53Thr	substitution	53	L	T	0.603646	0.0852113	0.887114	0.131837	0.906678	0.0811165	1.209	0.0927952	0.448793	0.0552155	0.633041	0.0521006	0.748624	0.0494562	0.761856	0.0478497	0.632659	0.0028704	-8.10176	-18.4594	5.76256	0.996867	0.544314	0.00127315	-6.33133	-13.6579	2.73142	0.938856	0.344963	-0.00230022	0.134046	-8.43141	-31.9355	-45.7892	18.9089	9.25858	1	0.999905
p.Leu53Trp	substitution	53	L	W	0.680555	0.0760363	0.714929	0.0805691	0.827309	0.0556995	0.911478	0.0472979	0.31317	0.038416	0.481582	0.0359069	0.596573	0.0275721	0.686442	0.0283335	0.688166	0.00115535	-5.33841	-10.4406	0.507088	0.624124	0.392725	0.00159056	-6.28756	-36.6203	25.7376	1	0.145793	-0.000711051	0.0735215	-7.89832	-13.4672	-24.3166	0.973711	6.25429	0.725859	0.998081
p.Leu53Tyr	substitution	53	L	Y	0.252246	0.0707871	0.335303	0.10837	0.467309	0.0730776	0.810658	0.0797713	0.24979	0.0539629	0.39291	0.0383383	0.538121	0.0314989	0.677974	0.0279981	0.217403	0.00287149	-6.46269	-20.8342	9.77638	0.999943	0.322473	0.00184051	-3.24209	-42.3056	34.4683	1	0.318684	-0.000726672	0.235869	-5.57184	-10.481	-102.481	0.313997	87.4051	0.577861	1
p.Leu53Val	substitution	53	L	V	1.09418	0.0366994	1.1243	0.0759629	1.13878	0.0354857	0.944413	0.0329376	0.419546	0.0289625	0.597541	0.0318915	0.713326	0.0215502	0.756799	0.021968	1.14785	-0.000862111	-7.09825	-13.4363	1.74291	0.851057	0.507028	0.00141532	-13.1278	-52.037	34.3141	1	-0.0389382	0.000563363	0.0198668	-11.7421	-17.339	-18.6022	1.00184	-3.33196	0.73142	0.0344909
p.Glu54=	synonymous	54	E	E	0.667299	0.0523851	0.739884	0.0747479	0.712609	0.0423591	0.680358	0.0363591	0.539803	0.0399035	0.779456	0.0417469	0.885336	0.0365775	0.943729	0.0328254	0.701449	-7.12633e-05	-4.66808	-4.73839	-4.52482	0.0107205	0.645879	0.00164963	-10.957	-35.1966	19.6445	1	0.379327	0.000274153	0.406221	-11.342	-11.9972	-249.397	-3.93992	232.805	0.0190786	1
p.Glu54Ala	substitution	54	E	A	0.948551	0.0296931	0.974197	0.0617843	0.972345	0.0288206	0.873941	0.0357095	0.587528	0.0370206	0.793807	0.0444793	0.88993	0.0382795	0.933585	0.0321527	0.974972	-0.000377561	-4.32895	-5.58019	-3.34389	0.0340959	0.666123	0.00147909	-8.81794	-28.8304	15.4173	1	0.24211	-9.60048e-05	0.232734	-9.2029	-9.28734	-87.4163	-4.51068	73.5338	0.0108715	1
p.Glu54Arg	substitution	54	E	R	1.03414	0.0386996	1.01521	0.0753961	1.04619	0.0550917	0.943133	0.0327257	0.346864	0.0454565	0.495942	0.0369437	0.616624	0.0294818	0.770479	0.0458999	1.04748	-0.000483768	-4.52083	-6.56317	-2.55278	0.0722397	0.404733	0.00194814	-3.67453	-26.013	17.7434	1	-0.059559	0.00039294	-0.027188	-4.05949	-4.95966	-6.00997	-3.69495	-3.5448	0.0242462	0.028064
p.Glu54Asn	substitution	54	E	N	0.885974	0.0528694	0.949586	0.0700923	0.958751	0.036366	0.914784	0.0453421	0.349139	0.0541436	0.504702	0.0471278	0.640329	0.0375255	0.763432	0.0349705	0.927713	3.70846e-05	-4.96968	-4.99197	-4.57283	0.0102231	0.420142	0.00180505	-4.00192	-28.4485	19.8515	1	0.00988838	0.000186256	0.0300534	-4.38688	-4.61614	-5.66351	-4.36586	-3.54776	0.0125444	0.0279836
p.Glu54Asp	substitution	54	E	D	1.09923	0.0315166	1.12285	0.0667862	1.1824	0.0311927	0.994539	0.028767	0.34277	0.0353014	0.529598	0.0437345	0.653017	0.028369	0.728724	0.0367136	1.15278	-0.00061182	-9.16311	-13.3083	-0.4499	0.389385	0.412119	0.00182818	-8.44399	-35.7189	22.6798	1	-0.102513	0.000356583	-0.0707259	-8.82894	-9.85729	-18.1351	-3.56677	3.68272	0.027471	0.975463
p.Glu54Cys	substitution	54	E	C	0.709926	0.0295572	0.670024	0.0815804	0.763542	0.0247751	0.863801	0.0378778	0.204762	0.0391904	0.342465	0.0255772	0.471005	0.0291646	0.617894	0.0564809	0.689069	0.000826101	-3.50266	-9.21935	1.12157	0.754281	0.262549	0.00194909	-3.9756	-26.8583	18.2875	1	0.00946553	-4.47271e-05	0.00671572	-4.72589	-4.73653	-4.81927	-4.58447	-4.51239	0.0101059	0.0108532
p.Glu54Gln	substitution	54	E	Q	1.04103	0.0674066	1.0706	0.102772	1.08463	0.0550989	0.992066	0.0589363	0.406079	0.0676009	0.621873	0.0579945	0.770201	0.0475743	0.426197	0.0511268	1.07703	-0.000319427	-5.96242	-6.22506	-4.33248	0.0129647	0.626871	-0.000485095	-17.7956	-19.0068	-3.38389	0.0328027	0.142088	-0.00203823	-0.0568157	-18.1805	-33.1149	-35.2786	10.3393	-2.43147	0.999968	0.0808041
p.Glu54Gly	substitution	54	E	G	0.630168	0.0299308	0.61299	0.0766879	0.677897	0.0283943	0.694766	0.0341204	0.194529	0.0321793	0.340343	0.0307997	0.45078	0.0301014	0.547883	0.0500166	0.629171	0.000367097	-3.38984	-4.7421	-3.24286	0.0375844	0.24452	0.00175907	-5.52688	-26.8045	16.6825	1	0.0103522	0.00048852	0.0419634	-5.91184	-7.46266	-10.5647	-3.0443	-1.49303	0.0454643	0.183467
p.Glu54His	substitution	54	E	H	0.548722	0.0593837	0.560546	0.097327	0.682206	0.103798	0.89515	0.0623726	0.175927	0.0315835	0.24631	0.0327345	0.226186	0.0255447	0	0.0275059	0.520452	0.00185259	-6.0709	-15.2551	4.58906	0.98994	0.261105	-0.00109937	-8.07988	-23.889	11.214	0.999987	0.119225	-0.00357241	-0.218578	-11.8678	-178.382	-292.805	161.919	109.828	1	1
p.Glu54Ile	substitution	54	E	I	1.00104	0.0407879	1.01691	0.0812171	1.09935	0.038218	1.01675	0.0404986	0.413345	0.0298783	0.624838	0.0329057	0.74562	0.0239731	0.782957	0.0469259	1.03209	7.91855e-05	-5.88016	-5.95557	-4.51971	0.0107749	0.495171	0.00197245	-14.6552	-43.6559	24.4056	1	0.0215361	0.000347711	0.0462264	-15.0401	-15.9426	-20.4705	-3.69265	-0.0672176	0.0243006	0.483202
p.Glu54Leu	substitution	54	E	L	0.746943	0.0267727	0.740852	0.0664851	0.813585	0.0259846	0.723692	0.02624	0.36832	0.0226355	0.577665	0.019551	0.692312	0.0156392	0.826614	0.0314678	0.773568	-0.000125358	-5.6384	-5.8982	-4.33532	0.0129284	0.454893	0.0021409	-20.0612	-94.8711	70.2148	1	0.150179	0.000677468	0.19924	-20.4461	-27.9203	-219.781	2.87903	187.266	0.9468	1
p.Glu54Lys	substitution	54	E	K	1.27631	0.040991	1.33501	0.0812069	1.31834	0.0526927	1.12141	0.0376	0.337511	0.0699655	0.467403	0.0430056	0.550219	0.0676618	0.685939	0.0555339	1.32306	-0.000903991	-6.24978	-12.3732	1.52832	0.82176	0.399598	0.00145648	-3.63638	-11.4394	3.20786	0.961129	-0.228211	0.000779704	-0.166003	-3.9647	-6.20034	-23.9423	-2.35948	13.1469	0.086315	0.999998
p.Glu54Met	substitution	54	E	M	0.870887	0.0429913	0.822918	0.0709725	0.88259	0.0400255	0.997149	0.0458815	0.246551	0.0447472	0.388468	0.0376882	0.544886	0.0307789	0.73706	0.0417087	0.835784	0.000723659	-4.69056	-7.36052	-1.92516	0.127287	0.291766	0.00232982	-3.2582	-38.864	31.0107	1	-0.0877543	0.000675805	-0.0295693	-3.64316	-6.61337	-7.85226	-1.62491	-3.35623	0.164529	0.0336918
p.Glu54Phe	substitution	54	E	F	0.587407	0.0291446	0.565338	0.109674	0.713245	0.0280673	0.687647	0.0367981	0.121068	0.0256192	0.254057	0.0219734	0.331532	0.0173741	0.482457	0.0682265	0.604119	0.000608797	-6.08582	-9.81086	-0.870087	0.295236	0.161586	0.00171443	-5.33448	-31.1021	21.1725	1	-0.0620405	0.000484596	-0.0317721	-5.71943	-7.54089	-11.1358	-2.77367	-1.00023	0.0587639	0.268896
p.Glu54Pro	substitution	54	E	P	0.818118	0.0744526	0.761982	0.151597	0.73298	0.0865041	0.567763	0.0714305	0.079868	0.074715	0.0802583	0.0520723	0.153949	0.0405168	0.10309	0.0496228	0.835307	-0.00129536	-6.75165	-9.84938	-1.4974	0.182814	0.101456	0.000136186	-3.10161	-3.25959	-4.43714	0.0116914	-0.19661	-0.00124111	-0.318548	-3.48657	-9.26542	-88.5762	1.18374	74.7157	0.765619	1
p.Glu54Ser	substitution	54	E	S	0.716824	0.0364696	0.772162	0.07841	0.845246	0.0332136	0.925518	0.0421501	0.248002	0.0292858	0.426591	0.0280101	0.53783	0.0221799	0.710209	0.0312436	0.719434	0.00109514	-4.11385	-11.4261	2.71714	0.93803	0.306779	0.00212978	-7.28869	-63.4581	51.5743	1	0.0383001	-0.000155179	0.025537	-8.70947	-9.00835	-10.801	-4.29625	-2.80249	0.0134366	0.05719
p.Glu54Ter	nonsense	54	E	*	0.102943	0.0359039	0.110234	0.0785698	0.0851641	0.0586989	0.0935655	0.0337429	0.0243433	0.0564799	0.039157	0.0466086	0	0.045879	0.106038	0.0581173	0.10296	-5.53555e-05	-4.16344	-4.18826	-4.5703	0.0102487	0.0118955	0.000316268	-2.9291	-3.31989	-4.20433	0.0147111	-0.00874355	0.000303949	0.0152003	-3.31406	-3.6542	-3.83268	-4.25498	-4.41664	0.0139947	0.0119307
p.Glu54Thr	substitution	54	E	T	0.537644	0.0715863	0.546477	0.101717	0.572457	0.0701091	0.656786	0.0801576	0.393126	0.0515207	0.540259	0.0470833	0.642907	0.0381297	0.605617	0.0388802	0.525019	0.000615776	-6.15583	-6.81833	-3.93262	0.0192157	0.491124	0.000763145	-6.37764	-10.4104	-0.562352	0.363003	0.304036	-0.000301066	0.274115	-6.76259	-7.3066	-89.1014	-4.05111	77.1997	0.0171053	1
p.Glu54Trp	substitution	54	E	W	0.502341	0.0349906	0.436844	0.0779407	0.564004	0.0323382	0.656955	0.0319935	0.237215	0.0428881	0.34636	0.0374049	0.373741	0.0298099	0.494168	0.0539313	0.47825	0.00088353	-3.86225	-11.8599	3.4025	0.967783	0.272945	0.00108198	-2.68689	-8.65816	1.37615	0.798372	0.143702	-0.00046327	0.108831	-3.1143	-4.18425	-20.3369	-3.52517	11.5575	0.0286046	0.99999
p.Glu54Tyr	substitution	54	E	Y	0.640426	0.0527709	0.699178	0.0603258	0.737768	0.0281242	0.849106	0.0272155	0.0664332	0.03758	0.16953	0.0348408	0.253915	0.0247826	0.496632	0.0325751	0.64052	0.00103249	-3.50619	-14.2837	6.18239	0.997939	0.0685398	0.00206854	-2.07677	-43.7848	37.1129	1	-0.150019	-2.64264e-05	-0.152541	-2.19532	-2.20193	-49.9317	-4.58851	43.1346	0.0100657	1
p.Glu54Val	substitution	54	E	V	0.867944	0.0183493	0.826971	0.0993473	0.945313	0.0178244	0.873987	0.0287884	0.272035	0.0351672	0.460442	0.022318	0.575629	0.0190367	0.731732	0.0481902	0.886552	0.000182271	-7.23276	-9.6753	-2.15258	0.104091	0.365299	0.00202385	-7.94491	-41.8497	29.3096	1	-0.0155362	0.000436088	0.0150609	-8.32987	-9.90243	-10.5836	-3.02257	-3.91392	0.0464168	0.0195714
p.Ser55=	synonymous	55	S	S	1.31253	0.0394663	1.25349	0.0684601	1.33026	0.0377294	1.07161	0.0377734	0.546136	0.0319726	0.730974	0.0307954	0.823553	0.0260556	0.907335	0.026506	1.35881	-0.00122395	-8.40188	-18.2821	5.28511	0.994959	0.627996	0.00151936	-8.86275	-41.8102	28.3523	1	-0.0206436	0.00113459	0.0875111	-7.96922	-25.7561	-44.6298	13.1918	14.2786	0.999998	0.999999
p.Ser55Ala	substitution	55	S	A	1.0001	0.0450194	1.08912	0.0730792	1.17432	0.041953	1.05701	0.0422654	0.435196	0.0359902	0.638399	0.0317965	0.78193	0.0280646	0.820585	0.0244984	1.0621	0.000197117	-8.23061	-8.43462	-4.39111	0.0122354	0.549357	0.00151217	-13.1201	-48.8495	31.1343	1	0.0503756	-0.000127209	0.0370708	-13.5051	-13.735	-16.9624	-4.36525	-1.36775	0.0125519	0.202984
p.Ser55Arg	substitution	55	S	R	0.981901	0.0580298	0.976962	0.0854587	1.00115	0.0578149	1.0792	0.0513845	0.424757	0.05559	0.619046	0.0606047	0.73061	0.0412682	0.815005	0.0436455	0.965445	0.000535734	-5.17491	-6.21632	-3.55371	0.0278222	0.509272	0.00167965	-5.56816	-19.6329	9.46961	0.999923	0.0549579	-1.75766e-05	0.0531225	-5.9531	-5.95458	-8.36455	-4.59364	-2.18515	0.0100146	0.101092
p.Ser55Asn	substitution	55	S	N	0.776243	0.0456013	0.760487	0.0831872	0.80517	0.0469543	0.722891	0.0480919	0.452523	0.061963	0.64355	0.0476786	0.784493	0.0367366	0.767653	0.0291169	0.791829	-0.000251902	-5.05587	-5.33797	-4.31302	0.013216	0.60113	0.00096325	-8.06592	-19.3652	6.70415	0.998776	0.288672	-0.000510335	0.225574	-8.45087	-10.3883	-77.0678	-2.65767	62.0843	0.0655178	1
p.Ser55Asp	substitution	55	S	D	0.59351	0.0474685	0.561134	0.07774	0.562887	0.046137	0.78043	0.0415516	0.123289	0.0443465	0.273119	0.0413687	0.407388	0.0294685	0.531603	0.0262535	0.535243	0.00107423	-6.58871	-12.8488	1.66497	0.840904	0.189848	0.00178637	-4.09186	-44.474	35.7871	1	0.034432	-0.000110983	0.0215686	-5.32208	-5.45137	-6.31089	-4.46583	-3.7356	0.0113645	0.0233029
[truncated: 12,054 more rows]

## Sheet: sicker in A222V
					WT background								A222V double mutants
[truncated: 5,838 more rows]

## Sheet: healthier in A222V
					WT background								A222V double mutants
[truncated: 374 more rows]

## Sheet: signif folate response
					Experimental WT maps								Linear model
[truncated: 897 more rows]

## Sheet: signif interactors
					WT background								A222V double mutants								Genetic interaction Model
[truncated: 3,361 more rows]

[truncated: 4 more sheets: signif suppressors, suppressors at low folate, suppressors at high folate, pathogenicity LLRs]
