# Supplementary material for: Shifting landscapes of human MTHFR missense-variant effects
Source: Am J Hum Genet. 2021 Jul 1;108(7):1283–300. doi: 10.1016/j.ajhg.2021.05.009 (PMC8322931; doi:10.1016/j.ajhg.2021.05.009)
Supplement: Table S3. Curated reference variant sets for validation [file mmc4.xlsx]

## Sheet: patients from literature
	Age of onset		Enzymatic Activity			Genotype allele 1			Genotype allele 2
Sample	Months	Category	Sample activity	Control activity	% activity	Nucleotide change	Protein consequence	Type	Nucleotide change	Protein consequence	Type	Zygousity	A222V status	E429A status	Thermolabile	Comments	Sources and References
WG0354	156	late			19	c.780+1G>A	splice site	splice					AA	EE	FALSE	sib of WG0355	David Watkins and Rima Rozen (p.c.)
WG0355	132	late			14	c.780+1G>A	splice site	splice					AA	EE	FALSE	sib of WG0354	David Watkins and Rima Rozen (p.c.)
WG0356	192	late			20	c.973C>T	p.Arg325Cys	missense	c.973C>T	p.Arg325Cys	missense	hom	VV	EE	TRUE		David Watkins and Rima Rozen (p.c.)
WG0458	132	late			10	c.1003C>T	p.Arg335Cys	missense	c.155G>A	p.Arg52Gln	missense	comp	VV	EE	TRUE		David Watkins and Rima Rozen (p.c.)
WG0670	6	early			4	c.446G>T	p.Gly149Val	missense	c.446G>T	p.Gly149Val	missense	hom	AA	EE	TRUE		David Watkins and Rima Rozen (p.c.)
WG0735	7	early			2	c.680C>T	p.Thr227Met	missense	c.680C>T	p.Thr227Met	missense	hom	AA	EE			David Watkins and Rima Rozen (p.c.)
WG1084	3	early	0.03	11.52	0	c.1743G>A	p.Met581Ile	missense					AV	AE			David Watkins and Rima Rozen (p.c.)
WG1396	168	late			14	c.1069C>T	p.Arg357Cys	missense	c.155G>A	p.Arg52Gln	missense	comp	AV	AE	TRUE		David Watkins and Rima Rozen (p.c.)
WG1554	1	early	0	3.1	0	c.547C>T	p.Arg183Ter	missense	c.547C>T	p.Arg183Ter	stop	hom	VV	EE			David Watkins and Rima Rozen (p.c.)
WG1569	0.5	early	0	14	0	c.1408G>T	p.Glu470Ter	missense	c.1541_1542del	p.Glu514Alafs	frameshift	comp	AA	AE			David Watkins and Rima Rozen (p.c.)
WG1627	1.5	early	0.04	11.9	0,1	c.547C>T	p.Arg183Ter	missense	c.547C>T	p.Arg183Ter	stop	hom	AA	EE			David Watkins and Rima Rozen (p.c.)
WG1767	1	early	0.49	11.45	4,2	c.968T>C	p.Leu323Pro	missense	c.1129C>T	p.Arg377Cys	missense	comp	AV	EE	FALSE		David Watkins and Rima Rozen (p.c.)
WG1772	0.5	early	0.1	8.1	1,1.6	c.152G>T	p.Arg51Leu	missense	c.237-1G>T	splice site	splice	comp	AA	AA	FALSE		David Watkins and Rima Rozen (p.c.)
WG1779	180	late	0.4	8.1	5,6	c.470G>A	p.Arg157Gln	missense	c.1699C>T	p.Arg567Ter	stop	comp	AA	AA	TRUE	Sib of WG1834	David Watkins and Rima Rozen (p.c.)
WG1793		asymptomatic				c.607G>A	p.Glu203Lys	missense	c.1408G>T	p.Glu470Ter	stop	comp					David Watkins and Rima Rozen (p.c.)
WG1794	1	early	0	7.8	0	c.1750A>T	p.Lys584Ter	missense	c.1750A>T	p.Lys584Ter	stop	hom	AA	EE			David Watkins and Rima Rozen (p.c.)
WG1807	12	early	0.26	6.01	4,3	c.752C>T	p.Pro251Leu	missense	c.752C>T	p.Pro251Leu	missense	hom	VV	EE	TRUE		David Watkins and Rima Rozen (p.c.)
WG1834		asymptomatic	0.53	10.2	5,7	c.470G>A	p.Arg157Gln	missense	c.1699C>T	p.Arg567Ter	stop	comp	AA	AA	TRUE	Sib of WG1779	David Watkins and Rima Rozen (p.c.)
WG1863	252	late	1.07	10.2	10,14	c.470G>A	p.Arg157Gln	missense	c.1715C>T	p.Pro572Leu	missense	comp	AV	AE	TRUE		David Watkins and Rima Rozen (p.c.)
WG1951	6	early	0.78	14	6,5.3	c.1013T>C	p.Met338Thr	missense	c.1715C>T	p.Pro572Leu	missense	comp	VV	EE	TRUE		David Watkins and Rima Rozen (p.c.)
WG2006	180	late	0.638	10.2	6,7	c.1160G>A	p.Gly387Asp	missense	c.1756G>T	p.Glu586Ter	stop	comp	AV	EE	TRUE		David Watkins and Rima Rozen (p.c.)
WG2184	192	late	2.37	10.2	23,29	c.346G>A	p.Ala116Thr	missense	c.1122C>G	p.Tyr374Ter	stop	comp	AV	EE	TRUE		David Watkins and Rima Rozen (p.c.)
WG2213	444	late	3.3	9.4	35	c.1129C>T	p.Arg377Cys	missense	c.1535A>G	p.Tyr512Cys	missense	hom				Sib of WG2313	David Watkins and Rima Rozen (p.c.)
WG2231	1.5	early	0.05	7.5	1,0.2	c.1015T>G	p.Trp339Gly	missense	c.1015T>G	p.Trp339Gly	missense	hom	VV	EE			David Watkins and Rima Rozen (p.c.)
WG2255	144	late	2.9	7.1	41,13	c.459C>G	p.Ile153Met	missense	c.1262G>A	p.Trp421Ter	stop	comp	AA	EE	TRUE		David Watkins and Rima Rozen (p.c.)
WG2313	600	late	2.85	15.9	18	c.1129C>T	p.Arg377Cys	missense	c.1535A>G	p.Tyr512Cys	missense	comp				Sib of WG2213	David Watkins and Rima Rozen (p.c.)
WG2351	12	early	0.62	7.5	8,5.5	c.1013T>C	p.Met338Thr	missense	c.1129C>T	p.Arg377Cys	missense	comp	AV	EE	FALSE		David Watkins and Rima Rozen (p.c.)
WG2413	360	late	5	12.2	41	c.1118G>A	p.Ser373Asn	missense	c.1118G>A	p.Ser373Asn	missense	hom				Sib of WG3644	David Watkins and Rima Rozen (p.c.)
WG2576	6	early	0	9.3	0	c.1530G>A	splice site;p.Lys510=	splice	c.1530G>A	splice site;p.Lys510=	splice	hom					David Watkins and Rima Rozen (p.c.)
WG3644	564	late	4.3	11.5	37	c.1118G>A	p.Ser373Asn	missense	c.1118G>A	p.Ser373Asn	missense	hom				Sib of WG2413	David Watkins and Rima Rozen (p.c.)
WG3934	312	late	1.7	16.2	10	c.446_447delinsTT	p.Gly149Val	missense					AV				David Watkins and Rima Rozen (p.c.)
WG4133	168	late	0.3	7.4	4	c.155G>A	p.Arg52Gln	missense	c.1032-1G>A	splice site	splice	comp	AV				David Watkins and Rima Rozen (p.c.)
WG4540	288	late	1.1	22.7	5	c.1155-2del	splice site deletion	splice					AV			No records before 24y	David Watkins and Rima Rozen (p.c.)
CM	24	late			0	c.971A>G	p.Asn324Ser	missense	c.971A>G	p.Asn324Ser	missense	hom	VV	EE			David Watkins and Rima Rozen (p.c.)
UB	0	early				c.1015T>G	p.Trp339Gly	missense	c.1015T>G	p.Trp339Gly	missense	hom	VV				David Watkins and Rima Rozen (p.c.)
K	1	early			0	c.1072C>T	p.Arg358Ter	stop	c.1072C>T	p.Arg358Ter	stop	hom	VV				David Watkins and Rima Rozen (p.c.)
U	10	early				c.1699C>T	p.Arg567Ter	stop	c.1699C>T	p.Arg567Ter	stop	hom	AA				David Watkins and Rima Rozen (p.c.)
1	60	late				c.1408G>T	p.Glu470Ter	stop	c.1262G>C	p.Trp421Ser	missense	comp					David Watkins and Rima Rozen (p.c.)
2	1	early				c.998T>C	p.Leu333Pro	missense	c.998T>C	p.Leu333Pro	missense	hom					David Watkins and Rima Rozen (p.c.)
II1	138	late			7.8	c.16A>T	p.Arg6Ter	stop	c.1603C>T	p.Arg535Trp	missense	comp	VV	AE		likely sib of II2	David Watkins and Rima Rozen (p.c.)
II2	36	late			8	c.16A>T	p.Arg6Ter	stop	c.1603C>T	p.Arg535Trp	missense	comp	VV	AE		likely sib of II1	David Watkins and Rima Rozen (p.c.)
FR.1	132	late			9.9	c.-13-28_-13-27del	UTR	UTR	c.1715C>T	p.Pro572Leu	missense	het/comp	AV				Burda et al., 2015b (Patient 30)/Huemer et al., 2015b (Patient 30)
FR.2.1	24	late			6.6	c.16A>T	p.Arg6Ter	stop	c.1603C>T	p.Arg535Trp	missense	comp					Tonetti et al., 2001 (Case 1)/Tonetti et al., 2003 (Family 5, 1986)
FR.2.2	36	late			7.3	c.16A>T	p.Arg6Ter	stop	c.1603C>T	p.Arg535Trp	missense	comp					Tonetti et al., 2001 (Case 2)/Tonetti et al., 2003 (Family 5, 1994)
FR.3.1	156	late			9.7	c.136C>T	p.Arg46Trp	missense	c.155G>A	p.Arg52Gln	missense	comp	VV				Burda et al., 2015b (Patient 04)/Tallur et al., 2005 (Case 2); Huemer et al., 2015b (Patient 04)
FR.3.2	162	late			7.2	c.136C>T	p.Arg46Trp	missense	c.155G>A	p.Arg52Gln	missense	comp					Froese et al 2016/Tallur et al., 2005 (Case 1)
FR.4	6	early			2.3	c.136C>T	p.Arg46Trp	missense	c.1970G>C	p.Ter657Ser	stoploss	comp					Burda et al., 2015b (Patient 35)/Huemer et al., 2015b (Patient 35)
FR.5		late			7.3	c.137G>A	p.Arg46Gln	missense	c.547C>T	p.Arg183Ter	stop	comp	AV				Burda et al., 2015b (Patient 06)/Suormala et al., 2002 (Patient 06)
FR.6		early			1.6	c.152G>C	p.Arg51Pro	missense	c.237-1G>T	splice site	splice	comp					Goyette et al., 1996 (1772)/Rosenblatt et al., 1992 (1772)
FR.7		early				c.152G>C	p.Arg51Pro	missense	c.1541_1542del	p.Glu514Valfs	frameshift	comp					Wong et al., 2015 (Case 5)
FR.8		late			4.1	c.155G>A	p.Arg52Gln	missense	c.781-1G>A	splice site	splice	comp					D'Aco et al., 2014
FR.9	144	late			6.9,12.8	c.155G>A	p.Arg52Gln	missense	c.1003C>T	p.Arg335Cys	missense	comp					Goyette et al., 1995 (458)/Boss and Erbe, 1981 (WM); Erbe, 1986 (WMa)/Rosenblatt et al., 1979 (WM)/ Rosenblatt et al., 1992 (458)
FR.10	168	late			13.6	c.155G>A	p.Arg52Gln	missense	c.1069C>T	p.Arg357Cys	missense	comp					Goyette et al., 1995 (1396)/Rosenblatt et al., 1992 (1396)
FR.11.1		late				c.[155G>A;1166+1G>A]	p.[Arg52Gln;splice]	splice	c.1319C>T	p.Ser440Leu	missense	comp					Tonetti et al., 2002 (Patient)/Tonetti et al., 2003 (Family 6, 1974)
FR.11.2		late			26.5	c.[155G>A;1166+1G>A]	p.[Arg52Gln;splice]	splice	c.1319C>T	p.Ser440Leu	missense	comp					Tonetti et al., 2002 (Sister)/Tonetti et al., 2003 (Family 6,1976)
FR.12		late			25.5	c.155G>A	p.Arg52Gln	missense	c.1262G>C	p.Trp421Ser	missense	comp	AV				Burda et al., 2015b (Patient 01)/Suormala et al., 2002 (Patient 01)
FR.13		late			6.9	c.155G>A	p.Arg52Gln	missense	c.1347+1G>A	splice site	splice	comp					Prasad et al., 2011
FR.14	60	late			7.7	c.155G>A	p.Arg52Gln	missense	c.1699C>T	p.Arg567Ter	stop	comp					Tonetti et al., 2003 (Family 7, 1981)
FR.15	0.25	early			0.6	c.176G>C	p.Trp59Ser	missense	c.176G>C	p.Trp59Ser	missense	hom	AA				Burda et al., 2015b (Patient 20)/Steinmann et al.,1984 (Case); Huemer et al., 2015b (Patient 20)
FR.16.1		early			0.4	c.177G>T	p.Trp59Cys	missense	c.177G>T	p.Trp59Cys	missense	hom					Froese et al 2016
FR.16.2		asymptomatic				c.177G>T	p.Trp59Cys	missense	c.177G>T	p.Trp59Cys	missense	hom					Froese et al 2016
FR.17.1		late			5.3	c.197C>T	p.Pro66Leu	missense	c.470G>A	p.Arg157Gln	missense	comp					Froese et al 2016
FR.17.2		late				c.197C>T	p.Pro66Leu	missense	c.470G>A	p.Arg157Gln	missense	comp					Froese et al 2016
FR.18		late			5.1	c.202C>G	p.Arg68Gly	missense	c.1632+2T>G	splice site	splice	comp					Burda et al., 2015b (Patient 61)/Froese et al 2016
FR.19	1	early				c.233C>G	p.Ser78Ter	stop	c.233C>G	p.Ser78Ter	stop	hom					Tonetti et al., 2003 (Family 1, 1988)/Chaabene-Masmoudi et al., 2009
FR.20		early				c.236+1G>A	splice site	splice	c.236+1G>A	splice site	splice	hom					Wong et al., 2015 (Patient 4)
FR.21		late			9.3	c.237-1G>T	splice site	splice	c.470G>A	p.Arg157Gln	missense	comp					Burda et al., 2015b (Patient 09)/Froese et al 2016
FR.22		early			0.7	c.237-1G>T	splice site	splice	c.769T>G	p.Phe257Val	missense	comp					Burda et al., 2015b (Patient 66)/Froese et al 2016
FR.23	23	late			3.4	c.244C>T	p.Arg82Trp	missense	c.388T>C	p.Cys130Arg	missense	comp	VV				Burda et al., 2015b (Patient 11)/Suormala et al., 2002 (Patient 11)
FR.24	2	early			8.1	c.264_302dup	p.Pro101delins(13)	long insertion	c.1516T>G	p.Tyr506Asp	missense	comp					Burda et al., 2015b (Patient 29)/Huemer et al., 2015b (Patient 29)
FR.25	0.2	early			0.3	c.337G>A	p.Ala113Thr	missense	c.780+1G>T	splice site	splice	comp					Burda et al., 2015b (Patient 82)/Huemer et al., 2015b (Patient 82)
FR.26		early			3.6	c.337G>A	p.Ala113Thr	missense	c.337G>A	p.Ala113Thr	missense	hom	AA				Burda et al., 2015b (Patient 78)/Froese et al 2016
FR.27		early			0.5	c.337G>A	p.Ala113Thr	missense	c.1013T>C	p.Met338Thr	missense	comp	VV				Burda et al., 2015b (Patient 59)/Froese et al 2016
FR.28	230	late				c.346G>A	p.Ala116Thr	missense	c.446_447delinsTT	p.Gly149Val	missense	comp					Arai and Osaka, 2011
FR.29	192	late			29.1	c.346G>A	p.Ala116Thr	missense	c.1122C>G	p.Tyr374Ter	stop	comp					Sibani et al., 2000 (2184)
FR.30	0.75	early			0.1	c.379C>T	p.His127Tyr	missense	c.643_645del	p.Lys215del	deletion	comp					Burda et al., 2015b (Patient 39)/Huemer et al., 2015b (Patient 39)
FR.31	2	early			1,1.7	c.386C>A	p.Thr129Asn	missense	c.757G>T	p.Val253Phe	missense	comp	AV				Crushel et al., 2012 / Burda et al., 2015b (Patient 71)
FR.32	36	late				c.416C>T	p.Thr139Met	missense	c.446_ 447delinsTT	p.Gly149Val	missense	comp					Yano et al., 2004
FR.33	4	early			0.5	c.440A>C	p.Gln147Pro	missense	c.440A>C	p.Gln147Pro	missense	hom	AA				Burda et al., 2015b (Patient 41)/Huemer et al., 2015b (Patient 41)
FR.34		early			0.5	c.440A>C	p.Gln147Pro	missense	c.440A>C	p.Gln147Pro	missense	hom	AA				Burda et al., 2015b (Patient 43)/Froese et al 2016
FR.35	2	early			1.2	c.440A>C	p.Gln147Pro	missense	c.440A>C	p.Gln147Pro	missense	hom	AA				Burda et al., 2015b (Patient 36)/Huemer et al., 2015b (Patient 36)
FR.36	4	early			2.2,3.8	c.446_447delinsTT	p.Gly149Val	missense	c.446_447delinsTT	p.Gly149Val	missense	hom					Goyette et al., 1996 (670)/Narisawa et al., 1977, 1979 (SS)/ Wada et al., 1978 (SS)/Boss and Erbe, 1981 (SS) / Rosenblatt et al., 1992 (670)
FR.37	2	early			0.75,0.8	c.446_447delinsTT	p.Gly149Val	missense	c.446_447delinsTT	p.Gly149Val	missense	hom	AA				Tsuji et al., 2011 / Burda et al., 2015b (Patient 60)
FR.38	144	late			13.1	c.459C>G	p.Ile153Met	missense	c.1262G>A	p.Trp421Ter	stop	comp					Sibani et al., 2003 (2255)
FR.39		late			14.8	c.459C>G	p.Ile153Met	missense	c.1530G>A	splice site;p.Lys510=	splice	comp					Burda et al., 2015b (Patient 03)/Froese et al 2016
FR.40	3.4	early			10.4	c.470G>A	p.Arg157Gln	missense	c.470G>A	p.Arg157Gln	missense	hom	VV				Burda et al., 2015b (Patient 32)/Huemer et al., 2015b (Patient 32)
FR.41		late			31.6	c.[470G>A;1539dup]	p.[Arg157Gln;Glu514Argfs]	frameshift	c.1539dup	p.Glu514Argfs	frameshift	comp					Michot et al., 2008/Sedel et al., 2007 (1st Case report)/ Michot et al., 2008
FR.42.1	180	late			4.5,5.6	c.470G>A	p.Arg157Gln	missense	c.1699C>T	p.Arg567Ter	stop	comp					Goyette et al., 1994 (1779) / Sibani et al., 2000 (1779)/Haworth et al.,1993 (Patient 1)/Rosenblatt et al., 1992 (1779)
FR.42.2	444	asymptomatic			7.9,7.3	c.470G>A	p.Arg157Gln	missense	c.1699C>T	p.Arg567Ter	stop	comp					Goyette et al., 1994 (1834) / Sibani et al., 2000 (1834)/Haworth et al., 1993 (Patient 2)/Rosenblatt et al., 1992 (1834)
FR.43	252	late			14.2	c.470G>A	p.Arg157Gln	missense	c.1715C>T	p.Pro572Leu	missense	comp					Goyette et al., 1994 (1863) / Sibani et al., 2000 (1863)/Rosenblatt et al., 1992 (1863)
FR.44		early			0	c.474A>T	splice site;p.Lys510=	splice	c.474A>T	splice site;p.Lys510=	splice	hom					Ben-Shachar et al., 2012 (Family 1)
FR.45		early				c.474A>T	splice site;p.Lys510=	splice	c.474A>T	splice site;p.Lys510=	splice	hom					Ben-Shachar et al., 2012 (Family 2)
FR.46.1	0.25	early			1.4	c.523G>A	p.Ala175Thr	missense	c.1166G>A	p.Trp389Ter	stop	comp					Forges et al., 2010 (Case 1)
FR.46.2	0.2	early			1.7	c.523G>A	p.Ala175Thr	missense	c.1166G>A	p.Trp389Ter	stop	comp	AV				Forges et al., 2010 (Case 2)/Schiff et al., 2011 (Patient 4)/Burda et al., 2015b (Patient 55)
FR.47	3	early			15	c.541C>G	p.His181Asp	missense	c.1129C>T	p.Arg377Cys	missense	comp					Tonetti et al., 2003 (Family 8, 1992)
FR.48	1	early				c.547C>T	p.Arg183Ter	stop	c.547C>T	p.Arg183Ter	stop	hom					Goyette et al., 1994 (1554)/Rosenblatt et al., 1992 (1554)
FR.49	1	early			0.8	c.547C>T	p.Arg183Ter	stop	c.547C>T	p.Arg183Ter	stop	hom					Goyette et al., 1994 (1627)
FR.50	0.1	early			0.5	c.547C>T	p.Arg183Ter	stop	c.547C>T	p.Arg183Ter	stop	hom	AA				Burda et al., 2015b (Patient 42)/Huemer et al., 2015b (Patient 42)
FR.51.1	18	early				c.547C>T	p.Arg183Ter	stop	c.1013T>C	p.Met338Thr	missense	comp					Cappuccio et al., 2014 (Patient 1)
FR.51.2	10	early				c.547C>T	p.Arg183Ter	stop	c.1013T>C	p.Met338Thr	missense	comp					Cappuccio et al., 2014 (Patient 3)
FR.52		early			0.5	c.547C>T	p.Arg183Ter	stop	c.1167-2del	splice site deletion	splice	comp	AA				Burda et al., 2015b (Patient 64)/Froese et al 2016
FR.53.1		late			21.8	c.548G>A	p.Arg183Gln	missense	c.548G>A	p.Arg183Gln	missense	hom	AA				Burda et al., 2015b (Patient 68)/Froese et al 2016
FR.53.2		late			20.6	c.548G>A	p.Arg183Gln	missense	c.548G>A	p.Arg183Gln	missense	hom	AA				Burda et al., 2015b (Patient 53)/Froese et al 2016
FR.54	6	early				c.578G>A	p.Cys193Tyr	missense	c.1129C>T	p.Arg377Cys	missense	comp					Tonetti et al., 2003 (Family 9, 1982)/Marquet et al., 1994 (Case)
FR.55	216	late			11,17.0	c.584C>T	p.Ala195Val	missense	c.584C>T	p.Ala195Val	missense	hom	AA				Bathgate et al., 2012 (Patient); Huemer et al., 2015b (Patient 33)/Burda et al., 2015b (Patient 33)
FR.56		late			11.3	c.587G>A	p.Gly196Asp	missense	c.1160G>A	p.Gly387Asp	missense	hom	AA				Burda et al., 2015b (Patient 58)/Froese et al 2016
FR.57	132	late				c.604C>A	p.Pro202Thr	missense	c.604C>A	p.Pro202Thr	missense	hom					Schiff et al., 2011 (Patient 3)
FR.58	48	late			7	c.652G>T	p.Val218Leu	missense	c.652G>T	p.Val218Leu	missense	hom					Urreitzti et al., 2010 (Patient 1)
FR.59	0.25	early				c.662del	p.Gly221Glufs	frameshift	c.662del	p.Gly221Glufs	frameshift	hom					Wong et al., 2015 (Patient 3)
FR.60		late			4.2,4.2	c.673A>C	p.Ile225Leu	missense	c.673A>C	p.Ile225Leu	missense	hom	VV				Tamura et al., 2014 (Case)/ Burda et al., 2015b (Patient 77)
FR.61		late			1.7	c.677_679del	p.Ile226del	deletion	c.1753-18G>A	intronic	intronic	het/comp					Clayton et al., 1986 (Case)/Burda et al., 2015b (Patient 15)/Hyland et al., 1988 (Case1)
FR.62	5	early			2.1,2.2,0.5	c.680C>T	p.Thr227Met	missense	c.680C>T	p.Thr227Met	missense	hom					Goyette et al., 1995 (735)/Harpey et al., 1981, 1983 (Case)/Boss and Erbe, 1981 (SM)/ Rosenblatt et al., 1992 (735)
FR.63	24	late			3.5,3.2	c.752C>T	p.Pro251Leu	missense	c.752C>T	p.Pro251Leu	missense	hom					Goyette et al., 1995 (1807)/Kishi et al., 1994; Sakura et al., 1998 (Case)/Rosenblatt et al., 1992 (1807)
FR.64.1		late			2.7												Froese et al 2016
FR.64.2		late			2	c.760C>T	p.Pro254Ser	missense	c.760C>T	p.Pro254Ser	missense	hom	AA				Burda et al., 2015b (Patient 62)/Froese et al 2016
FR.65		early			0.7	c.764G>T	p.Gly255Val	missense	c.1167-2del	splice site	splice	comp	AA				Burda et al., 2015b (Patient 74)/Froese et al 2016
FR.66	0.5	early			0.8	c.767T>A	p.Ile256Asn	missense	c.1013T>C	p.Met338Thr		comp	AV				Burda et al., 2015b (Patient 44)/Huemer et al., 2015b (Patient 44)
FR.67		early				c.780+1G>A	splice site	splice	c.780+1G>A	splice site	splice	hom					Schiff et al., 2011 (Patient 1)
FR.68.1		late			15.3,13.3,5.3	c.780+1G>A	splice site	splice				?					Goyette et al., 1995 (354)/ Freeman et al., 1975 (Case 2)/Mudd et al., 1972 (LM)/ Boss and Erbe, 1981 (LM)/ Rosenblatt et al., 1992 (354)
FR.68.2		late			14.3,12.2,3.5	c.780+1G>A	splice site	splice				?					Goyette et al., 1995 (355)/ Freeman et al., 1975 (Case 1)/Mudd et al., 1972 (BM)/ Boss and Erbe, 1981 (BM)/ Rosenblatt et al., 1992 (355)
FR.69		early			1.1	c.781-2A>G	splice site	splice	c.781-2A>G	splice site	splice	hom					Tonetti et al., 2003 (Family 2, 1992)
FR.70		early			2.3	c.968T>C	p.Leu323Pro	missense	c.1129C>T	p.Arg377Cys	missense	comp					Goyette et al., 1996 (1767)/Rosenblatt et al., 1992 (1767)
FR.71		early				c.968T>C	p.Leu323Pro	missense	c.1541_1542del	p.Glu514Valfs	frameshift	comp					Sahai et al., 2014
FR.72	24	late			2.2	c.971A>G	p.Asn324Ser	missense	c.971A>G	p.Asn324Ser	missense	hom					Kluijtmans et al., 1998 (CM)/Wendel et al., 1983 (Patient 2); Wendel and Bremen, 1984 (CM); Hyland et al., 1988 (Case 2)
FR.73	192	late			27.6,17.8	c.973C>T	p.Arg325Cys	missense				?					Goyette et al., 1995 (356)/Mudd et al., 1972 (CP)/ Boss and Erbe, 1981 (CP)
FR.74	1	early				c.998T>C	p.Leu333Pro	missense	c.998T>C	p.Leu333Pro	missense						Homberger et al., 2001 (Patient 2); Thomas and Rosenblatt, 2005 (2)/Froese et al 2016
FR.75		late			5.3	c.1004G>A	p.Arg335His	missense	c.1167-2del	splice site	splice	comp					Burda et al,. 2015b (Patient 73)/Froese et al 2016
FR.76	12	early			5.5	c.1013T>C	p.Met338Thr	missense	c.1129C>T	p.Arg377Cys	missense	comp					Sibani et al., 2003 (2351)
FR.77	12	early			5.3	c.1013T>C	p.Met338Thr	missense	c.1715C>T	p.Pro572Leu	missense	comp					Sibani et al., 2003 (1951)/Goyette et al., 1996, 1998 (1951)
FR.78	1.5	early			0.2	c.1015T>G	p.Trp339Gly	missense	c.1015T>G	p.Trp339Gly	missense	hom					Sibani et al., 2003 (2231)
FR.79.1					0.5	c.1015T>G	p.Trp339Gly	missense	c.1015T>G	p.Trp339Gly	missense	hom	VV				Burda et al., 2015b (Patient 23)
FR.79.2					0.3												Froese et al 2016
FR.79.3	0.2	early			2.3,14.3	c.1015T>G	p.Trp339Gly	missense	c.1015T>G	p.Trp339Gly	missense	hom					Kluijtmans et al., 1998 (UB/HB); Bönig et al., 2003
FR.80	0.2	early			1.9,4.1,0.6	c.1015T>G	p.Trp339Gly	missense	c.1015T>G	p.Trp339Gly	missense	hom	VV				Abeling et al., 1999 (BK)/ Burda et al., 2015b (Patient 19)
FR.81	0.5	early			0.5	c.1015T>G	p.Trp339Gly	missense	c.1015T>G	p.Trp339Gly	missense	hom	VV				Burda et al., 2015b (Patient 40) /Huemer et al., 2015b (Patient 40)
FR.82	6	early			0.2	c.1015T>G	p.Trp339Gly	missense	c.1015T>G	p.Trp339Gly	missense	hom	VV				Burda et al., 2015b (Patient 48) /Huemer et al., 2015b (Patient 48)
FR.83		late			22	c.1033C>T	p.Arg345Cys	missense	c.1541_1542del	p.Glu514Valfs	frameshift	comp					Froese et al 2016, Rummel et al., 2007 (Patient 2)
FR.84		early			19.5	c.1042C>T	p.Pro348Ser	missense	c.1606G>T	p.Val536Phe	missense	comp	AV				Burda et al., 2015b (Patient 76) /Froese et al 2016
FR.85		late			42.2	c.1060C>T	p.His354Tyr	missense	c.1060C>T	p.His354Tyr	missense	hom	AA				Burda et al., 2015b (Patient 57) /Froese et al 2016
FR.86.1	22	late			27,26.9	c.1069C>T	p.Arg357Cys	missense	c.1069C>T	p.Arg357Cys	missense	hom					Tonetti et al., 2000 (Je)/ Tonetti et al., 2003 (Family 3, 1983)
FR.86.2	22	late			5,4.6	c.1069C>T	p.Arg357Cys	missense	c.1069C>T	p.Arg357Cys	missense	hom					Tonetti et al., 2000 (Do)/ Tonetti et al., 2003 (Family 3, 1985-1)
FR.86.3	24	late			35,34.6	c.1069C>T	p.Arg357Cys	missense	c.1069C>T	p.Arg357Cys	missense	hom					Tonetti et al., 2000 (Ju)/ Tonetti et al., 2003 (Family 3, 1985-2)
FR.86.4	2	early			9.2	c.1069C>T	p.Arg357Cys	missense	c.1069C>T	p.Arg357Cys	missense	hom					Tonetti et al., 2000 (De)/Tonetti et al., 2003 (Family 3, 1995)
FR.87	240	late				c.1070G>A	p.Arg357His	missense	c.1169G>A	p.Gly390Asp	missense	comp					Kim et al., 2013
FR.88	336	late			20.9,46.2	c.1070G>A	p.Arg357His	missense	c.1604G>A	p.Arg535Gln	missense	comp					Birnbaum et al., 2008
FR.89	0.3	early				c.1072C>T	p.Arg358Ter	stop	c.1072C>T	p.Arg358Ter	stop	hom					Kluijtmans et al., 1998 (K)/Hyland et al., 1988 (Case 3); Baethmnann et al., 2000 (MK)
FR.90		early			19.2	c.1088G>A	p.Arg363His	missense	c.1088G>A	p.Arg363His	missense	hom	VV				Burda et al., 2015b (Patient 28)/Froese et al 2016
FR.91	0.1	early			6.3	c.1114A>G	p.Lys372Glu	missense	c.1530+2T>C	splice site	splice	comp					Burda et al., 2015b (Patient 52)/Huemer et al., 2015b (Patient 52)
FR.92						c.1129C>T	p.Arg377Cys	missense	c.1129C>T	p.Arg377Cys	missense	hom					Strauss et al., 2007 (18 years old)
FR.93						c.1129C>T	p.Arg377Cys	missense	c.1129C>T	p.Arg377Cys	missense	hom					Strauss et al., 2007 (4 years old)
FR.94						c.1129C>T	p.Arg377Cys	missense	c.1129C>T	p.Arg377Cys	missense	hom					Strauss et al., 2007 (13 months old)
FR.95	7	early				c.1129C>T	p.Arg377Cys	missense	c.1129C>T	p.Arg377Cys	missense	hom					Strauss et al., 2007 (7 months old)
FR.96		asymptomatic				c.1129C>T	p.Arg377Cys	missense	c.1129C>T	p.Arg377Cys	missense	hom					Strauss et al., 2007 (newborn)
FR.97	0.75	early			7.4	c.1129C>T	p.Arg377Cys	missense	c.1347+1G>A	splice site	splice	comp					Burda et al., 2015b (Patient 54) /Huemer et al., 2015b (Patient 54)
FR.98	60	late			34.8	c.1130G>A	p.Arg377His	missense	c.1130G>A	p.Arg377His	missense	hom	AA				Burda et al., 2015b (Patient 31) /Huemer et al., 2015b (Patient 31)
FR.99.1	348	late			36.8,50.5,30.2	c.1130G>A	p.Arg377His	missense	c.1130G>A	p.Arg377His	missense		AA				Lossos et al., 2014 (Patient 3)/ Burda et al., 2015b (Patient 47)
FR.99.2	480	late			31.2,41.9	c.1130G>A	p.Arg377His	missense	c.1130G>A	p.Arg377His	missense	hom					Lossos et al., 2014 (Patient 4)
FR.100.1	444	late			50.0,52.8	c.1129C>T	p.Arg377Cys	missense	c.1535A>G	p.Tyr512Cys	missense	hom					Lossos et al., 2014 (Patient 1)
FR.100.2	600	late			18.1,19.6	c.1129C>T	p.Arg377Cys	missense	c.1535A>G	p.Tyr512Cys	missense	hom					Lossos et al., 2014 (Patient 2)
FR.101	120	late			7,8.2	c.1160G>A	p.Gly387Asp	missense	c.1756G>A	p.Glu586Lys	missense	comp					Goyette et al., 1996 (2006) / Sibani et al., 2000 (2006)
FR.102		early				c.1166+1G>A	splice site	splice	c.1699C>T	p.Arg567Ter	stop	comp					Tonetti et al., 2003 (Family 10, 1994)
FR.103		early			0.5	c.1167-2del	splice site	splice	c.1167-2del	splice site	splice	hom	AA				Burda et al., 2015b(Patient 21) /Froese et al 2016
FR.104	60	late			3.8	c.1262G>C	p.Trp421Ser	missense	c.1408G>T	p.Glu470Ter	stop	comp	AV				Homberger et al., 2001 (Patient 1); Burda et al., 2015b (Patient 10)/Huemer et al., 2015b (Patient 10)
FR.105	36	late				c.1304T>C	p.Phe435Ser	missense	c.1304T>C	p.Phe435Ser	missense	hom					Urreitzti et al., 2010 (Patient 3)
FR.106		early			4	c.1304T>C	p.Phe435Ser	missense	c.1539dup	p.Glu514Argfs	frameshift	comp					Munoz et al., 2015
FR.107	4	early			2.2	c.1320G>A	p.Ser440=	syn	c.1632+2T>G	splice site	splice	het/comp					Burda et al., 2015b (Patient 72) /Huemer et al., 2015b (Patient 72)
FR.108		early			1.1	c.1320G>A	p.Ser440=	syn	c.1683G>A	p.Trp561Ter	stop	het/comp					Burda et al., 2015b (Patient 72) /Froese et al 2016
FR.109	2	early			0.6	c.1408G>T	p.Glu470Ter	stop	c.1408G>T	p.Glu470Ter	stop	hom	AA				Urreitzti et al., 2010 (Patient 2)/Burda et al., 2015b (Patient 16)
FR.110		early			0.6	c.1408G>T	p.Glu470Ter	stop	c.1408G>T	p.Glu470Ter	stop	hom	AA				Burda et al., 2015b (Patient 25)/Froese et al 2016
FR.111	1	early			0.5	c.1408G>T	p.Glu470Ter	stop	c.1408G>T	p.Glu470Ter	stop	hom	AA				Burda et al., 2015b (Patient 18)/Huemer et al., 2015b (Patient 18)
FR.112						c.1408G>T	p.Glu470Ter	stop	c.1408G>T	p.Glu470Ter	stop	hom					Burda et al., 2015b (Patient 84)
FR.113		early				c.1408G>T	p.Glu470Ter	stop	c.1541_1542del	p.Glu514Valfs	frameshift	comp					Sibani et al., 2003 (1569)
FR.114		early				c.1530G>A	splice site;p.Lys510=	splice	c.1530G>A	splice site;p.Lys510=	splice	hom					Richard et al., 2013 (MTHFR case)
FR.115	2.5	early			0.6	c.1530G>A	splice site;p.Lys510=	splice	c.1530G>A	splice site;p.Lys510=	splice	hom					Burda et al., 2015b (Patient 22) /Huemer et al., 2015b (Patient 22)
FR.116	1	early			0.3	c.1530G>A	splice site;p.Lys510=	splice	c.1530G>A	splice site;p.Lys510=	splice	hom					Burda et al., 2015b (Patient 51) /Huemer et al., 2015b (Patient 51)
FR.117					0.6	c.1530G>A	splice site;p.Lys510=	splice	c.1530G>A	splice site;p.Lys510=	splice	hom					Burda et al., 2015b (Patient 17)
FR.118		early			0.6	c.1530G>A	splice site;p.Lys510=	splice	c.1530G>A	splice site;p.Lys510=	splice	hom					Burda et al., 2015b (Patient 50) /Froese et al 2016
FR.119		early			0.6	c.1530G>A	splice site;p.Lys510=	splice	c.1530G>A	splice site;p.Lys510=	splice	hom					Burda et al., 2015b (Patient 67) /Froese et al 2016
FR.120		early			0.7	c.1530G>A	splice site;p.Lys510=	splice	c.1530G>A	splice site;p.Lys510=	splice	hom					Burda et al., 2015b (Patient 69)/Broomfield et al., 2014 (Patient 2)
FR.121		early			0.8	c.1530G>A	splice site;p.Lys510=	splice	c.1530G>A	splice site;p.Lys510=	splice	hom					Burda et al., 2015b (Patient 70)/Froese et al 2016
FR.122						c.1530G>A	splice site;p.Lys510=	splice	c.1530G>A	splice site;p.Lys510=	splice	hom					Burda et al., 2015b (Patient 83)
FR.123						c.1530G>A	splice site;p.Lys510=	splice	c.1530G>A	splice site;p.Lys510=	splice	hom					Burda et al., 2015b (Patient 85)
FR.124						c.1530G>A	splice site;p.Lys510=	splice	c.1530G>A	splice site;p.Lys510=	splice	hom					Burda et al., 2015b (Patient 86)
FR.126		early				c.1593del	p.Lys531Asnfs	frameshift	c.1593del	p.Lys531Asnfs	frameshift	hom					Schiff et al., 2011 (Patient 5)
FR.127	15	early				c.1603C>T	p.Arg535Trp	missense	c.1603C>T	p.Arg535Trp	missense	hom					Schiff et al., 2011 (Patient 2)
FR.128	2.5	early			1.8	c.1632+2T>G	splice site	splice	c.1632+2T>G	splice site	splice	hom					Burda et al., 2015b (Patient 37)/Huemer et al., 2015b (Patient 37)
FR.129.1		late			10	c.1699C>T	p.Arg567Ter	stop				?					Tonetti et al., 2003 (Family 11, 1981)
FR.129.2		late			7.6	c.1699C>T	p.Arg567Ter	stop				?					Tonetti et al., 2003 (Family 11, 1983)
FR.130	3	early			19.8,48.9,10	c.1699C>T	p.Arg567Ter	stop	c.1699C>T	p.Arg567Ter	stop	hom					Kluijtmans et al., 1998 (U)/Engelbrecht et al., 1997
FR.131	4	early			10.3	c.1721T>G	p.Val574Gly	missense	c.1721T>G	p.Val574Gly	missense	hom	VV				Urreitzti et al., 2010 (Patient 5)/Burda et al., 2015b (Patient 56)
FR.132		late			6.5	c.1724T>G	p.Val575Gly	missense	c.1724T>G	p.Val575Gly	missense	hom	AA				Burda et al., 2015b (Patient 75)/Froese et al 2016
FR.133	1	early				c.1750A>T	p.Lys584Ter	stop	c.1750A>T	p.Lys584Ter	stop	hom					Sibani et al., 2000 (1794)
FR.134	1.25	early			3.7	c.1752+1G>T	splice site	splice	c.1752+1G>T	splice site	splice	hom					Burda et al., 2015b (Patient 12)/Huemer et al., 2015b (Patient 12)
FR.135		early			3	c.1752+1G>T	splice site	splice	c.1752+1G>T	splice site	splice	hom					Burda et al., 2015b (Patient 14)/Froese et al 2016
FR.136	24	late			3.5	c.1753-18G>A	intronic	intronic	c.1753-18G>A	intronic	intronic	hom					Burda et al., 2015b (Patient 26)/Huemer et al., 2015b (Patient 26)
FR.137		late			3.7	c.1753-18G>A	intronic	intronic	c.1753-18G>A	intronic	intronic	hom					Burda et al., 2015b (Patient 79)/Froese et al 2016
FR.138	1.25	early			2.5	c.1753-18G>A	intronic	intronic	c.1753-18G>A	intronic	intronic	hom					Burda et al., 2015b (Patient 13)/Huemer et al., 2015b (Patient 13)
FR.139		early			2	c.1768del	p.Leu590Cysfs	frameshift	c.1768del	p.Leu590Cysfs	frameshift	hom					Urreitzti et al., 2010 (Patient 4)/Burda et al., 2015b (Patient 49)
FR.140	1	early			3.1	c.1793T>C	p.Leu598Pro	missense	c.1793T>C	p.Leu598Pro	missense	hom	AA				Burda et al., 2015b (Patient 38)/Huemer et al., 2015b (Patient 38)
FR.141		late			5.9	c.[1797_1798delinsGT;1808C>G]	p.[Tyr599Ter;Ser603Cys]	stop	c.1883T>C	p.Leu628Pro	missense	comp					Burda et al., 2015b (Patient 07)/Suormala et al., 2002 (Patient 07)
FR.142		early			0.9	c.1969T>C	p.Ter657Arg	stoploss	c.1969T>C	p.Ter657Arg	stoploss	hom					Burda et al., 2015b (Patient 34)/Froese et al 2016
FR.143.1		early			1.5	c.1970G>C	p.Ter657Ser	stoploss	c.1702G>C	p.Glu568Gln	missense	comp					Tonetti et al., 2003 (Family 4, 1995)
FR.143.2		early			4.5	c.1982G>C	UTR	UTR	c.1982G>C	UTR	UTR	hom					Tonetti et al., 2003 (Family 4, 1998)
VK.1	660	late				c.1103C>A	p.Ala368Asp	missense	c.1167-1G>A	splice site	splice	het/comp	AV				Viktor Kozich (p.c.)
VK.2		late?				c.867_868insG	p.fs	frameshift				het	AV				Viktor Kozich (p.c.)
VK.3		late?				c.?	p.R377C	missense				het	AV				Viktor Kozich (p.c.)

## Sheet: 1000 genomes
	Genotype allele 1			Genotype allele 2
Sample	Nucleotide change	Protein consequence	Type	Nucleotide change	Protein consequence	Type	Zygousity	A222V status	E429A status	Allele count	Sources and References
subj39	c.1781G>A	p.Arg594Gln	missense				het	AA	AE	70	1000 genomes phase 3
subj231				c.1781G>A	p.Arg594Gln	missense	het	AA	EA	68	1000 genomes phase 3
subj303				c.1781G>A	p.Arg594Gln	missense	het	AA	AA	36	1000 genomes phase 3
subj9				c.1781G>A	p.Arg594Gln	missense	het	VA	EA	34	1000 genomes phase 3
subj31	c.1781G>A	p.Arg594Gln	missense				het	AV	AE	30	1000 genomes phase 3
subj78	c.1781G>A	p.Arg594Gln	missense				het	AA	AA	23	1000 genomes phase 3
subj207	c.1781G>A	p.Arg594Gln	missense	c.1781G>A	p.Arg594Gln	missense	hom	AA	AA	18	1000 genomes phase 3
subj1382				c.1781G>A	p.Arg594Gln	missense	het	AA	AE	14	1000 genomes phase 3
subj1398				c.1781G>A	p.Arg594Gln	missense	het	AA	EE	11	1000 genomes phase 3
subj1004	c.1781G>A	p.Arg594Gln	missense				het	AA	EE	10	1000 genomes phase 3
subj1380	c.1781G>A	p.Arg594Gln	missense				het	AA	EA	9	1000 genomes phase 3
subj123	c.1958C>T	p.Thr653Met	missense				het	AA	AE	7	1000 genomes phase 3
subj935				c.1555C>T	p.Arg519Cys	missense	het	AA	EE	6	1000 genomes phase 3
subj395				c.1264G>A	p.Gly422Arg	missense	het	AA	EE	5	1000 genomes phase 3
subj1486	c.1781G>A	p.Arg594Gln	missense	c.1781G>A	p.Arg594Gln	missense	hom	AA	EA	5	1000 genomes phase 3
subj1051	c.1264G>A	p.Gly422Arg	missense				het	AA	EE	4	1000 genomes phase 3
subj1441				c.1781G>A	p.Arg594Gln	missense	het	VA	EE	4	1000 genomes phase 3
subj948	c.788A>C	p.His263Pro	missense				het	AA	EE	4	1000 genomes phase 3
subj37				c.1958C>T	p.Thr653Met	missense	het	AA	EA	3	1000 genomes phase 3
subj1265	c.1555C>T	p.Arg519Cys	missense				het	AA	EE	3	1000 genomes phase 3
subj17	c.1958C>T	p.Thr653Met	missense				het	AV	AE	3	1000 genomes phase 3
subj744				c.1556G>T	p.Arg519Leu	missense	het	VA	EA	3	1000 genomes phase 3
subj24				c.1958C>T	p.Thr653Met	missense	het	VA	EA	3	1000 genomes phase 3
subj983				c.1418G>A	p.Arg473Gln	missense	het	AA	EE	2	1000 genomes phase 3
subj794				c.1556G>T	p.Arg519Leu	missense	het	AA	EA	2	1000 genomes phase 3
subj1139				c.667G>A	p.Asp223Asn	missense	het	AA	EE	2	1000 genomes phase 3
subj993	c.1264G>A	p.Gly422Arg	missense				het	AA	EA	2	1000 genomes phase 3
subj1752	c.1500G>C	p.Trp500Cys	missense				het	VV	EE	2	1000 genomes phase 3
subj1213	c.1556G>T	p.Arg519Leu	missense				het	AA	AE	2	1000 genomes phase 3
subj1440	c.1781G>A	p.Arg594Gln	missense	c.1781G>A	p.Arg594Gln	missense	hom	AA	AE	2	1000 genomes phase 3
subj35	c.1781G>A	p.Arg594Gln	missense	c.1958C>T	p.Thr653Met	missense	comp	AA	AA	2	1000 genomes phase 3
subj1061	c.1932C>A	p.Asn644Lys	missense				het	VA	EE	2	1000 genomes phase 3
subj1275				c.1004G>A	p.Arg335His	missense	het	AA	EE	1	1000 genomes phase 3
subj2130				c.1263G>C	p.Trp421Cys	missense	het	AA	EE	1	1000 genomes phase 3
subj731				c.333G>C	p.Met111Ile	missense	het	AA	EA	1	1000 genomes phase 3
subj1916				c.136C>T	p.Arg46Trp	missense	het	AA	EE	1	1000 genomes phase 3
subj1442				c.1537T>A	p.Leu513Ile	missense	het	AA	EA	1	1000 genomes phase 3
subj1278				c.1651G>A	p.Ala551Thr	missense	het	AA	EA	1	1000 genomes phase 3
subj1064				c.548G>A	p.Arg183Gln	missense	het	AA	EE	1	1000 genomes phase 3
subj650				c.62G>A	p.Ser21Asn	missense	het	AA	EE	1	1000 genomes phase 3
subj195	c.1262G>T	p.Trp421Leu	missense				het	VA	EE	1	1000 genomes phase 3
subj347	c.1264G>A	p.Gly422Arg	missense	c.1264G>A	p.Gly422Arg	missense	hom	AA	EE	1	1000 genomes phase 3
subj1191	c.1264G>A	p.Gly422Arg	missense	c.1781G>A	p.Arg594Gln	missense	comp	AA	EA	1	1000 genomes phase 3
subj1626				c.1781G>A	p.Arg594Gln	missense	het	VA	AA	1	1000 genomes phase 3
subj2329	c.757G>A	p.Val253Ile	missense				het	AA	AA	1	1000 genomes phase 3
subj353				c.1264G>A	p.Gly422Arg	missense	het	AA	AE	1	1000 genomes phase 3
subj79				c.152G>A	p.Arg51Gln	missense	het	AA	AA	1	1000 genomes phase 3
subj2071				c.1555C>T	p.Arg519Cys	missense	het	AA	AE	1	1000 genomes phase 3
subj1990				c.1556G>T	p.Arg519Leu	missense	het	AA	AA	1	1000 genomes phase 3
subj2176				c.1720G>A	p.Val574Ile	missense	het	AV	AE	1	1000 genomes phase 3
subj32				c.673A>G	p.Ile225Val	missense	het	AV	AE	1	1000 genomes phase 3
subj1009				c.788A>C	p.His263Pro	missense	het	AA	AE	1	1000 genomes phase 3
subj524				c.973C>T	p.Arg325Cys	missense	het	AA	AE	1	1000 genomes phase 3
subj1843	c.136C>T	p.Arg46Trp	missense				het	AV	EE	1	1000 genomes phase 3
subj846	c.[1409A>T;1408G>C]	p.Glu470Leu	missense				het	VA	EE	1	1000 genomes phase 3
subj179	c.[1409A>T;1408G>C]	p.Glu470Leu	missense				het	VA	EA	1	1000 genomes phase 3
subj1987	c.1555C>T	p.Arg519Cys	missense				het	AA	EA	1	1000 genomes phase 3
subj420	c.1555C>T	p.Arg519Cys	missense				het	AV	EE	1	1000 genomes phase 3
subj2161	c.1556G>T	p.Arg519Leu	missense	c.1556G>T	p.Arg519Leu	missense	hom	AA	AA	1	1000 genomes phase 3
subj1284	c.1625A>C	p.Asn542Thr	missense				het	AA	EE	1	1000 genomes phase 3
subj698	c.[1781G>A;566A>C]	p.[Arg594Gln;Tyr189Ser]	missense				het	AV	AE	1	1000 genomes phase 3
subj1144	c.1781G>A	p.Arg594Gln	missense	c.1264G>A	p.Gly422Arg	missense	comp	AA	AE	1	1000 genomes phase 3
subj2218	c.1781G>A	p.Arg594Gln	missense	c.1932C>A	p.Asn644Lys	missense	comp	AV	AE	1	1000 genomes phase 3
subj191	c.1781G>A	p.Arg594Gln	missense	c.700G>A	p.Asp234Asn	missense	comp	AV	AE	1	1000 genomes phase 3
subj1787	c.1781G>A	p.Arg594Gln	missense				het	VV	EE	1	1000 genomes phase 3
subj1167	c.1886A>G	p.Asp629Gly	missense				het	AA	EE	1	1000 genomes phase 3
subj1832	c.1903G>T	p.Val635Leu	missense				het	VA	EE	1	1000 genomes phase 3
subj330	c.1958C>T	p.Thr653Met	missense				het	AA	AA	1	1000 genomes phase 3
subj1700	c.1958C>T	p.Thr653Met	missense	c.1958C>T	p.Thr653Met	missense	hom	AA	AA	1	1000 genomes phase 3
subj1317	c.260G>A	p.Gly87Asp	missense				het	AA	EA	1	1000 genomes phase 3
subj676	c.360T>G	p.Cys120Trp	missense				het	AV	EE	1	1000 genomes phase 3
subj85	c.382A>G	p.Met128Val	missense				het	VA	EA	1	1000 genomes phase 3
subj1822				c.1316T>C	p.Leu439Pro	missense	het	VV	EE	1	1000 genomes phase 3
subj648				c.[1781G>A;240T>G]	p.[Arg594Gln;Phe80Leu]	missense	het	VA	EA	1	1000 genomes phase 3
subj186				c.1781G>A	p.Arg594Gln	missense	het	VV	EE	1	1000 genomes phase 3
subj2259				c.788A>C	p.His263Pro	missense	het	VA	EE	1	1000 genomes phase 3
subj1258	c.667G>A	p.Asp223Asn	missense				het	AA	EE	1	1000 genomes phase 3
subj275	c.667G>A	p.Asp223Asn	missense				het	AV	EE	1	1000 genomes phase 3
subj309	c.700G>A	p.Asp234Asn	missense				het	VA	EE	1	1000 genomes phase 3
subj923	c.700G>A	p.Asp234Asn	missense				het	VA	EA	1	1000 genomes phase 3
subj777	c.700G>A	p.Asp234Asn	missense	c.1781G>A	p.Arg594Gln	missense	comp	VA	EA	1	1000 genomes phase 3
subj824	c.700G>A	p.Asp234Asn	missense				het	VV	EE	1	1000 genomes phase 3
subj2272	c.715T>C	p.Phe239Leu	missense	c.1781G>A	p.Arg594Gln	missense	comp	AA	EA	1	1000 genomes phase 3
subj984	c.788A>C	p.His263Pro	missense	c.1781G>A	p.Arg594Gln	missense	comp	AA	EA	1	1000 genomes phase 3
subj190	c.802C>T	p.Leu268Phe	missense				het	AA	EE	1	1000 genomes phase 3
subj911	c.847G>A	p.Val283Met	missense				het	VA	EE	1	1000 genomes phase 3
subj1955	c.887A>T	p.Asn296Ile	missense				het	AA	EA	1	1000 genomes phase 3
