# Supplementary material for: Shifting landscapes of human MTHFR missense-variant effects
Source: Am J Hum Genet. 2021 Jul 1;108(7):1283–300. doi: 10.1016/j.ajhg.2021.05.009 (PMC8322931; doi:10.1016/j.ajhg.2021.05.009)
Supplement: Table S4. List of TileSeq primers and PopCode mutagenesis oligos [file mmc5.xlsx]

## Sheet: PopCode oligos
PopCode mutagenesis - degenerate oligo sequences
MTHFR_V1X	TACAAAAAAGTTGGCATGNNKAACGAAGCCAGAGGA
MTHFR_N2X	AAAAGTTGGCATGGTGNNKGAAGCCAGAGGAAACA
MTHFR_E3X	GTTGGCATGGTGAACNNKGCCAGAGGAAACAGC
MTHFR_A4X	GGCATGGTGAACGAANNKAGAGGAAACAGCAGC
MTHFR_R5X	ATGGTGAACGAAGCCNNKGGAAACAGCAGCCTC
MTHFR_G6X	GTGAACGAAGCCAGANNKAACAGCAGCCTCAAC
MTHFR_N7X	AACGAAGCCAGAGGANNKAGCAGCCTCAACCC
MTHFR_S8X	CGAAGCCAGAGGAAACNNKAGCCTCAACCCCTG
MTHFR_S9X	GCCAGAGGAAACAGCNNKCTCAACCCCTGCTTG
MTHFR_L10X	AGAGGAAACAGCAGCNNKAACCCCTGCTTGGA
MTHFR_N11X	GGAAACAGCAGCCTCNNKCCCTGCTTGGAGGG
MTHFR_P12X	AACAGCAGCCTCAACNNKTGCTTGGAGGGCAG
MTHFR_C13X	GCAGCCTCAACCCCNNKTTGGAGGGCAGTGC
MTHFR_L14X	GCCTCAACCCCTGCNNKGAGGGCAGTGCCA
MTHFR_E15X	CTCAACCCCTGCTTGNNKGGCAGTGCCAGCA
MTHFR_G16X	ACCCCTGCTTGGAGNNKAGTGCCAGCAGTGG
MTHFR_S17X	CCTGCTTGGAGGGCNNKGCCAGCAGTGGCA
MTHFR_A18X	GCTTGGAGGGCAGTNNKAGCAGTGGCAGTGA
MTHFR_S19X	GGAGGGCAGTGCCNNKAGTGGCAGTGAGAGC
MTHFR_S20X	GGGCAGTGCCAGCNNKGGCAGTGAGAGCTC
MTHFR_G21X	GCAGTGCCAGCAGTNNKAGTGAGAGCTCCAAAG
MTHFR_S22X	TGCCAGCAGTGGCNNKGAGAGCTCCAAAGATAGT
MTHFR_E23X	CCAGCAGTGGCAGTNNKAGCTCCAAAGATAGTTC
MTHFR_S24X	GCAGTGGCAGTGAGNNKTCCAAAGATAGTTCGAGA
MTHFR_S25X	GTGGCAGTGAGAGCNNKAAAGATAGTTCGAGATGTT
MTHFR_K26X	GCAGTGAGAGCTCCNNKGATAGTTCGAGATGTTCC
MTHFR_D27X	CAGTGAGAGCTCCAAANNKAGTTCGAGATGTTCCA
MTHFR_S28X	GTGAGAGCTCCAAAGATNNKTCGAGATGTTCCACC
MTHFR_S29X	AGAGCTCCAAAGATAGTNNKAGATGTTCCACCCCG
MTHFR_R30X	GCTCCAAAGATAGTTCGNNKTGTTCCACCCCGG
MTHFR_C31X	TCCAAAGATAGTTCGAGANNKTCCACCCCGGGC
MTHFR_S32X	CAAAGATAGTTCGAGATGTNNKACCCCGGGCCTG
MTHFR_T33X	GATAGTTCGAGATGTTCCNNKCCGGGCCTGGAC
MTHFR_P34X	TTCGAGATGTTCCACCNNKGGCCTGGACCCC
MTHFR_G35X	AGATGTTCCACCCCGNNKCTGGACCCCGAGC
MTHFR_L36X	TCCACCCCGGGCNNKGACCCCGAGCGG
MTHFR_D37X	ACCCCGGGCCTGNNKCCCGAGCGGCATG
MTHFR_P38X	CCGGGCCTGGACNNKGAGCGGCATGAGAG
MTHFR_E39X	GGGCCTGGACCCCNNKCGGCATGAGAGACTC
MTHFR_R40X	CCTGGACCCCGAGNNKCATGAGAGACTCCGG
MTHFR_H41X	GACCCCGAGCGGNNKGAGAGACTCCGGGAG
MTHFR_E42X	CCCGAGCGGCATNNKAGACTCCGGGAGAAG
MTHFR_R43X	CGAGCGGCATGAGNNKCTCCGGGAGAAGATGA
MTHFR_L44X	AGCGGCATGAGAGANNKCGGGAGAAGATGAGG
MTHFR_R45X	CGGCATGAGAGACTCNNKGAGAAGATGAGGCGG
MTHFR_E46X	CATGAGAGACTCCGGNNKAAGATGAGGCGGCG
MTHFR_K47X	GAGAGACTCCGGGAGNNKATGAGGCGGCGATT
MTHFR_M48X	AGACTCCGGGAGAAGNNKAGGCGGCGATTGG
MTHFR_R49X	CTCCGGGAGAAGATGNNKCGGCGATTGGAATCT
MTHFR_R50X	CGGGAGAAGATGAGGNNKCGATTGGAATCTGGTG
MTHFR_R51X	GAGAAGATGAGGCGGNNKTTGGAATCTGGTGACAA
MTHFR_L52X	GATGAGGCGGCGANNKGAATCTGGTGACAAGTG
MTHFR_E53X	GAGGCGGCGATTGNNKTCTGGTGACAAGTGG
MTHFR_S54X	GCGGCGATTGGAANNKGGTGACAAGTGGTTCT
MTHFR_G55X	CGGCGATTGGAATCTNNKGACAAGTGGTTCTCCC
MTHFR_D56X	GCGATTGGAATCTGGTNNKAAGTGGTTCTCCCTG
MTHFR_K57X	GATTGGAATCTGGTGACNNKTGGTTCTCCCTGGAA
MTHFR_W58X	TGGAATCTGGTGACAAGNNKTTCTCCCTGGAATTCTT
MTHFR_F59X	ATCTGGTGACAAGTGGNNKTCCCTGGAATTCTTCC
MTHFR_S60X	TGGTGACAAGTGGTTCNNKCTGGAATTCTTCCCTCC
MTHFR_L61X	TGACAAGTGGTTCTCCNNKGAATTCTTCCCTCCTCG
MTHFR_E62X	CAAGTGGTTCTCCCTGNNKTTCTTCCCTCCTCGAA
MTHFR_F63X	TGGTTCTCCCTGGAANNKTTCCCTCCTCGAACT
MTHFR_F64X	GGTTCTCCCTGGAATTCNNKCCTCCTCGAACTGCT
MTHFR_P65X	TCTCCCTGGAATTCTTCNNKCCTCGAACTGCTGAG
MTHFR_P66X	CCTGGAATTCTTCCCTNNKCGAACTGCTGAGGG
MTHFR_R67X	GGAATTCTTCCCTCCTNNKACTGCTGAGGGAGC
MTHFR_T68X	ATTCTTCCCTCCTCGANNKGCTGAGGGAGCTGT
MTHFR_A69X	TTCCCTCCTCGAACTNNKGAGGGAGCTGTCAATC
MTHFR_E70X	CCTCCTCGAACTGCTNNKGGAGCTGTCAATCTCA
MTHFR_G71X	CCTCGAACTGCTGAGNNKGCTGTCAATCTCATCTC
MTHFR_A72X	CGAACTGCTGAGGGANNKGTCAATCTCATCTCAAGG
MTHFR_V73X	CTGCTGAGGGAGCTNNKAATCTCATCTCAAGGTTT
MTHFR_N74X	GCTGAGGGAGCTGTCNNKCTCATCTCAAGGTTTGAC
MTHFR_L75X	TGAGGGAGCTGTCAATNNKATCTCAAGGTTTGACCG
MTHFR_I76X	GGGAGCTGTCAATCTCNNKTCAAGGTTTGACCGG
MTHFR_S77X	GAGCTGTCAATCTCATCNNKAGGTTTGACCGGATG
MTHFR_R78X	CTGTCAATCTCATCTCANNKTTTGACCGGATGGCA
MTHFR_F79X	GTCAATCTCATCTCAAGGNNKGACCGGATGGCAGC
MTHFR_D80X	AATCTCATCTCAAGGTTTNNKCGGATGGCAGCAG
MTHFR_R81X	CTCATCTCAAGGTTTGACNNKATGGCAGCAGGTGG
MTHFR_M82X	TCAAGGTTTGACCGGNNKGCAGCAGGTGGCC
MTHFR_A83X	AAGGTTTGACCGGATGNNKGCAGGTGGCCCC
MTHFR_A84X	TTGACCGGATGGCANNKGGTGGCCCCCTCT
MTHFR_G85X	CCGGATGGCAGCANNKGGCCCCCTCTACATA
MTHFR_G86X	GGATGGCAGCAGGTNNKCCCCTCTACATAGACG
MTHFR_P87X	GGCAGCAGGTGGCNNKCTCTACATAGACGTGAC
MTHFR_L88X	GCAGGTGGCCCCNNKTACATAGACGTGACCTG
MTHFR_Y89X	AGGTGGCCCCCTCNNKATAGACGTGACCTGG
MTHFR_I90X	GTGGCCCCCTCTACNNKGACGTGACCTGGCA
MTHFR_D91X	GGCCCCCTCTACATANNKGTGACCTGGCACCC
MTHFR_V92X	CCCCCTCTACATAGACNNKACCTGGCACCCAG
MTHFR_T93X	CCCTCTACATAGACGTGNNKTGGCACCCAGCAG
MTHFR_W94X	TCTACATAGACGTGACCNNKCACCCAGCAGGTGA
MTHFR_H95X	CATAGACGTGACCTGGNNKCCAGCAGGTGACCC
MTHFR_P96X	ACGTGACCTGGCACNNKGCAGGTGACCCTGG
MTHFR_A97X	GACCTGGCACCCANNKGGTGACCCTGGCTC
MTHFR_G98X	CTGGCACCCAGCANNKGACCCTGGCTCAGA
MTHFR_D99X	GCACCCAGCAGGTNNKCCTGGCTCAGACAAG
MTHFR_P100X	ACCCAGCAGGTGACNNKGGCTCAGACAAGGAG
MTHFR_G101X	CAGCAGGTGACCCTNNKTCAGACAAGGAGACCT
MTHFR_S102X	CAGGTGACCCTGGCNNKGACAAGGAGACCTCCT
MTHFR_D103X	GTGACCCTGGCTCANNKAAGGAGACCTCCTCC
MTHFR_K104X	ACCCTGGCTCAGACNNKGAGACCTCCTCCATGA
MTHFR_E105X	CCTGGCTCAGACAAGNNKACCTCCTCCATGATGA
MTHFR_T106X	GGCTCAGACAAGGAGNNKTCCTCCATGATGATCG
MTHFR_S107X	CTCAGACAAGGAGACCNNKTCCATGATGATCGCC
MTHFR_S108X	AGACAAGGAGACCTCCNNKATGATGATCGCCAGC
MTHFR_M109X	AAGGAGACCTCCTCCNNKATGATCGCCAGCAC
MTHFR_M110X	GGAGACCTCCTCCATGNNKATCGCCAGCACCG
MTHFR_I111X	GACCTCCTCCATGATGNNKGCCAGCACCGCC
MTHFR_A112X	CCTCCTCCATGATGATCNNKAGCACCGCCGTG
MTHFR_S113X	TCCATGATGATCGCCNNKACCGCCGTGAACTA
MTHFR_T114X	ATGATGATCGCCAGCNNKGCCGTGAACTACTGT
MTHFR_A115X	TGATCGCCAGCACCNNKGTGAACTACTGTGGCC
MTHFR_V116X	GCCAGCACCGCCNNKAACTACTGTGGCCTG
MTHFR_N117X	AGCACCGCCGTGNNKTACTGTGGCCTGGAG
MTHFR_Y118X	CACCGCCGTGAACNNKTGTGGCCTGGAGAC
MTHFR_C119X	CCGCCGTGAACTACNNKGGCCTGGAGACCAT
MTHFR_G120X	GCCGTGAACTACTGTNNKCTGGAGACCATCCTG
MTHFR_L121X	CGTGAACTACTGTGGCNNKGAGACCATCCTGCAC
MTHFR_E122X	GAACTACTGTGGCCTGNNKACCATCCTGCACATG
MTHFR_T123X	ACTGTGGCCTGGAGNNKATCCTGCACATGACC
MTHFR_I124X	GTGGCCTGGAGACCNNKCTGCACATGACCTGC
MTHFR_L125X	GGCCTGGAGACCATCNNKCACATGACCTGCTGC
MTHFR_H126X	CTGGAGACCATCCTGNNKATGACCTGCTGCCG
MTHFR_M127X	GAGACCATCCTGCACNNKACCTGCTGCCGTC
MTHFR_T128X	ACCATCCTGCACATGNNKTGCTGCCGTCAGC
MTHFR_C129X	ATCCTGCACATGACCNNKTGCCGTCAGCGC
MTHFR_C130X	TGCACATGACCTGCNNKCGTCAGCGCCTGG
MTHFR_R131X	CACATGACCTGCTGCNNKCAGCGCCTGGAGG
MTHFR_Q132X	GACCTGCTGCCGTNNKCGCCTGGAGGAGAT
MTHFR_R133X	CTGCTGCCGTCAGNNKCTGGAGGAGATCACG
MTHFR_L134X	TGCCGTCAGCGCNNKGAGGAGATCACGGGC
MTHFR_E135X	CCGTCAGCGCCTGNNKGAGATCACGGGCCA
MTHFR_E136X	TCAGCGCCTGGAGNNKATCACGGGCCATCT
MTHFR_I137X	GCGCCTGGAGGAGNNKACGGGCCATCTGC
MTHFR_T138X	CGCCTGGAGGAGATCNNKGGCCATCTGCACAAA
MTHFR_G139X	CTGGAGGAGATCACGNNKCATCTGCACAAAGCTAA
MTHFR_H140X	AGGAGATCACGGGCNNKCTGCACAAAGCTAAGC
MTHFR_L141X	AGATCACGGGCCATNNKCACAAAGCTAAGCAGC
MTHFR_H142X	TCACGGGCCATCTGNNKAAAGCTAAGCAGCTGG
MTHFR_K143X	GGGCCATCTGCACNNKGCTAAGCAGCTGGG
MTHFR_A144X	GGCCATCTGCACAAANNKAAGCAGCTGGGCC
MTHFR_K145X	CCATCTGCACAAAGCTNNKCAGCTGGGCCTGAA
MTHFR_Q146X	ATCTGCACAAAGCTAAGNNKCTGGGCCTGAAGAAC
MTHFR_L147X	GCACAAAGCTAAGCAGNNKGGCCTGAAGAACATCA
MTHFR_G148X	CAAAGCTAAGCAGCTGNNKCTGAAGAACATCATGGC
MTHFR_L149X	CTAAGCAGCTGGGCNNKAAGAACATCATGGCGC
MTHFR_K150X	GCAGCTGGGCCTGNNKAACATCATGGCGCTG
MTHFR_N151X	AGCTGGGCCTGAAGNNKATCATGGCGCTGC
MTHFR_I152X	CTGGGCCTGAAGAACNNKATGGCGCTGCGG
MTHFR_M153X	GGGCCTGAAGAACATCNNKGCGCTGCGGGG
MTHFR_A154X	GCCTGAAGAACATCATGNNKCTGCGGGGAGACC
MTHFR_L155X	GAAGAACATCATGGCGNNKCGGGGAGACCCAATA
MTHFR_R156X	AACATCATGGCGCTGNNKGGAGACCCAATAGGTG
MTHFR_G157X	ATGGCGCTGCGGNNKGACCCAATAGGTGACC
MTHFR_D158X	GCGCTGCGGGGANNKCCAATAGGTGACCAGT
MTHFR_P159X	GCTGCGGGGAGACNNKATAGGTGACCAGTGGG
MTHFR_I160X	GCGGGGAGACCCANNKGGTGACCAGTGGGA
MTHFR_G161X	CGGGGAGACCCAATANNKGACCAGTGGGAAGAG
MTHFR_D162X	GGGAGACCCAATAGGTNNKCAGTGGGAAGAGGAG
MTHFR_Q163X	GAGACCCAATAGGTGACNNKTGGGAAGAGGAGGAG
MTHFR_W164X	CCCAATAGGTGACCAGNNKGAAGAGGAGGAGGGA
MTHFR_E165X	AATAGGTGACCAGTGGNNKGAGGAGGAGGGAGG
MTHFR_E166X	GGTGACCAGTGGGAANNKGAGGAGGGAGGCTTC
MTHFR_E167X	GACCAGTGGGAAGAGNNKGAGGGAGGCTTCAAC
MTHFR_E168X	CAGTGGGAAGAGGAGNNKGGAGGCTTCAACTACG
MTHFR_G169X	TGGGAAGAGGAGGAGNNKGGCTTCAACTACGCA
MTHFR_G170X	GAAGAGGAGGAGGGANNKTTCAACTACGCAGTGG
MTHFR_F171X	AGGAGGAGGGAGGCNNKAACTACGCAGTGGAC
MTHFR_N172X	GAGGAGGGAGGCTTCNNKTACGCAGTGGACCTG
MTHFR_Y173X	GAGGGAGGCTTCAACNNKGCAGTGGACCTGGT
MTHFR_A174X	GGGAGGCTTCAACTACNNKGTGGACCTGGTGAAG
MTHFR_V175X	GGCTTCAACTACGCANNKGACCTGGTGAAGCAC
MTHFR_D176X	CTTCAACTACGCAGTGNNKCTGGTGAAGCACATCC
MTHFR_L177X	AACTACGCAGTGGACNNKGTGAAGCACATCCGA
MTHFR_V178X	ACGCAGTGGACCTGNNKAAGCACATCCGAAGTG
MTHFR_K179X	CAGTGGACCTGGTGNNKCACATCCGAAGTGAGT
MTHFR_H180X	GTGGACCTGGTGAAGNNKATCCGAAGTGAGTTTGG
MTHFR_I181X	GACCTGGTGAAGCACNNKCGAAGTGAGTTTGGTG
MTHFR_R182X	CCTGGTGAAGCACATCNNKAGTGAGTTTGGTGACTA
MTHFR_S183X	GTGAAGCACATCCGANNKGAGTTTGGTGACTACTTT
MTHFR_E184X	GAAGCACATCCGAAGTNNKTTTGGTGACTACTTTGAC
MTHFR_F185X	GCACATCCGAAGTGAGNNKGGTGACTACTTTGACATC
MTHFR_G186X	ACATCCGAAGTGAGTTTNNKGACTACTTTGACATCTGT
MTHFR_D187X	CCGAAGTGAGTTTGGTNNKTACTTTGACATCTGTGTG
MTHFR_Y188X	GAAGTGAGTTTGGTGACNNKTTTGACATCTGTGTGG
MTHFR_F189X	GTGAGTTTGGTGACTACNNKGACATCTGTGTGGCA
MTHFR_D190X	GAGTTTGGTGACTACTTTNNKATCTGTGTGGCAGGT
MTHFR_I191X	TTTGGTGACTACTTTGACNNKTGTGTGGCAGGTTAC
MTHFR_C192X	GGTGACTACTTTGACATCNNKGTGGCAGGTTACCC
MTHFR_V193X	GACTACTTTGACATCTGTNNKGCAGGTTACCCCAAA
MTHFR_A194X	TACTTTGACATCTGTGTGNNKGGTTACCCCAAAGGC
MTHFR_G195X	GACATCTGTGTGGCANNKTACCCCAAAGGCCA
MTHFR_Y196X	ATCTGTGTGGCAGGTNNKCCCAAAGGCCACCC
MTHFR_P197X	TGTGTGGCAGGTTACNNKAAAGGCCACCCCG
MTHFR_K198X	TGGCAGGTTACCCCNNKGGCCACCCCGAAG
MTHFR_G199X	GCAGGTTACCCCAAANNKCACCCCGAAGCAGG
MTHFR_H200X	GGTTACCCCAAAGGCNNKCCCGAAGCAGGGAG
MTHFR_P201X	ACCCCAAAGGCCACNNKGAAGCAGGGAGCTTT
MTHFR_E202X	CCAAAGGCCACCCCNNKGCAGGGAGCTTTGAG
MTHFR_A203X	AGGCCACCCCGAANNKGGGAGCTTTGAGGC
MTHFR_G204X	CCACCCCGAAGCANNKAGCTTTGAGGCTGAC
MTHFR_S205X	CCCCGAAGCAGGGNNKTTTGAGGCTGACCTG
MTHFR_F206X	CCGAAGCAGGGAGCNNKGAGGCTGACCTGAAG
MTHFR_E207X	GAAGCAGGGAGCTTTNNKGCTGACCTGAAGCAC
MTHFR_A208X	GCAGGGAGCTTTGAGNNKGACCTGAAGCACTTGA
MTHFR_D209X	GGGAGCTTTGAGGCTNNKCTGAAGCACTTGAAGG
MTHFR_L210X	AGCTTTGAGGCTGACNNKAAGCACTTGAAGGAGAA
MTHFR_K211X	TTTGAGGCTGACCTGNNKCACTTGAAGGAGAAGGT
MTHFR_H212X	GAGGCTGACCTGAAGNNKTTGAAGGAGAAGGTGTC
MTHFR_L213X	GCTGACCTGAAGCACNNKAAGGAGAAGGTGTCTG
MTHFR_K214X	TGACCTGAAGCACTTGNNKGAGAAGGTGTCTGCG
MTHFR_E215X	CCTGAAGCACTTGAAGNNKAAGGTGTCTGCGGG
MTHFR_K216X	GAAGCACTTGAAGGAGNNKGTGTCTGCGGGAGC
MTHFR_V217X	GCACTTGAAGGAGAAGNNKTCTGCGGGAGCCG
MTHFR_S218X	ACTTGAAGGAGAAGGTGNNKGCGGGAGCCGATT
MTHFR_A219X	GAAGGAGAAGGTGTCTNNKGGAGCCGATTTCATCA
MTHFR_G220X	GAGAAGGTGTCTGCGNNKGCCGATTTCATCATCAC
MTHFR_A221X	GGTGTCTGCGGGANNKGATTTCATCATCACGCA
MTHFR_D222X	GTCTGCGGGAGCCNNKTTCATCATCACGCAGC
MTHFR_F223X	TGCGGGAGCCGATNNKATCATCACGCAGCTT
MTHFR_I224X	CGGGAGCCGATTTCNNKATCACGCAGCTTTTCT
MTHFR_I225X	GGGAGCCGATTTCATCNNKACGCAGCTTTTCTTTG
MTHFR_T226X	GAGCCGATTTCATCATCNNKCAGCTTTTCTTTGAGGC
MTHFR_Q227X	CCGATTTCATCATCACGNNKCTTTTCTTTGAGGCTGA
MTHFR_L228X	ATTTCATCATCACGCAGNNKTTCTTTGAGGCTGACA
MTHFR_F229X	ATCATCACGCAGCTTNNKTTTGAGGCTGACACAT
MTHFR_F230X	CATCACGCAGCTTTTCNNKGAGGCTGACACATTCT
MTHFR_E231X	CACGCAGCTTTTCTTTNNKGCTGACACATTCTTCC
MTHFR_A232X	CGCAGCTTTTCTTTGAGNNKGACACATTCTTCCGCT
MTHFR_D233X	GCTTTTCTTTGAGGCTNNKACATTCTTCCGCTTTG
MTHFR_T234X	TTTTCTTTGAGGCTGACNNKTTCTTCCGCTTTGTGA
MTHFR_F235X	CTTTGAGGCTGACACANNKTTCCGCTTTGTGAAGG
MTHFR_F236X	TGAGGCTGACACATTCNNKCGCTTTGTGAAGGCA
MTHFR_R237X	GGCTGACACATTCTTCNNKTTTGTGAAGGCATGCA
MTHFR_F238X	TGACACATTCTTCCGCNNKGTGAAGGCATGCACC
MTHFR_V239X	CACATTCTTCCGCTTTNNKAAGGCATGCACCGA
MTHFR_K240X	ATTCTTCCGCTTTGTGNNKGCATGCACCGACAT
MTHFR_A241X	CTTCCGCTTTGTGAAGNNKTGCACCGACATGGG
MTHFR_C242X	CGCTTTGTGAAGGCANNKACCGACATGGGCAT
MTHFR_T243X	CTTTGTGAAGGCATGCNNKGACATGGGCATCACTT
MTHFR_D244X	TGAAGGCATGCACCNNKATGGGCATCACTTGC
MTHFR_M245X	GGCATGCACCGACNNKGGCATCACTTGCCC
MTHFR_G246X	GCATGCACCGACATGNNKATCACTTGCCCCATC
MTHFR_I247X	CACCGACATGGGCNNKACTTGCCCCATCGT
MTHFR_T248X	CCGACATGGGCATCNNKTGCCCCATCGTCC
MTHFR_C249X	GACATGGGCATCACTNNKCCCATCGTCCCCG
MTHFR_P250X	ATGGGCATCACTTGCNNKATCGTCCCCGGGA
MTHFR_I251X	GCATCACTTGCCCCNNKGTCCCCGGGATCTTT
MTHFR_V252X	ATCACTTGCCCCATCNNKCCCGGGATCTTTCCC
MTHFR_P253X	CTTGCCCCATCGTCNNKGGGATCTTTCCCATCC
MTHFR_G254X	CCCCATCGTCCCCNNKATCTTTCCCATCCAGG
MTHFR_I255X	CATCGTCCCCGGGNNKTTTCCCATCCAGGGC
MTHFR_F256X	CGTCCCCGGGATCNNKCCCATCCAGGGCTA
MTHFR_P257X	GTCCCCGGGATCTTTNNKATCCAGGGCTACCAC
MTHFR_I258X	CCCGGGATCTTTCCCNNKCAGGGCTACCACTCC
MTHFR_Q259X	CGGGATCTTTCCCATCNNKGGCTACCACTCCCTT
MTHFR_G260X	GGATCTTTCCCATCCAGNNKTACCACTCCCTTCGG
MTHFR_Y261X	TTCCCATCCAGGGCNNKCACTCCCTTCGGCA
MTHFR_H262X	CCCATCCAGGGCTACNNKTCCCTTCGGCAGC
MTHFR_S263X	ATCCAGGGCTACCACNNKCTTCGGCAGCTTGT
MTHFR_L264X	CAGGGCTACCACTCCNNKCGGCAGCTTGTGAA
MTHFR_R265X	GGCTACCACTCCCTTNNKCAGCTTGTGAAGCTG
MTHFR_Q266X	TACCACTCCCTTCGGNNKCTTGTGAAGCTGTCCA
MTHFR_L267X	ACTCCCTTCGGCAGNNKGTGAAGCTGTCCAAG
MTHFR_V268X	CCCTTCGGCAGCTTNNKAAGCTGTCCAAGCTG
MTHFR_K269X	TTCGGCAGCTTGTGNNKCTGTCCAAGCTGGAG
MTHFR_L270X	CGGCAGCTTGTGAAGNNKTCCAAGCTGGAGGTG
MTHFR_S271X	CAGCTTGTGAAGCTGNNKAAGCTGGAGGTGCC
MTHFR_K272X	CTTGTGAAGCTGTCCNNKCTGGAGGTGCCACA
MTHFR_L273X	TGTGAAGCTGTCCAAGNNKGAGGTGCCACAGGA
MTHFR_E274X	AAGCTGTCCAAGCTGNNKGTGCCACAGGAGATC
MTHFR_V275X	CTGTCCAAGCTGGAGNNKCCACAGGAGATCAAGG
MTHFR_P276X	TCCAAGCTGGAGGTGNNKCAGGAGATCAAGGACG
MTHFR_Q277X	GCTGGAGGTGCCANNKGAGATCAAGGACGTGA
MTHFR_E278X	TGGAGGTGCCACAGNNKATCAAGGACGTGATTGA
MTHFR_I279X	AGGTGCCACAGGAGNNKAAGGACGTGATTGAGC
MTHFR_K280X	GTGCCACAGGAGATCNNKGACGTGATTGAGCCA
MTHFR_D281X	GCCACAGGAGATCAAGNNKGTGATTGAGCCAATCAA
MTHFR_V282X	ACAGGAGATCAAGGACNNKATTGAGCCAATCAAAGA
MTHFR_I283X	GGAGATCAAGGACGTGNNKGAGCCAATCAAAGACAA
MTHFR_E284X	AGATCAAGGACGTGATTNNKCCAATCAAAGACAACGA
MTHFR_P285X	CAAGGACGTGATTGAGNNKATCAAAGACAACGATGC
MTHFR_I286X	GACGTGATTGAGCCANNKAAAGACAACGATGCTG
MTHFR_K287X	CGTGATTGAGCCAATCNNKGACAACGATGCTGCC
MTHFR_D288X	TGATTGAGCCAATCAAANNKAACGATGCTGCCATC
MTHFR_N289X	TTGAGCCAATCAAAGACNNKGATGCTGCCATCCG
MTHFR_D290X	AGCCAATCAAAGACAACNNKGCTGCCATCCGCA
MTHFR_A291X	CCAATCAAAGACAACGATNNKGCCATCCGCAACTAT
MTHFR_A292X	CAAAGACAACGATGCTNNKATCCGCAACTATGGC
MTHFR_I293X	ACAACGATGCTGCCNNKCGCAACTATGGCATC
MTHFR_R294X	AACGATGCTGCCATCNNKAACTATGGCATCGAGC
MTHFR_N295X	TGCTGCCATCCGCNNKTATGGCATCGAGCTG
MTHFR_Y296X	CTGCCATCCGCAACNNKGGCATCGAGCTGG
MTHFR_G297X	GCCATCCGCAACTATNNKATCGAGCTGGCCG
MTHFR_I298X	ATCCGCAACTATGGCNNKGAGCTGGCCGTGA
MTHFR_E299X	CGCAACTATGGCATCNNKCTGGCCGTGAGCC
MTHFR_L300X	CAACTATGGCATCGAGNNKGCCGTGAGCCTGT
MTHFR_A301X	TATGGCATCGAGCTGNNKGTGAGCCTGTGCCA
MTHFR_V302X	CATCGAGCTGGCCNNKAGCCTGTGCCAGG
MTHFR_S303X	CGAGCTGGCCGTGNNKCTGTGCCAGGAGCT
MTHFR_L304X	GCTGGCCGTGAGCNNKTGCCAGGAGCTTCT
MTHFR_C305X	GGCCGTGAGCCTGNNKCAGGAGCTTCTGGC
MTHFR_Q306X	CGTGAGCCTGTGCNNKGAGCTTCTGGCCAG
MTHFR_E307X	TGAGCCTGTGCCAGNNKCTTCTGGCCAGTGG
MTHFR_L308X	GCCTGTGCCAGGAGNNKCTGGCCAGTGGCT
MTHFR_L309X	TGTGCCAGGAGCTTNNKGCCAGTGGCTTGGT
MTHFR_A310X	GCCAGGAGCTTCTGNNKAGTGGCTTGGTGCC
MTHFR_S311X	AGGAGCTTCTGGCCNNKGGCTTGGTGCCAG
MTHFR_G312X	AGCTTCTGGCCAGTNNKTTGGTGCCAGGCC
MTHFR_L313X	TCTGGCCAGTGGCNNKGTGCCAGGCCTCC
MTHFR_V314X	TGGCCAGTGGCTTGNNKCCAGGCCTCCACTT
MTHFR_P315X	CCAGTGGCTTGGTGNNKGGCCTCCACTTCTAC
MTHFR_G316X	TGGCTTGGTGCCANNKCTCCACTTCTACACCC
MTHFR_L317X	CTTGGTGCCAGGCNNKCACTTCTACACCCTCAA
MTHFR_H318X	GGTGCCAGGCCTCNNKTTCTACACCCTCAACC
MTHFR_F319X	GCCAGGCCTCCACNNKTACACCCTCAACCGC
MTHFR_Y320X	CAGGCCTCCACTTCNNKACCCTCAACCGCG
MTHFR_T321X	GGCCTCCACTTCTACNNKCTCAACCGCGAGATG
MTHFR_L322X	CCTCCACTTCTACACCNNKAACCGCGAGATGGC
MTHFR_N323X	CCACTTCTACACCCTCNNKCGCGAGATGGCTAC
MTHFR_R324X	ACTTCTACACCCTCAACNNKGAGATGGCTACCACAG
MTHFR_E325X	ACACCCTCAACCGCNNKATGGCTACCACAGAGG
MTHFR_M326X	CCCTCAACCGCGAGNNKGCTACCACAGAGGTG
MTHFR_A327X	CTCAACCGCGAGATGNNKACCACAGAGGTGCT
MTHFR_T328X	CCGCGAGATGGCTNNKACAGAGGTGCTGAAG
MTHFR_T329X	GCGAGATGGCTACCNNKGAGGTGCTGAAGCG
MTHFR_E330X	GAGATGGCTACCACANNKGTGCTGAAGCGCC
MTHFR_V331X	GATGGCTACCACAGAGNNKCTGAAGCGCCTGG
MTHFR_L332X	GCTACCACAGAGGTGNNKAAGCGCCTGGGGA
MTHFR_K333X	CCACAGAGGTGCTGNNKCGCCTGGGGATGT
MTHFR_R334X	CACAGAGGTGCTGAAGNNKCTGGGGATGTGGACT
MTHFR_L335X	GGTGCTGAAGCGCNNKGGGATGTGGACTGAG
MTHFR_G336X	GCTGAAGCGCCTGNNKATGTGGACTGAGGACC
MTHFR_M337X	GAAGCGCCTGGGGNNKTGGACTGAGGACCC
MTHFR_W338X	GCGCCTGGGGATGNNKACTGAGGACCCCAG
MTHFR_T339X	GCCTGGGGATGTGGNNKGAGGACCCCAGGC
MTHFR_E340X	CTGGGGATGTGGACTNNKGACCCCAGGCGTC
MTHFR_D341X	GGGATGTGGACTGAGNNKCCCAGGCGTCCC
MTHFR_P342X	GATGTGGACTGAGGACNNKAGGCGTCCCCTACC
MTHFR_R343X	GGACTGAGGACCCCNNKCGTCCCCTACCCTG
MTHFR_R344X	CTGAGGACCCCAGGNNKCCCCTACCCTGGGC
MTHFR_P345X	GGACCCCAGGCGTNNKCTACCCTGGGCTCTC
MTHFR_L346X	CCCAGGCGTCCCNNKCCCTGGGCTCTCAG
MTHFR_P347X	CCAGGCGTCCCCTANNKTGGGCTCTCAGCG
MTHFR_W348X	GCGTCCCCTACCCNNKGCTCTCAGCGCCC
MTHFR_A349X	GTCCCCTACCCTGGNNKCTCAGCGCCCACC
MTHFR_L350X	CCCTACCCTGGGCTNNKAGCGCCCACCCC
MTHFR_S351X	CTACCCTGGGCTCTCNNKGCCCACCCCAAGC
MTHFR_A352X	CCTGGGCTCTCAGCNNKCACCCCAAGCGCC
MTHFR_H353X	GGCTCTCAGCGCCNNKCCCAAGCGCCGA
MTHFR_P354X	TCTCAGCGCCCACNNKAAGCGCCGAGAGG
MTHFR_K355X	AGCGCCCACCCCNNKCGCCGAGAGGAAGA
MTHFR_R356X	CGCCCACCCCAAGNNKCGAGAGGAAGATGTACG
MTHFR_R357X	CCACCCCAAGCGCNNKGAGGAAGATGTACGTCC
MTHFR_E358X	CCCAAGCGCCGANNKGAAGATGTACGTCCCA
MTHFR_E359X	CAAGCGCCGAGAGNNKGATGTACGTCCCATCT
MTHFR_D360X	GCGCCGAGAGGAANNKGTACGTCCCATCTTCT
MTHFR_V361X	CGCCGAGAGGAAGATNNKCGTCCCATCTTCTGG
MTHFR_R362X	CCGAGAGGAAGATGTANNKCCCATCTTCTGGGC
MTHFR_P363X	GAGAGGAAGATGTACGTNNKATCTTCTGGGCCTCC
MTHFR_I364X	GGAAGATGTACGTCCCNNKTTCTGGGCCTCCAG
MTHFR_F365X	AAGATGTACGTCCCATCNNKTGGGCCTCCAGACC
MTHFR_W366X	TGTACGTCCCATCTTCNNKGCCTCCAGACCAAAG
MTHFR_A367X	CGTCCCATCTTCTGGNNKTCCAGACCAAAGAGTTA
MTHFR_S368X	CCATCTTCTGGGCCNNKAGACCAAAGAGTTACATC
MTHFR_R369X	ATCTTCTGGGCCTCCNNKCCAAAGAGTTACATCTACC
MTHFR_P370X	TCTGGGCCTCCAGANNKAAGAGTTACATCTACCGT
MTHFR_K371X	GGGCCTCCAGACCANNKAGTTACATCTACCGTACC
MTHFR_S372X	GCCTCCAGACCAAAGNNKTACATCTACCGTACCCA
MTHFR_Y373X	CTCCAGACCAAAGAGTNNKATCTACCGTACCCAGG
MTHFR_I374X	CCAGACCAAAGAGTTACNNKTACCGTACCCAGGAG
MTHFR_Y375X	AGACCAAAGAGTTACATCNNKCGTACCCAGGAGTGG
MTHFR_R376X	ACCAAAGAGTTACATCTACNNKACCCAGGAGTGGGA
MTHFR_T377X	AAGAGTTACATCTACCGTNNKCAGGAGTGGGACGA
MTHFR_Q378X	AGTTACATCTACCGTACCNNKGAGTGGGACGAGTTC
MTHFR_E379X	CATCTACCGTACCCAGNNKTGGGACGAGTTCCC
MTHFR_W380X	TACCGTACCCAGGAGNNKGACGAGTTCCCTAACG
MTHFR_D381X	CGTACCCAGGAGTGGNNKGAGTTCCCTAACGGC
MTHFR_E382X	CCCAGGAGTGGGACNNKTTCCCTAACGGCCG
MTHFR_F383X	AGGAGTGGGACGAGNNKCCTAACGGCCGCT
MTHFR_P384X	GAGTGGGACGAGTTCNNKAACGGCCGCTGG
MTHFR_N385X	GGGACGAGTTCCCTNNKGGCCGCTGGGG
MTHFR_G386X	GGACGAGTTCCCTAACNNKCGCTGGGGCAATTC
MTHFR_R387X	GAGTTCCCTAACGGCNNKTGGGGCAATTCCTCT
MTHFR_W388X	CCCTAACGGCCGCNNKGGCAATTCCTCTTCCC
MTHFR_G389X	TAACGGCCGCTGGNNKAATTCCTCTTCCCCTG
MTHFR_N390X	GCCGCTGGGGCNNKTCCTCTTCCCCTGC
MTHFR_S391X	CCGCTGGGGCAATNNKTCTTCCCCTGCCTTT
MTHFR_S392X	GCTGGGGCAATTCCNNKTCCCCTGCCTTTGG
MTHFR_S393X	TGGGGCAATTCCTCTNNKCCTGCCTTTGGGGA
MTHFR_P394X	GGGCAATTCCTCTTCCNNKGCCTTTGGGGAGCT
MTHFR_A395X	CAATTCCTCTTCCCCTNNKTTTGGGGAGCTGAAG
MTHFR_F396X	CCTCTTCCCCTGCCNNKGGGGAGCTGAAGGA
MTHFR_G397X	TCTTCCCCTGCCTTTNNKGAGCTGAAGGACTACTA
MTHFR_E398X	CCCCTGCCTTTGGGNNKCTGAAGGACTACTACCTC
MTHFR_L399X	CTGCCTTTGGGGAGNNKAAGGACTACTACCTCTTC
MTHFR_K400X	CCTTTGGGGAGCTGNNKGACTACTACCTCTTCTACC
MTHFR_D401X	TTTGGGGAGCTGAAGNNKTACTACCTCTTCTACCTG
MTHFR_Y402X	GGGGAGCTGAAGGACNNKTACCTCTTCTACCTGAAG
MTHFR_Y403X	GGAGCTGAAGGACTACNNKCTCTTCTACCTGAAGAGC
MTHFR_L404X	AGCTGAAGGACTACTACNNKTTCTACCTGAAGAGCAA
MTHFR_F405X	CTGAAGGACTACTACCTCNNKTACCTGAAGAGCAAGTC
MTHFR_Y406X	AAGGACTACTACCTCTTCNNKCTGAAGAGCAAGTCCC
MTHFR_L407X	GGACTACTACCTCTTCTACNNKAAGAGCAAGTCCCCC
MTHFR_K408X	TACTACCTCTTCTACCTGNNKAGCAAGTCCCCCAA
MTHFR_S409X	TACCTCTTCTACCTGAAGNNKAAGTCCCCCAAGGAG
MTHFR_K410X	TCTTCTACCTGAAGAGCNNKTCCCCCAAGGAGGA
MTHFR_S411X	TCTACCTGAAGAGCAAGNNKCCCAAGGAGGAGCT
MTHFR_P412X	CCTGAAGAGCAAGTCCNNKAAGGAGGAGCTGCTG
MTHFR_K413X	AGAGCAAGTCCCCCNNKGAGGAGCTGCTGAAG
MTHFR_E414X	GCAAGTCCCCCAAGNNKGAGCTGCTGAAGATGT
MTHFR_E415X	AAGTCCCCCAAGGAGNNKCTGCTGAAGATGTGGG
MTHFR_L416X	CCCCCAAGGAGGAGNNKCTGAAGATGTGGGGG
MTHFR_L417X	CCCAAGGAGGAGCTGNNKAAGATGTGGGGGGAG
MTHFR_K418X	AGGAGGAGCTGCTGNNKATGTGGGGGGAGGA
MTHFR_M419X	GAGGAGCTGCTGAAGNNKTGGGGGGAGGAGC
MTHFR_W420X	GGAGCTGCTGAAGATGNNKGGGGAGGAGCTGAC
MTHFR_G421X	GCTGCTGAAGATGTGGNNKGAGGAGCTGACCAGT
MTHFR_E422X	CTGAAGATGTGGGGGNNKGAGCTGACCAGTGAAG
MTHFR_E423X	AAGATGTGGGGGGAGNNKCTGACCAGTGAAGAAAG
MTHFR_L424X	TGTGGGGGGAGGAGNNKACCAGTGAAGAAAGTGT
MTHFR_T425X	GGGGGAGGAGCTGNNKAGTGAAGAAAGTGTCTTT
MTHFR_S426X	GGGAGGAGCTGACCNNKGAAGAAAGTGTCTTTGAAG
MTHFR_E427X	GAGGAGCTGACCAGTNNKGAAAGTGTCTTTGAAGTC
MTHFR_E428X	GAGCTGACCAGTGAANNKAGTGTCTTTGAAGTCTTC
MTHFR_S429X	GCTGACCAGTGAAGAANNKGTCTTTGAAGTCTTCGT
MTHFR_V430X	TGACCAGTGAAGAAAGTNNKTTTGAAGTCTTCGTTCTT
MTHFR_F431X	CCAGTGAAGAAAGTGTCNNKGAAGTCTTCGTTCTTTAC
MTHFR_E432X	AGTGAAGAAAGTGTCTTTNNKGTCTTCGTTCTTTACCTC
MTHFR_V433X	TGAAGAAAGTGTCTTTGAANNKTTCGTTCTTTACCTCTC
MTHFR_F434X	GAAAGTGTCTTTGAAGTCNNKGTTCTTTACCTCTCGGG
MTHFR_V435X	AGTGTCTTTGAAGTCTTCNNKCTTTACCTCTCGGGAG
MTHFR_L436X	GTCTTTGAAGTCTTCGTTNNKTACCTCTCGGGAGAAC
MTHFR_Y437X	TTTGAAGTCTTCGTTCTTNNKCTCTCGGGAGAACCA
MTHFR_L438X	GAAGTCTTCGTTCTTTACNNKTCGGGAGAACCAAAC
MTHFR_S439X	GTCTTCGTTCTTTACCTCNNKGGAGAACCAAACCGG
MTHFR_G440X	TCGTTCTTTACCTCTCGNNKGAACCAAACCGGAATG
MTHFR_E441X	TCTTTACCTCTCGGGANNKCCAAACCGGAATGGT
MTHFR_P442X	TTACCTCTCGGGAGAANNKAACCGGAATGGTCAC
MTHFR_N443X	CTCTCGGGAGAACCANNKCGGAATGGTCACAAAG
MTHFR_R444X	TCGGGAGAACCAAACNNKAATGGTCACAAAGTGAC
MTHFR_N445X	GGAGAACCAAACCGGNNKGGTCACAAAGTGACTTG
MTHFR_G446X	AGAACCAAACCGGAATNNKCACAAAGTGACTTGCC
MTHFR_H447X	CCAAACCGGAATGGTNNKAAAGTGACTTGCCTGC
MTHFR_K448X	AACCGGAATGGTCACNNKGTGACTTGCCTGCC
MTHFR_V449X	CCGGAATGGTCACAAANNKACTTGCCTGCCCTG
MTHFR_T450X	GGAATGGTCACAAAGTGNNKTGCCTGCCCTGGA
MTHFR_C451X	ATGGTCACAAAGTGACTNNKCTGCCCTGGAACGA
MTHFR_L452X	TCACAAAGTGACTTGCNNKCCCTGGAACGATGAG
MTHFR_P453X	CAAAGTGACTTGCCTGNNKTGGAACGATGAGCCC
MTHFR_W454X	TGACTTGCCTGCCCNNKAACGATGAGCCCCT
MTHFR_N455X	TTGCCTGCCCTGGNNKGATGAGCCCCTGGC
MTHFR_D456X	GCCTGCCCTGGAACNNKGAGCCCCTGGCG
MTHFR_E457X	TGCCCTGGAACGATNNKCCCCTGGCGGCT
MTHFR_P458X	CCCTGGAACGATGAGNNKCTGGCGGCTGAGA
MTHFR_L459X	GGAACGATGAGCCCNNKGCGGCTGAGACCA
MTHFR_A460X	ACGATGAGCCCCTGNNKGCTGAGACCAGCCT
MTHFR_A461X	GAGCCCCTGGCGNNKGAGACCAGCCTGCT
MTHFR_E462X	CCCCTGGCGGCTNNKACCAGCCTGCTGAA
MTHFR_T463X	CCTGGCGGCTGAGNNKAGCCTGCTGAAGGA
MTHFR_S464X	GGCGGCTGAGACCNNKCTGCTGAAGGAGGAG
MTHFR_L465X	CGGCTGAGACCAGCNNKCTGAAGGAGGAGCTG
MTHFR_L466X	CTGAGACCAGCCTGNNKAAGGAGGAGCTGCTG
MTHFR_K467X	AGACCAGCCTGCTGNNKGAGGAGCTGCTGCG
MTHFR_E468X	CCAGCCTGCTGAAGNNKGAGCTGCTGCGGG
MTHFR_E469X	AGCCTGCTGAAGGAGNNKCTGCTGCGGGTGA
MTHFR_L470X	CTGCTGAAGGAGGAGNNKCTGCGGGTGAACC
MTHFR_L471X	CTGAAGGAGGAGCTGNNKCGGGTGAACCGCC
MTHFR_R472X	AGGAGGAGCTGCTGNNKGTGAACCGCCAGGG
MTHFR_V473X	GGAGCTGCTGCGGNNKAACCGCCAGGGC
MTHFR_N474X	GCTGCTGCGGGTGNNKCGCCAGGGCATCC
MTHFR_R475X	GCTGCGGGTGAACNNKCAGGGCATCCTCAC
MTHFR_Q476X	GCGGGTGAACCGCNNKGGCATCCTCACCATC
MTHFR_G477X	GGGTGAACCGCCAGNNKATCCTCACCATCAACTC
MTHFR_I478X	GAACCGCCAGGGCNNKCTCACCATCAACTCACA
MTHFR_L479X	CCGCCAGGGCATCNNKACCATCAACTCACAGC
MTHFR_T480X	GCCAGGGCATCCTCNNKATCAACTCACAGCCC
MTHFR_I481X	AGGGCATCCTCACCNNKAACTCACAGCCCAAC
MTHFR_N482X	GGCATCCTCACCATCNNKTCACAGCCCAACATC
MTHFR_S483X	CATCCTCACCATCAACNNKCAGCCCAACATCAAC
MTHFR_Q484X	CCTCACCATCAACTCANNKCCCAACATCAACGGG
MTHFR_P485X	CACCATCAACTCACAGNNKAACATCAACGGGAAGC
MTHFR_N486X	ATCAACTCACAGCCCNNKATCAACGGGAAGCC
MTHFR_I487X	AACTCACAGCCCAACNNKAACGGGAAGCCGTC
MTHFR_N488X	TCACAGCCCAACATCNNKGGGAAGCCGTCCTC
MTHFR_G489X	ACAGCCCAACATCAACNNKAAGCCGTCCTCCG
MTHFR_K490X	CCCAACATCAACGGGNNKCCGTCCTCCGACC
MTHFR_P491X	CAACATCAACGGGAAGNNKTCCTCCGACCCCAT
MTHFR_S492X	TCAACGGGAAGCCGNNKTCCGACCCCATCGT
MTHFR_S493X	CGGGAAGCCGTCCNNKGACCCCATCGTGGG
MTHFR_D494X	GGAAGCCGTCCTCCNNKCCCATCGTGGGCT
MTHFR_P495X	GCCGTCCTCCGACNNKATCGTGGGCTGGG
MTHFR_I496X	GTCCTCCGACCCCNNKGTGGGCTGGGGC
MTHFR_V497X	CCTCCGACCCCATCNNKGGCTGGGGCCCC
MTHFR_G498X	CCGACCCCATCGTGNNKTGGGGCCCCAGC
MTHFR_W499X	CCCCATCGTGGGCNNKGGCCCCAGCGGG
MTHFR_G500X	CCATCGTGGGCTGGNNKCCCAGCGGGGGC
MTHFR_P501X	GTGGGCTGGGGCNNKAGCGGGGGCTATG
MTHFR_S502X	GGCTGGGGCCCCNNKGGGGGCTATGTCTTC
MTHFR_G503X	TGGGGCCCCAGCNNKGGCTATGTCTTCCAGAA
MTHFR_G504X	GGCCCCAGCGGGNNKTATGTCTTCCAGAAGGC
MTHFR_Y505X	CCCAGCGGGGGCNNKGTCTTCCAGAAGGCC
MTHFR_V506X	CAGCGGGGGCTATNNKTTCCAGAAGGCCTACT
MTHFR_F507X	GCGGGGGCTATGTCNNKCAGAAGGCCTACTTAGA
MTHFR_Q508X	GGGGGCTATGTCTTCNNKAAGGCCTACTTAGAGTTT
MTHFR_K509X	GGGCTATGTCTTCCAGNNKGCCTACTTAGAGTTTTTCA
MTHFR_A510X	GCTATGTCTTCCAGAAGNNKTACTTAGAGTTTTTCACTTC
MTHFR_Y511X	GTCTTCCAGAAGGCCNNKTTAGAGTTTTTCACTTCCC
MTHFR_L512X	CTTCCAGAAGGCCTACNNKGAGTTTTTCACTTCCCG
MTHFR_E513X	TCCAGAAGGCCTACTTANNKTTTTTCACTTCCCGC
MTHFR_F514X	AGAAGGCCTACTTAGAGNNKTTCACTTCCCGCGA
MTHFR_F515X	AAGGCCTACTTAGAGTTTNNKACTTCCCGCGAGAC
MTHFR_T516X	GCCTACTTAGAGTTTTTCNNKTCCCGCGAGACAG
MTHFR_S517X	CCTACTTAGAGTTTTTCACTNNKCGCGAGACAGCGG
MTHFR_R518X	CTTAGAGTTTTTCACTTCCNNKGAGACAGCGGAAGC
MTHFR_E519X	GTTTTTCACTTCCCGCNNKACAGCGGAAGCACT
MTHFR_T520X	TCACTTCCCGCGAGNNKGCGGAAGCACTTCTG
MTHFR_A521X	CTTCCCGCGAGACANNKGAAGCACTTCTGCAAG
MTHFR_E522X	CCGCGAGACAGCGNNKGCACTTCTGCAAGTG
MTHFR_A523X	GCGAGACAGCGGAANNKCTTCTGCAAGTGCTGA
MTHFR_L524X	AGACAGCGGAAGCANNKCTGCAAGTGCTGAAGA
MTHFR_L525X	CAGCGGAAGCACTTNNKCAAGTGCTGAAGAAGTA
MTHFR_Q526X	GCGGAAGCACTTCTGNNKGTGCTGAAGAAGTACG
MTHFR_V527X	GGAAGCACTTCTGCAANNKCTGAAGAAGTACGAGCT
MTHFR_L528X	GCACTTCTGCAAGTGNNKAAGAAGTACGAGCTCC
MTHFR_K529X	CTTCTGCAAGTGCTGNNKAAGTACGAGCTCCGG
MTHFR_K530X	TCTGCAAGTGCTGAAGNNKTACGAGCTCCGGGT
MTHFR_Y531X	GCAAGTGCTGAAGAAGNNKGAGCTCCGGGTTAATT
MTHFR_E532X	AAGTGCTGAAGAAGTACNNKCTCCGGGTTAATTACCA
MTHFR_L533X	TGCTGAAGAAGTACGAGNNKCGGGTTAATTACCACCT
MTHFR_R534X	TGAAGAAGTACGAGCTCNNKGTTAATTACCACCTTGTC
MTHFR_V535X	AGTACGAGCTCCGGNNKAATTACCACCTTGTCAAT
MTHFR_N536X	CGAGCTCCGGGTTNNKTACCACCTTGTCAATGT
MTHFR_Y537X	GAGCTCCGGGTTAATNNKCACCTTGTCAATGTGAA
MTHFR_H538X	AGCTCCGGGTTAATTACNNKCTTGTCAATGTGAAGGG
MTHFR_L539X	TCCGGGTTAATTACCACNNKGTCAATGTGAAGGGTG
MTHFR_V540X	GGGTTAATTACCACCTTNNKAATGTGAAGGGTGAAAA
MTHFR_N541X	GTTAATTACCACCTTGTCNNKGTGAAGGGTGAAAACAT
MTHFR_V542X	TAATTACCACCTTGTCAATNNKAAGGGTGAAAACATCAC
MTHFR_K543X	CCACCTTGTCAATGTGNNKGGTGAAAACATCACCAA
MTHFR_G544X	ACCTTGTCAATGTGAAGNNKGAAAACATCACCAATGC
MTHFR_E545X	TGTCAATGTGAAGGGTNNKAACATCACCAATGCCC
MTHFR_N546X	TCAATGTGAAGGGTGAANNKATCACCAATGCCCCT
MTHFR_I547X	ATGTGAAGGGTGAAAACNNKACCAATGCCCCTGA
MTHFR_T548X	TGAAGGGTGAAAACATCNNKAATGCCCCTGAACTG
MTHFR_N549X	GGGTGAAAACATCACCNNKGCCCCTGAACTGCA
MTHFR_A550X	GGTGAAAACATCACCAATNNKCCTGAACTGCAGCC
MTHFR_P551X	AAACATCACCAATGCCNNKGAACTGCAGCCGAAT
MTHFR_E552X	ATCACCAATGCCCCTNNKCTGCAGCCGAATGC
MTHFR_L553X	ACCAATGCCCCTGAANNKCAGCCGAATGCTGT
MTHFR_Q554X	AATGCCCCTGAACTGNNKCCGAATGCTGTCACT
MTHFR_P555X	CCCCTGAACTGCAGNNKAATGCTGTCACTTGGG
MTHFR_N556X	CTGAACTGCAGCCGNNKGCTGTCACTTGGGG
MTHFR_A557X	GAACTGCAGCCGAATNNKGTCACTTGGGGCATC
MTHFR_V558X	TGCAGCCGAATGCTNNKACTTGGGGCATCTTC
MTHFR_T559X	CAGCCGAATGCTGTCNNKTGGGGCATCTTCCC
MTHFR_W560X	CCGAATGCTGTCACTNNKGGCATCTTCCCTGG
MTHFR_G561X	GAATGCTGTCACTTGGNNKATCTTCCCTGGGCG
MTHFR_I562X	CTGTCACTTGGGGCNNKTTCCCTGGGCGAGA
MTHFR_F563X	GTCACTTGGGGCATCNNKCCTGGGCGAGAGAT
MTHFR_P564X	ACTTGGGGCATCTTCNNKGGGCGAGAGATCATC
MTHFR_G565X	GGGGCATCTTCCCTNNKCGAGAGATCATCCAGC
MTHFR_R566X	GCATCTTCCCTGGGNNKGAGATCATCCAGCCC
MTHFR_E567X	TCTTCCCTGGGCGANNKATCATCCAGCCCACC
MTHFR_I568X	CCCTGGGCGAGAGNNKATCCAGCCCACCG
MTHFR_I569X	CCTGGGCGAGAGATCNNKCAGCCCACCGTAGT
MTHFR_Q570X	GGGCGAGAGATCATCNNKCCCACCGTAGTGGAT
MTHFR_P571X	GCGAGAGATCATCCAGNNKACCGTAGTGGATCCC
MTHFR_T572X	GAGATCATCCAGCCCNNKGTAGTGGATCCCGTC
MTHFR_V573X	TCATCCAGCCCACCNNKGTGGATCCCGTCAG
MTHFR_V574X	TCCAGCCCACCGTANNKGATCCCGTCAGCTTC
MTHFR_D575X	AGCCCACCGTAGTGNNKCCCGTCAGCTTCATG
MTHFR_P576X	CCCACCGTAGTGGATNNKGTCAGCTTCATGTTCTG
MTHFR_V577X	ACCGTAGTGGATCCCNNKAGCTTCATGTTCTGGAA
MTHFR_S578X	GTAGTGGATCCCGTCNNKTTCATGTTCTGGAAGGA
MTHFR_F579X	TGGATCCCGTCAGCNNKATGTTCTGGAAGGACG
MTHFR_M580X	GATCCCGTCAGCTTCNNKTTCTGGAAGGACGAGG
MTHFR_F581X	CCCGTCAGCTTCATGNNKTGGAAGGACGAGGC
MTHFR_W582X	CGTCAGCTTCATGTTCNNKAAGGACGAGGCCTTT
MTHFR_K583X	CAGCTTCATGTTCTGGNNKGACGAGGCCTTTGC
MTHFR_D584X	GCTTCATGTTCTGGAAGNNKGAGGCCTTTGCCCT
MTHFR_E585X	TCATGTTCTGGAAGGACNNKGCCTTTGCCCTGTG
MTHFR_A586X	GTTCTGGAAGGACGAGNNKTTTGCCCTGTGGATT
MTHFR_F587X	GGAAGGACGAGGCCNNKGCCCTGTGGATTGAG
MTHFR_A588X	AAGGACGAGGCCTTTNNKCTGTGGATTGAGCGG
MTHFR_L589X	ACGAGGCCTTTGCCNNKTGGATTGAGCGGTG
MTHFR_W590X	AGGCCTTTGCCCTGNNKATTGAGCGGTGGGG
MTHFR_I591X	CCTTTGCCCTGTGGNNKGAGCGGTGGGGAAA
MTHFR_E592X	CTTTGCCCTGTGGATTNNKCGGTGGGGAAAGCT
MTHFR_R593X	GCCCTGTGGATTGAGNNKTGGGGAAAGCTGTATG
MTHFR_W594X	CTGTGGATTGAGCGGNNKGGAAAGCTGTATGAGGA
MTHFR_G595X	GGATTGAGCGGTGGNNKAAGCTGTATGAGGAGG
MTHFR_K596X	TGAGCGGTGGGGANNKCTGTATGAGGAGGAGTC
MTHFR_L597X	AGCGGTGGGGAAAGNNKTATGAGGAGGAGTCCC
MTHFR_Y598X	GGTGGGGAAAGCTGNNKGAGGAGGAGTCCCC
MTHFR_E599X	GTGGGGAAAGCTGTATNNKGAGGAGTCCCCGTC
MTHFR_E600X	GGGGAAAGCTGTATGAGNNKGAGTCCCCGTCCC
MTHFR_E601X	GAAAGCTGTATGAGGAGNNKTCCCCGTCCCGC
MTHFR_S602X	GCTGTATGAGGAGGAGNNKCCGTCCCGCACC
MTHFR_P603X	GTATGAGGAGGAGTCCNNKTCCCGCACCATCAT
MTHFR_S604X	AGGAGGAGTCCCCGNNKCGCACCATCATCCAG
MTHFR_R605X	AGGAGTCCCCGTCCNNKACCATCATCCAGTACAT
MTHFR_T606X	TCCCCGTCCCGCNNKATCATCCAGTACATCCA
MTHFR_I607X	CCGTCCCGCACCNNKATCCAGTACATCCACG
MTHFR_I608X	CGTCCCGCACCATCNNKCAGTACATCCACGACA
MTHFR_Q609X	CCCGCACCATCATCNNKTACATCCACGACAACTA
MTHFR_Y610X	CGCACCATCATCCAGNNKATCCACGACAACTACTT
MTHFR_I611X	CACCATCATCCAGTACNNKCACGACAACTACTTCCT
MTHFR_H612X	CCATCATCCAGTACATCNNKGACAACTACTTCCTGGT
MTHFR_D613X	TCATCCAGTACATCCACNNKAACTACTTCCTGGTCAA
MTHFR_N614X	CCAGTACATCCACGACNNKTACTTCCTGGTCAACC
MTHFR_Y615X	GTACATCCACGACAACNNKTTCCTGGTCAACCTG
MTHFR_F616X	CATCCACGACAACTACNNKCTGGTCAACCTGGTG
MTHFR_L617X	TCCACGACAACTACTTCNNKGTCAACCTGGTGGAC
MTHFR_V618X	ACGACAACTACTTCCTGNNKAACCTGGTGGACAATG
MTHFR_N619X	ACAACTACTTCCTGGTCNNKCTGGTGGACAATGACT
MTHFR_L620X	ACTACTTCCTGGTCAACNNKGTGGACAATGACTTCC
MTHFR_V621X	CTTCCTGGTCAACCTGNNKGACAATGACTTCCCAC
MTHFR_D622X	CTGGTCAACCTGGTGNNKAATGACTTCCCACTGG
MTHFR_N623X	GTCAACCTGGTGGACNNKGACTTCCCACTGGAC
MTHFR_D624X	CAACCTGGTGGACAATNNKTTCCCACTGGACAAC
MTHFR_F625X	CCTGGTGGACAATGACNNKCCACTGGACAACTGC
MTHFR_P626X	GGTGGACAATGACTTCNNKCTGGACAACTGCCTC
MTHFR_L627X	GGACAATGACTTCCCANNKGACAACTGCCTCTGG
MTHFR_D628X	CAATGACTTCCCACTGNNKAACTGCCTCTGGCA
MTHFR_N629X	GACTTCCCACTGGACNNKTGCCTCTGGCAGG
MTHFR_C630X	CTTCCCACTGGACAACNNKCTCTGGCAGGTGGT
MTHFR_L631X	CCACTGGACAACTGCNNKTGGCAGGTGGTGG
MTHFR_W632X	CTGGACAACTGCCTCNNKCAGGTGGTGGAAGAC
MTHFR_Q633X	GACAACTGCCTCTGGNNKGTGGTGGAAGACACAT
MTHFR_V634X	ACTGCCTCTGGCAGNNKGTGGAAGACACATTGG
MTHFR_V635X	GCCTCTGGCAGGTGNNKGAAGACACATTGGAGC
MTHFR_E636X	TCTGGCAGGTGGTGNNKGACACATTGGAGCTTC
MTHFR_D637X	GGCAGGTGGTGGAANNKACATTGGAGCTTCTCAA
MTHFR_T638X	CAGGTGGTGGAAGACNNKTTGGAGCTTCTCAACA
MTHFR_L639X	GTGGTGGAAGACACANNKGAGCTTCTCAACAGGC
MTHFR_E640X	GGTGGAAGACACATTGNNKCTTCTCAACAGGCCC
MTHFR_L641X	TGGAAGACACATTGGAGNNKCTCAACAGGCCCAC
MTHFR_L642X	AGACACATTGGAGCTTNNKAACAGGCCCACCC
MTHFR_N643X	CACATTGGAGCTTCTCNNKAGGCCCACCCAGA
MTHFR_R644X	CATTGGAGCTTCTCAACNNKCCCACCCAGAATGC
MTHFR_P645X	GGAGCTTCTCAACAGGNNKACCCAGAATGCGAGA
MTHFR_T646X	CTTCTCAACAGGCCCNNKCAGAATGCGAGAGAAAC
MTHFR_Q647X	TCAACAGGCCCACCNNKAATGCGAGAGAAACGG
MTHFR_N648X	CAGGCCCACCCAGNNKGCGAGAGAAACGGAG
MTHFR_A649X	GGCCCACCCAGAATNNKAGAGAAACGGAGGCT
MTHFR_R650X	CCACCCAGAATGCGNNKGAAACGGAGGCTCC
MTHFR_E651X	ACCCAGAATGCGAGANNKACGGAGGCTCCATG
MTHFR_T652X	CCAGAATGCGAGAGAANNKGAGGCTCCATGACCA
MTHFR_E653X	GAATGCGAGAGAAACGNNKGCTCCATGACCAACTT
MTHFR_A654X	GCGAGAGAAACGGAGNNKCCATGACCAACTTTCTT
MTHFR_P655X	AGAGAAACGGAGGCTNNKTGACCAACTTTCTTGTAC

## Sheet: TileSeq primers
TileSeq primer sequences		TileSeq ancillary primers
MTHFR_1F	TACACGACGCTCTTCCGATCTCAAGTTTGTACAAAAAAGTTGGCATG	MTHFR_stop_F:	GGGGACAACTTTGTACAAAAAAGTTGGCATGGTGAACGAAGCCAGAG
MTHFR_1R	AGACGTGTGCTCTTCCGATCTTCATGCCGCTCGGGGTCC	MTHFR_stop_R:	GGGGACAACTTTGTACAAGAAAGTTGGTCATGGAGCCTCCGTTTCTCT
MTHFR_2F	TACACGACGCTCTTCCGATCTAGATGTTCCACCCCGGGC	M13F:	GTAAAACGACGGCCAGT
MTHFR_2R	AGACGTGTGCTCTTCCGATCTCAAACCTTGAGATGAGATTGACAG	M13Fext:	GTAAAACGACGGCCAGTCTTAA
MTHFR_3F	TACACGACGCTCTTCCGATCTCCTCGAACTGCTGAGGGA	M13Rext:	CAGGAAACAGCTATGACCATGT
MTHFR_3R	AGACGTGTGCTCTTCCGATCTCGGCGGTGCTGGCGATCA	BP_F1:	GGGGACAACTTTGTACAAAAAAGTTGGC
MTHFR_4F	TACACGACGCTCTTCCGATCTACAAGGAGACCTCCTCCATG	BP_NoStop_R:	GGGGACAACTTTGTACAAGAAAGTTGG
MTHFR_4R	AGACGTGTGCTCTTCCGATCTATGATGTTCTTCAGGCCCAG
MTHFR_5F	TACACGACGCTCTTCCGATCTCATCTGCACAAAGCTAAGCAG
MTHFR_5R	AGACGTGTGCTCTTCCGATCTCAAAGTAGTCACCAAACTCACTTC
MTHFR_6F	TACACGACGCTCTTCCGATCTGGACCTGGTGAAGCACATC
MTHFR_6R	AGACGTGTGCTCTTCCGATCTGATGATGAAATCGGCTCCC
MTHFR_7F	TACACGACGCTCTTCCGATCTCACTTGAAGGAGAAGGTGTCT
MTHFR_7R	AGACGTGTGCTCTTCCGATCTGGTAGCCCTGGATGGGAA
MTHFR_8F	TACACGACGCTCTTCCGATCTCCCATCGTCCCCGGGATC
MTHFR_8R	AGACGTGTGCTCTTCCGATCTGCTCGATGCCATAGTTGC
MTHFR_9F	TACACGACGCTCTTCCGATCTAGACAACGATGCTGCCATC
MTHFR_9R	AGACGTGTGCTCTTCCGATCTCATCCCCAGGCGCTTCAG
MTHFR_10F	TACACGACGCTCTTCCGATCTGATGGCTACCACAGAGGTG
MTHFR_10R	AGACGTGTGCTCTTCCGATCTGTAGATGTAACTCTTTGGTCTGGAG
MTHFR_11F	TACACGACGCTCTTCCGATCTGATGTACGTCCCATCTTCTGG
MTHFR_11R	AGACGTGTGCTCTTCCGATCTTGCTCTTCAGGTAGAAGAGGTAG
MTHFR_12F	TACACGACGCTCTTCCGATCTCTTTGGGGAGCTGAAGGAC
MTHFR_12R	AGACGTGTGCTCTTCCGATCTATTCCGGTTTGGTTCTCCC
MTHFR_13F	TACACGACGCTCTTCCGATCTTCTTTGAAGTCTTCGTTCTTTACCTC
MTHFR_13R	AGACGTGTGCTCTTCCGATCTGTGAGGATGCCCTGGCGG
MTHFR_14F	TACACGACGCTCTTCCGATCTGAGGAGCTGCTGCGGGTG
MTHFR_14R	AGACGTGTGCTCTTCCGATCTGGGAAGTGAAAAACTCTAAGTAGG
MTHFR_15F	TACACGACGCTCTTCCGATCTGGGGCTATGTCTTCCAGAAG
MTHFR_15R	AGACGTGTGCTCTTCCGATCTAGTTCAGGGGCATTGGTG
MTHFR_16F	TACACGACGCTCTTCCGATCTCTTGTCAATGTGAAGGGTGAAAAC
MTHFR_16R	AGACGTGTGCTCTTCCGATCTGGGCAAAGGCCTCGTCCT
MTHFR_17F	TACACGACGCTCTTCCGATCTCGTCAGCTTCATGTTCTGG
MTHFR_17R	AGACGTGTGCTCTTCCGATCTTGGGAAGTCATTGTCCACC
MTHFR_18F	TACACGACGCTCTTCCGATCTCGACAACTACTTCCTGGTCAAC
MTHFR_18R	AGACGTGTGCTCTTCCGATCTTTTGTACAAGAAAGTTGGTCATGGA
MTHFR_19F	TACACGACGCTCTTCCGATCTAGAATGCGAGAGAAACGGAG
MTHFR_19R	AGACGTGTGCTCTTCCGATCTGACTTGACCAAACCTCTGG
